# Supplementary material for: Identification of novel Plasmodium vivax proteins associated with protection against clinical malaria
Source: Front Cell Infect Microbiol. 2023 Jan 25;13:1076150. doi: 10.3389/fcimb.2023.1076150 (PMC9905245; doi:10.3389/fcimb.2023.1076150)
Supplement: Supplementary file 1 [file DataSheet_1.xlsx]

## Sheet: WEHI_RO3_alpha_rawdat-MFI
PvEU No.	Pv code	PlasmoDB 5.5 Gene Name	ProteinID	Well	A1	A2	A3	A4	A5	A6	A7	A9	A10	A11	A12	A13	A14	A15	A16	A17	A18	A19	A20	A21	A22	A24	A25	A26	A27	A28	A29	A30	A31	A32	A33	A34	A35	A36	A37	A38	A39	A40	A41	A42	A43	A44	A45	A46	A47-R
1	PVX_092275	apical membrane antigen 1, AMA1 (Orthologs with Pf vaccine candidates)	1	A1	184	312	284	224	180	240	196	396	268	276	296	296	408	488	444	324	180	220	232	380	352	224	212	316	260	300	372	320	308	324	232	256	308	308	252	288	304	260	304	260	276	284	280	320	268
2	PVX_092245	Aquaglyceroporin	2	A3	212	324	348	220	204	236	260	396	292	336	328	324	428	544	532	356	228	252	236	400	336	256	228	304	260	356	404	336	340	368	248	248	332	332	268	292	336	308	372	276	324	308	316	572	324
3	PVX_087680	chitinase	3	A5	384	652	632	364	276	408	416	756	504	512	536	596	660	992	948	420	344	528	384	824	840	504	396	692	536	736	940	884	776	860	476	412	828	688	436	564	640	428	528	424	472	596	512	512	488
4	PVX_081550	hypothetical protein, conserved	4	A7	268	484	336	272	208	292	268	536	308	312	364	488	464	592	540	352	260	320	296	524	760	324	276	344	312	376	464	452	520	456	340	328	844	720	500	680	468	376	412	324	504	480	388	448	456
5	PVX_095435	microneme associated antigen, putative (MA)	5	A9	216	312	328	216	200	252	272	412	332	292	300	396	428	512	536	412	252	280	276	384	320	252	248	304	268	368	400	368	344	336	280	312	392	340	252	324	320	300	288	284	320	320	316	336	304
6	PVX_095055	hypothetical protein, conserved	6	A11	292	336	336	248	216	296	300	468	348	328	364	376	408	556	620	344	304	300	256	468	420	304	276	352	328	416	456	412	400	460	312	348	412	376	308	372	416	316	384	332	332	376	356	400	368
7	PVX_095055	hypothetical protein, conserved	7	A13	328	412	432	292	236	296	308	572	420	384	408	428	492	636	700	368	340	340	300	532	536	324	320	452	380	488	564	512	428	548	308	292	540	404	316	460	512	360	440	368	400	480	372	400	408
8	PVX_090210	hypothetical protein	8	A15	344	340	372	220	184	256	244	432	296	280	352	380	448	512	528	408	332	244	304	432	436	328	260	340	260	476	412	376	328	412	304	304	396	360	264	376	360	296	328	280	336	324	296	356	364
9	PVX_000995	pfs45-48 related protein, putative	9	A17	360	360	376	280	188	288	280	480	360	344	332	716	468	660	636	332	360	292	288	540	460	304	316	404	348	408	528	460	416	484	288	304	424	428	300	396	448	356	368	340	388	392	332	432	360
10	PVX_087140	hypothetical protein	10	A19	412	400	356	284	224	284	288	444	348	316	340	348	448	600	584	372	388	324	260	500	380	256	256	372	332	404	512	416	356	424	312	292	460	392	300	392	424	340	348	340	336	384	340	408	324
11	PVX_097930	hypothetical protein, conserved	11	A21	432	356	368	244	220	284	260	452	304	288	308	344	408	544	564	364	284	304	284	492	424	252	264	384	308	436	408	376	388	444	316	332	388	360	292	400	400	336	384	312	372	380	328	392	392
12	PVX_079980	hypothetical protein, conserved	12	C1	216	304	288	204	180	256	228	416	260	264	264	412	380	520	488	300	208	232	212	336	296	204	224	304	272	312	368	348	268	336	244	312	336	280	220	292	348	264	300	268	288	300	324	320	276
13	PVX_080120	hypothetical protein, conserved	13	C3	284	424	416	284	256	296	300	528	348	336	364	468	472	668	616	340	272	328	284	536	496	308	292	408	352	460	600	516	496	596	324	292	448	384	284	488	468	380	436	368	364	456	396	440	404
14	PVX_114025	hypothetical protein, conserved	14	C5	17316	40864	46112	20812	13492	29944	22072	58656	29968	32540	35268	43616	37720	53100	56268	24828	18372	25864	14792	52296	47864	25356	24072	47688	39676	56876	70436	64552	55276	69724	32024	28072	45256	44416	20276	40820	43644	36120	43000	35140	32880	42164	40960	42600	22708
15	PVX_086320	hypothetical protein	15	C7	220	268	272	224	236	284	232	404	292	260	296	408	392	496	508	312	216	228	220	380	304	256	572	352	276	388	396	392	328	392	260	216	304	296	264	300	348	268	316	280	320	340	328	332	332
16	PVX_110945	Erythrocyte membrane protein, putative	16	C9	228	272	276	216	192	244	208	332	252	248	268	400	380	488	532	312	236	236	228	384	324	272	236	304	256	356	384	336	344	376	284	236	344	316	252	300	324	268	332	276	784	332	324	596	280
17	PVX_110970	Erythrocyte membrane protein, putative	17	C11	192	268	248	164	176	192	184	260	244	200	216	332	316	388	332	252	212	228	292	332	260	216	204	248	220	244	244	224	260	284	244	236	360	260	280	680	484	236	276	252	280	380	244	268	276
18	PVX_094350	hypothetical protein	18	C13	412	868	900	456	344	540	508	1200	780	544	660	844	824	1336	1360	536	544	784	380	1244	1196	556	516	924	688	1020	1376	1204	1168	1304	568	480	1300	732	460	1092	1076	756	816	676	768	880	648	908	784
19	PVX_094350	hypothetical protein	19	C15	336	532	512	360	256	392	340	716	408	428	432	624	508	868	892	392	432	420	332	648	636	380	324	548	448	652	788	748	700	756	428	340	668	508	360	600	696	484	616	492	520	620	584	672	448
20	PVX_001725	conserved Plasmodium protein, unknown function	20	C17	376	584	508	332	220	332	312	672	456	404	464	588	540	896	800	368	464	452	316	772	932	380	352	608	468	692	924	756	712	892	432	396	792	592	412	772	764	444	612	428	564	768	564	664	448
21	PVX_094920	hypothetical protein	21	C19	1644	2944	2584	1780	1004	1840	1256	4852	2628	2092	2296	2808	2216	5352	4100	1252	936	1456	888	3052	3864	1600	1188	3792	2120	3316	4608	4384	4096	4060	1936	1852	4984	2236	1736	3860	3604	2236	2824	2876	2372	4116	2624	3048	1992
22	PVX_094920	hypothetical protein	22	C21	560	364	320	276	204	260	220	400	316	308	292	424	400	560	540	348	304	240	204	384	384	228	212	284	264	320	348	332	320	396	280	260	352	356	260	360	368	304	296	292	332	336	328	380	364
23	PVX_111215	hypothetical protein	23	E1	188	288	292	184	160	220	188	364	236	236	232	408	336	448	444	288	148	196	180	312	300	192	188	252	240	284	360	312	264	344	208	176	296	276	196	284	276	280	304	232	256	268	260	268	244
24	PVX_111290	hypothetical protein (MTRAP)	24	E3	240	320	364	276	212	244	252	456	292	264	324	468	396	560	540	332	184	228	228	380	320	240	252	308	252	364	408	384	340	452	220	236	456	340	252	352	372	288	552	308	336	416	344	408	292
25	PVX_091500	hypothetical protein	25	E5	3184	7796	6820	3048	2192	2576	2340	7188	3272	3604	3888	4108	3656	6960	6500	1672	1160	2284	1664	6212	6672	2896	2304	4840	3240	5884	8332	6788	5624	7112	2296	1916	9276	7096	2580	6352	8156	4916	5416	3396	3792	5448	4628	5688	2180
26	PVX_041190	hypothetical protein	26	E7	232	344	400	236	212	260	276	440	304	304	324	384	440	548	596	336	252	292	248	460	404	264	292	392	312	416	560	480	444	564	264	272	464	312	240	420	432	328	452	340	332	416	320	432	312
27	PVX_058190	hypothetical protein	27	E9	368	560	612	356	304	448	332	732	468	452	492	644	544	884	812	384	264	380	292	716	720	388	364	612	420	576	776	660	656	692	356	336	844	556	336	696	748	476	564	436	508	660	504	568	572
28	PVX_067190	hypothetical protein	28	E11	272	388	388	256	200	260	236	400	276	328	324	408	364	520	540	288	228	260	240	456	444	272	256	344	300	396	460	420	412	416	256	228	408	380	240	364	360	360	364	296	300	336	360	412	328
29	PVX_102635	hypothetical protein	29	E13	372	616	600	364	304	384	324	632	412	452	464	616	548	828	700	400	320	472	364	788	732	420	368	616	508	732	896	784	652	792	420	336	916	712	412	768	740	584	608	492	520	676	528	676	504
30	PVX_123575	Plasmodium thrombospondin-related apical membrane protein, PTRAMP	30	E15	308	320	340	212	224	268	264	428	268	260	304	448	400	552	520	288	232	292	240	412	412	288	220	344	304	372	448	448	380	448	272	256	408	324	252	384	376	336	332	304	272	364	324	392	316
31	PVX_122720	hypothetical protein, conserved	31	E17	268	296	296	196	200	212	212	484	228	264	228	368	360	492	452	268	252	236	224	336	288	224	224	260	256	288	332	328	300	356	236	240	316	288	228	288	316	280	268	240	292	280	264	336	324
32	PVX_117465	hypothetical protein	32	E19	340	324	324	252	212	256	228	380	272	268	264	448	352	484	468	292	304	276	244	408	380	264	244	344	284	324	440	344	344	452	276	260	340	344	244	376	392	292	324	244	308	272	332	372	348
33	PVX_115355	hypothetical protein, conserved	33	E21	336	256	260	204	152	196	200	352	240	236	240	372	308	404	388	312	372	220	264	336	308	248	236	284	268	284	324	280	304	296	320	248	304	264	252	328	244	240	296	248	280	296	248	336	308
34	PVX_117005	hypothetical protein	34	G1	204	332	296	224	204	244	208	420	276	284	284	376	360	512	476	268	184	236	192	332	356	224	192	272	240	316	432	360	308	424	252	212	372	272	208	316	348	276	320	260	316	336	316	324	264
35	PVX_117880	hypothetical protein (PvRON2, homologue of TgRON2)	35	G3	15332	38468	35076	15116	8448	10452	10904	44536	19852	22716	21800	26828	20228	56220	44480	9152	7028	14580	5496	29588	30124	11148	8332	28228	17344	35792	53968	46172	36988	48344	13296	8524	34872	23484	9352	35792	38096	25116	30996	21464	42424	38328	32788	39032	10592
36	PVX_117880	hypothetical protein (PvRON2)	36	G5	1240	3152	2576	1204	988	1744	1468	4108	2664	2096	2472	2656	2444	4756	4232	1300	1148	1820	1004	3436	3748	1532	1276	3280	2020	3488	4676	3980	3656	4472	1684	1340	4404	2448	1448	3476	3924	2604	2972	2128	2340	3700	2832	3280	1796
37	PVX_117880	hypothetical protein (PvRON2)	37	G7	244	344	300	236	192	220	192	380	300	240	280	372	372	516	512	340	212	280	216	368	300	236	240	284	264	308	368	340	320	388	244	212	272	288	204	320	316	264	320	244	252	316	312	348	312
38	PVX_121925	hypothetical protein, conserved	38	G9	248	324	340	252	200	228	228	408	272	284	328	440	376	512	568	316	268	264	244	376	404	232	252	404	312	352	412	404	324	372	324	272	356	320	264	304	344	312	296	300	312	384	316	312	288
39	PVX_003745	metabolite/drug transporter, putative	39	G11	776	1724	1696	904	868	868	876	2496	1316	1260	1476	1564	1276	2220	2364	780	708	1384	624	2188	2332	1208	952	1844	1296	1940	2956	2556	2100	2528	1032	896	2904	1872	992	2216	2336	1396	1772	1272	1504	1840	1576	1640	1248
40	PVX_092915	hypothetical protein, conserved	40	G13	300	552	484	304	256	296	328	664	440	396	432	564	536	764	720	416	400	428	288	632	664	376	324	484	428	660	764	668	616	740	364	304	636	624	324	540	536	440	556	436	460	556	536	536	380
41	PVX_086150	hypothetical protein, conserved	41	G15	6464	17204	16720	8640	7888	10328	7968	25096	14532	16468	16848	18476	15172	22576	23548	8064	4708	11660	5136	19364	21288	8820	8592	18140	14356	16856	30888	27272	23324	28816	12068	9372	19884	12652	5564	15848	19536	13120	16208	13088	12620	18420	16368	16676	5448
42	PVX_099980	merozoite surface protein 1, precursor	42	G17	1028	1040	844	2608	252	324	288	3092	496	496	544	588	592	852	1044	404	676	3740	472	5600	856	696	312	1036	680	588	876	796	780	996	604	364	2044	772	444	940	1224	648	808	2492	696	796	648	700	520
43	PVX_099980	merozoite surface protein 1, precursor	43	G19	340	312	320	1248	180	244	204	1340	300	248	292	384	420	420	552	328	568	748	316	1940	348	404	200	292	336	316	352	308	316	384	332	268	324	288	240	300	300	296	332	644	272	300	316	340	288
44	PVX_082685	Merozoite Surface Protein 7 precursor, MSP7	44	G21	256	440	292	216	196	300	212	392	212	296	272	364	352	476	484	300	536	300	312	596	452	312	300	360	464	332	436	444	432	440	276	268	808	280	308	400	380	364	380	380	396	368	292	476	1384
45	PVX_080100	multidrug resistance protein	45	E1	464	948	824	484	456	540	492	1236	688	696	768	884	848	1344	1360	516	376	688	380	1108	1156	532	456	940	648	1036	1500	1268	1140	1284	620	496	1316	912	488	1036	1008	704	836	628	764	1016	820	900	724
46	PVX_080100	multidrug resistance protein	46	E3	204	372	364	240	232	288	260	488	336	324	348	448	416	588	548	320	192	256	244	424	456	252	264	392	288	436	500	492	420	484	280	300	432	364	264	388	396	320	344	320	344	428	344	400	320
47	PVX_088125	pepsinogen, putative	47	E5	292	496	452	320	244	284	312	612	356	348	364	516	496	748	640	324	248	308	236	572	596	272	320	452	348	484	720	556	592	620	320	280	604	428	316	444	508	408	432	364	416	480	432	492	352
48	PVX_084335	phosphoesterase, putative	48	E7	260	396	400	288	228	296	248	512	336	348	356	512	480	684	648	344	240	292	224	476	460	260	248	372	296	408	588	492	452	544	296	304	520	372	248	420	472	360	424	348	344	432	400	424	360
49	PVX_113775	membrane protein pf12 precursor	49	E9	256	392	384	296	220	252	260	560	344	284	380	456	440	672	652	316	252	288	256	516	496	296	288	368	356	408	592	512	476	544	348	532	548	408	252	424	1484	328	424	336	396	452	392	448	344
50	PVX_114145	Merozoite surface protein 10, MSP10	50	E11	296	780	548	316	260	388	356	760	548	516	628	620	580	1108	924	364	280	412	332	732	924	416	340	596	388	624	912	772	788	852	416	308	868	508	444	684	796	528	620	532	532	736	580	644	516
51	PVX_082710	reticulocyte binding protein 2 homolog a	51	E13	280	320	304	232	196	216	224	440	268	312	284	412	336	524	480	332	164	204	172	284	260	208	184	172	176	180	192	216	176	192	176	208	304	340	252	320	316	296	316	280	284	332	292	336	300
52	PVX_097590	rhoptry-associated protein 3, RAP3	52	E15	252	468	444	252	212	308	288	564	312	352	372	520	396	736	596	360	232	260	220	484	472	288	244	400	300	472	580	532	476	508	280	268	536	464	284	484	520	472	520	416	440	512	492	560	348
53	PVX_003985	syntaxin, putative	53	E17	364	736	596	404	300	376	308	736	476	480	472	628	544	868	876	400	300	468	284	812	904	464	388	616	504	716	980	840	748	916	440	348	980	700	392	716	832	580	748	532	596	672	644	704	532
54	PVX_097680		54	E19	1116	3120	2420	1024	700	1000	1172	3304	2356	1124	1496	1656	1512	3108	2584	680	692	1072	768	2392	2960	1068	700	1636	1076	2124	3360	2708	2868	2868	864	596	2664	1560	808	2576	2664	1824	1884	1792	2076	2136	1784	2372	1020
55	PVX_097690	MAEBL, putative	55	E21	1028	1988	1996	912	500	956	900	2408	1304	1136	1152	1416	1092	3044	2088	664	532	864	464	1684	2156	924	608	1540	844	2264	2668	2456	2004	2092	680	788	1988	1236	764	2720	2012	1512	1504	1120	1608	1860	1524	1920	944
56	PVX_097695		56	K1	3220	12336	12432	4984	4912	6448	13004	35880	12360	12596	8692	17232	15128	33836	31948	4436	1572	3608	1428	9368	11636	2776	2108	7540	3812	9592	14220	11540	8612	11252	2216	1760	16776	6764	2728	8584	13760	7816	9324	5500	10032	11524	8632	10264	4764
57	PVX_097700	MAEBL, putative	57	K3	8264	26688	26892	12208	3428	10780	6076	31932	20336	12668	14296	18776	9320	42936	37396	3980	1392	8276	2444	23272	29528	3072	4264	14840	7564	23844	35160	31324	19488	27880	5836	4300	24328	19132	4968	27712	28948	19216	26284	14780	23496	30440	20832	26940	5100
58	PVX_097710		58	K5	280	512	528	272	216	228	300	620	488	376	348	504	384	724	700	320	236	380	376	632	664	276	280	436	348	532	848	744	552	688	280	280	868	568	316	636	696	420	512	388	440	576	456	548	368
59	PVX_097710		59	K7	1344	3544	3344	1816	652	1768	1040	5020	1964	1916	2208	2712	1804	7464	4820	916	528	1144	600	3132	3568	676	840	2468	1392	2460	4112	4796	3228	4272	1340	1884	3720	2228	1332	6236	4492	2352	3316	2532	3980	4196	2748	4112	1272
60	PVX_097720		60	K9	5460	12528	11912	5064	2788	5924	5592	21704	8388	10104	8092	11576	8860	19668	19060	4016	2712	5440	2468	10976	12584	4080	3188	7984	6096	12644	14868	14632	11040	14368	4148	2768	18728	11508	3728	10896	12648	9036	11692	7776	8980	10744	9760	12828	4236
61	PVX_097725		61	K11	228	364	316	416	180	216	172	284	256	428	240	304	532	1784	356	284	460	212	200	584	348	176	288	308	228	240	328	324	352	256	200	1744	2204	272	1772	6796	296	252	304	280	276	496	256	384	896
62	PVX_082700	MSP7 family	62	K13	344	464	404	276	212	292	244	524	360	332	324	440	412	604	600	308	308	316	244	508	576	316	260	452	340	500	580	536	492	556	304	304	560	392	300	500	548	368	440	360	352	544	408	408	376
63	PVX_082695	Merozoite Surface Protein 7 precursor, MSP7	63	K15	360	308	292	192	156	168	172	320	228	220	208	328	312	408	364	252	252	180	244	272	300	168	160	248	204	232	276	248	228	240	232	240	252	240	244	564	264	284	288	1888	264	376	276	320	208
64	PVX_082690		64	K17	352	340	356	232	192	208	236	408	320	272	300	448	424	528	540	296	248	244	196	416	424	232	216	316	276	348	448	404	384	432	248	252	388	344	256	356	384	300	328	288	316	376	300	356	280
65	PVX_082680	MSP7-like protein	65	K19	296	472	296	244	180	216	228	372	288	240	240	396	364	488	500	288	200	216	212	524	360	208	224	288	424	328	412	332	400	368	232	212	696	276	208	372	416	280	340	232	484	292	312	500	1748
66	PVX_082675	MSP7-like protein fragment	66	K21	348	324	312	248	216	224	244	476	336	328	288	428	420	596	576	336	248	264	256	520	372	488	232	348	400	372	448	372	460	432	228	296	516	308	308	504	408	588	336	316	332	444	304	352	344
67	PVX_082670	MSP7-like protein	67	M1	152	220	172	176	160	176	168	260	196	188	176	300	288	332	344	252	180	212	148	264	280	180	192	264	196	232	292	264	312	260	200	192	308	180	196	412	300	248	228	240	256	360	276	256	244
68	PVX_082665	MSP7-like protein	68	M3	304	512	444	296	232	320	320	636	436	440	408	556	472	844	736	376	264	284	280	708	588	336	272	448	488	548	800	680	752	740	340	296	620	364	308	560	580	440	500	376	468	656	480	672	424
69	PVX_082655	MSP7-like protein	69	M5	280	576	536	684	232	396	348	696	464	408	480	596	536	852	896	320	280	404	292	712	1060	340	312	556	520	664	952	736	752	736	384	340	760	456	352	648	1036	464	520	424	500	668	496	564	496
70	PVX_082650	MSP7-like protein	70	M7	212	472	348	268	192	248	284	520	332	340	316	452	396	660	672	324	224	268	232	560	760	276	244	396	384	428	544	496	472	508	280	268	560	324	296	500	484	572	408	340	404	440	356	592	372
71	PVX_082645	MSP7-like protein	71	M9	320	1112	752	520	256	316	340	800	424	452	484	604	612	1116	812	336	364	412	256	748	748	340	296	616	460	672	836	788	692	748	444	524	896	512	428	832	2776	796	656	544	1332	1076	760	964	432
72	PVX_099975	merozoite surface protein 1, precursor (GPI-anchored)	72	M11	240	296	308	232	192	256	232	400	252	292	316	376	416	496	532	304	188	220	188	332	284	224	200	272	248	336	372	296	304	352	256	212	312	272	256	288	296	256	288	276	292	316	292	312	300
73	PVX_099975	merozoite surface protein 1, precursor (GPI-anchored)	73	M13	288	376	380	236	220	284	268	524	316	336	328	424	432	628	608	320	216	288	220	388	408	196	208	372	288	376	532	428	356	492	292	248	424	360	236	400	404	304	364	344	352	404	416	412	352
74	PVX_099975	merozoite surface protein 1, precursor (GPI-anchored)	74	M15	300	372	368	292	196	280	244	552	312	324	332	440	416	600	628	352	280	296	240	440	368	244	272	336	276	408	516	488	424	500	292	296	468	428	288	420	432	352	404	304	344	384	368	416	384
75	PVX_099975	merozoite surface protein 1, precursor (GPI-anchored)	75	M17	384	408	396	304	244	280	252	636	372	392	384	472	436	704	584	324	304	320	236	468	456	252	252	404	328	392	596	508	488	540	320	300	492	404	268	508	488	344	380	396	368	400	400	420	392
76	PVX_099975	merozoite surface protein 1, precursor (GPI-anchored)	76	M19	412	392	408	272	192	232	284	480	324	308	352	500	432	628	620	332	272	260	180	424	392	208	216	356	308	392	460	420	396	416	244	236	392	336	224	352	404	336	340	320	320	364	352	376	284
77	PVX_097625	Merozoite Surface Protein 8, MSP8	77	M21	552	476	440	988	216	624	328	2136	584	376	452	540	460	720	852	340	312	368	684	2848	676	580	288	1280	704	560	724	648	720	740	464	300	676	448	340	748	688	452	480	844	684	664	480	596	388
78	PVX_115165	cysteine-rich surface protein (Pf92)	78	O1	204	300	276	200	180	192	192	360	240	212	244	352	332	492	408	284	208	196	156	264	276	180	204	256	212	296	344	304	268	320	220	188	292	284	200	284	316	248	296	232	256	308	280	268	216
79	PVX_080530	hypothetical protein, conserved	79	O3	232	348	360	232	168	240	228	456	296	280	276	448	416	544	516	284	252	268	188	380	336	236	200	284	220	372	460	416	360	404	220	200	428	344	244	312	408	324	320	296	308	348	340	404	320
80	PVX_097960	hypothetical protein, conserved (Pf38)	80	O5	252	432	420	280	224	316	276	532	308	336	340	504	508	648	584	360	244	256	228	424	384	260	260	348	360	456	568	444	444	520	272	264	500	392	264	412	456	436	484	348	376	508	460	504	324
81	PVX_112705		81	O7	8256	28192	24188	9432	3616	6976	6296	24136	8420	7468	9536	12424	9892	26548	19612	3944	3904	8536	2892	17768	15880	6228	3780	14240	8996	18132	30656	23892	18604	23908	4112	3584	30308	20816	5176	17948	30884	21004	26748	14016	17344	25892	25060	29964	5376
82	PVX_088810		82	O9	192	304	256	276	208	244	240	384	260	256	288	360	388	492	476	296	240	240	176	296	300	216	196	272	256	312	360	348	296	356	232	228	308	272	216	312	280	300	300	284	284	284	296	324	248
83	PVX_101510	tryptophan-rich antigen	83	O11	576	1840	1676	456	388	632	572	1660	572	800	696	1096	1056	2424	1988	468	408	504	320	1208	1044	448	384	700	440	824	1372	1124	984	1044	336	336	1788	808	412	1000	1424	760	1000	616	788	1096	792	1060	520
84	PVX_090270		84	O13	1528	4464	3816	1172	920	1316	1108	2524	1212	816	1000	992	1004	2244	1668	536	1860	2644	1040	4168	4256	1284	1036	2248	1504	2992	3552	2700	1864	2336	704	488	7684	5068	1344	4800	7040	4124	4964	1912	3096	4148	3244	3488	1980
85	PVX_090250	tryptophan/threonine-rich antigen, putative	85	O15	264	300	332	244	172	216	252	412	308	264	296	388	392	536	500	300	376	244	200	360	304	192	188	276	252	336	424	364	320	384	252	228	332	248	228	332	320	268	308	264	336	332	296	320	280
86	PVX_098582		86	O17	1244	3292	1532	588	372	468	368	1152	496	576	544	660	520	1052	928	408	680	984	368	1696	1296	520	364	788	620	1088	1712	1344	1164	1232	432	336	7848	3012	892	1928	3040	1292	1548	968	1068	1488	1144	1360	500
87	PVX_098582		87	O19	360	332	300	236	184	244	196	376	264	240	256	360	368	516	412	296	264	228	176	300	284	200	180	248	216	304	336	292	320	320	260	212	260	232	204	280	336	268	320	280	252	428	312	280	216
88	PVX_125738		88	O21	664	1040	928	516	344	576	540	1308	824	776	836	852	776	1468	1400	496	468	592	408	1132	972	504	468	1028	632	912	1432	1196	1116	1168	492	452	1552	828	588	1156	1324	808	940	652	904	1132	904	952	576
89	PVX_101590		89	A2	184	352	296	196	180	212	220	336	256	260	268	256	360	424	496	292	216	268	268	424	328	256	240	304	248	336	396	380	352	376	284	272	352	296	260	336	308	304	344	272	292	320	328	320	344
90	PVX_119355	circumsporozoite (CS) protein, putative	90	A4	284	484	492	304	204	284	292	600	328	336	420	416	468	708	604	336	296	432	324	636	720	364	320	476	400	588	720	604	564	668	388	340	640	496	336	556	692	460	524	392	420	492	468	564	404
91	PVX_110960	hypothetical protein (H103, Chr10 locus ‘‘MSP3-like’’ protein)	91	A6	188	180	192	180	188	188	152	228	204	172	220	192	312	296	312	256	200	208	244	312	292	240	196	248	192	208	256	268	316	284	240	252	252	232	228	288	248	208	304	220	232	264	244	252	228
92	PVX_001715	early transcribed membrane protein 10.3, etramp10.3	92	A8	272	396	444	256	228	300	296	504	352	368	360	376	452	656	620	396	260	344	284	516	488	300	340	380	336	432	560	464	456	512	320	300	568	388	344	488	512	352	440	336	388	456	340	424	404
93	PVX_121950	early transcribed membrane protein 13, ETRAMP13	93	A10	236	308	352	244	200	244	268	504	332	344	352	404	444	664	596	392	324	308	280	488	460	304	288	380	316	416	496	456	384	460	280	292	476	392	312	436	436	352	408	312	336	392	324	404	384
94	PVX_003565	early transcribed membrane protein 2, ETRAMP2	94	A12	288	352	308	228	208	244	236	452	296	292	304	332	464	516	536	360	284	280	252	404	368	268	288	304	280	396	364	364	316	376	276	280	368	348	284	316	348	268	348	304	324	340	308	332	316
95	PVX_094255	reticulocyte binding protein 2 homologue a	95	A14	560	1356	448	492	228	608	488	928	444	904	1100	772	528	1304	660	388	340	564	2136	584	1304	664	296	388	488	5540	2852	824	1180	1188	900	340	2912	1240	348	596	2952	408	1708	1228	1204	1008	808	728	1688
96	PVX_090330		96	A16	796	1672	1696	836	516	972	844	2272	1344	1320	1436	1496	1532	2440	2524	820	696	1144	680	2112	2280	1044	976	1768	1296	2024	2764	2500	2344	2688	1044	932	2520	1900	1024	2008	2160	1360	1668	1212	1544	2056	1564	1804	1116
97	PVX_091435	rhoptry neck protein 4 (Not this region but C-terminal region will be RON4)	97	A18	340	332	388	256	212	304	264	408	304	308	320	332	444	572	560	352	392	308	292	436	468	292	288	404	316	420	464	400	380	492	324	304	376	376	324	376	368	316	308	276	352	324	284	344	400
98	PVX_117385	hypothetical protein	98	A20	364	360	324	224	196	324	260	436	308	320	312	356	460	596	616	308	372	376	308	608	592	336	328	484	360	520	632	584	524	628	356	384	540	500	360	496	540	364	388	408	404	436	368	448	452
99	PVX_003795	SERA family	99	A22	264	268	284	192	164	216	244	348	232	256	280	264	328	476	468	328	268	276	248	472	352	260	272	340	288	364	412	424	376	484	264	288	324	356	276	352	340	288	336	356	304	336	316	364	380
100	PVX_097745	actin depolymerizing factor, putative	100	C2	180	292	344	244	188	228	212	368	244	248	276	380	364	448	480	272	212	240	264	392	348	212	220	320	292	392	384	404	352	412	260	256	352	308	264	312	328	280	320	312	296	312	300	340	296
101	PVX_115030	actin-depolymerizing factor, putative	101	C4	328	524	532	288	264	408	336	672	416	456	456	592	532	764	728	436	356	448	312	692	680	408	400	616	552	688	912	760	752	788	500	452	588	636	352	592	508	496	600	548	464	608	592	580	496
102	PVX_081815	hypothetical protein, conserved	102	C6	456	1280	908	520	352	660	516	1084	656	680	736	964	932	1420	1272	712	416	644	412	1136	976	572	588	1052	812	1076	1372	1272	1108	1396	700	644	1064	948	548	876	988	896	980	760	780	912	836	952	648
103	PVX_087095	conserved protein	103	C8	204	260	284	200	180	276	196	368	284	260	232	400	352	432	424	360	232	248	224	336	280	188	204	276	236	268	300	340	292	296	252	256	288	260	256	288	284	280	272	268	260	264	260	272	284
104	PVX_099375	PPPDE peptidase family, putative	104	C10	248	396	412	228	224	336	264	500	352	372	356	544	464	668	656	348	288	348	276	556	532	320	300	444	304	480	616	560	544	604	360	332	476	420	320	456	468	348	416	392	372	428	384	440	416
105	PVX_087110	hypothetical protein, conserved	105	C12	364	584	508	352	248	364	360	652	520	408	452	612	552	888	892	400	380	424	288	700	744	444	348	584	428	632	836	708	676	800	400	352	844	592	364	676	712	464	592	384	536	676	548	624	452
106	PVX_118445	hypothetical protein	106	C14	272	368	340	220	184	240	232	440	312	288	324	464	444	592	512	384	352	256	244	404	336	240	228	308	300	348	432	364	344	448	248	268	396	324	264	340	332	328	336	288	324	340	324	368	296
107	PVX_084680	hypothetical protein	107	C16	332	420	344	260	248	280	288	460	344	320	340	532	464	608	560	340	380	344	260	504	480	336	312	392	324	408	496	492	448	524	300	320	496	460	324	444	456	332	408	340	388	412	388	428	340
108	PVX_084475-01	conserved Plasmodium protein, unknown function	108	C18	432	428	432	248	200	280	268	484	356	300	368	472	464	612	604	360	352	320	272	492	472	280	252	380	364	432	556	496	464	528	304	292	540	364	292	444	536	360	420	324	420	428	356	436	376
109	PVX_084475-02	conserved Plasmodium protein, unknown function	109	C20	488	508	456	308	236	308	288	520	372	344	376	524	476	732	628	356	324	320	256	480	496	328	288	404	336	512	524	496	508	544	340	296	496	400	292	392	504	340	416	400	404	408	432	492	356
110	PVX_123760	hypothetical protein	110	C22	592	496	508	340	260	316	264	564	308	344	368	580	484	676	620	360	420	356	288	512	560	336	312	428	384	560	576	552	488	548	320	276	624	536	352	556	620	420	476	356	428	512	448	528	416
111	PVX_099295	conserved Plasmodium protein, unknown function	111	E2	1368	4276	4616	2016	1372	1820	1708	5732	2776	2600	2760	3488	3008	5780	5452	1680	1220	2136	1060	3892	4380	1772	1480	3688	2344	4860	6012	5364	4232	5104	1748	1344	7316	5568	2436	5632	6624	4968	5640	4124	4764	6572	5524	6708	720
112	PVX_123685-01	conserved Plasmodium protein, unknown function	112	E4	284	456	456	320	228	292	240	512	336	376	360	440	496	652	636	324	228	348	272	524	520	316	280	420	336	488	604	548	504	560	292	280	608	428	320	520	548	400	444	360	324	480	396	460	412
113	PVX_123685-02	conserved Plasmodium protein, unknown function	113	E6	1932	4732	4720	2228	1436	2168	2040	5972	3128	3032	3488	4172	3624	6828	6044	2068	1480	3116	1480	5584	6068	2436	2132	5256	3556	6100	8364	7080	6068	7716	3052	2036	6688	4380	2220	4628	6124	4132	4800	3780	3872	5304	4468	5756	2172
114	PVX_123685-03	conserved Plasmodium protein, unknown function	114	E8	468	1028	880	532	404	496	436	1120	720	724	752	864	880	1204	1220	432	360	656	356	1164	1272	620	496	1076	688	916	1628	1380	1164	1564	664	516	1760	952	664	1092	1324	980	1056	672	1180	1260	948	1180	628
115	PVX_122580	conserved Plasmodium protein, unknown function	115	E10	272	304	376	216	196	256	232	400	276	280	248	416	356	544	556	348	192	216	232	364	324	236	216	276	224	336	380	360	288	344	244	228	292	280	212	308	296	272	268	224	256	296	292	276	304
116	PVX_094690	metallopeptidase, putative	116	E12	5540	12164	12656	6332	3788	5176	4496	13312	6380	6524	6636	8216	6644	10676	10612	3616	4488	9376	3808	14380	13920	6020	4856	10584	7328	12812	14992	13788	10740	14004	4684	3632	19424	15352	5968	13276	13884	9864	11936	8340	7892	10120	8948	10644	5660
117	PVX_093680	Plasmodium exported protein (PHISTc), unknown function	117	E14	284	440	416	332	232	268	244	536	332	312	340	460	472	644	596	300	204	328	228	528	516	360	300	764	364	504	620	528	484	576	356	288	580	396	296	460	488	348	424	376	388	464	352	392	360
118	PVX_083570	hypothetical protein, conserved in P. falciparum	118	E16	276	388	344	216	188	220	240	360	268	236	280	376	364	496	440	288	232	228	200	344	340	212	224	284	212	328	344	312	284	376	248	228	372	320	212	304	316	260	292	252	284	296	284	336	268
119	PVX_084470	erythrocyte membrane protein pfemp3, putative	119	E18	404	496	528	300	292	280	284	536	356	376	344	516	444	664	692	356	340	384	264	588	580	376	296	560	396	576	716	652	556	632	336	316	764	580	404	540	640	448	424	424	472	464	436	508	412
120	PVX_086090	hypothetical protein	120	E20	344	348	336	236	196	208	232	360	304	248	268	404	376	464	476	308	340	264	244	392	384	260	220	316	272	340	436	352	344	344	304	236	352	308	240	308	356	324	296	304	292	320	284	328	328
121	PVX_090215	hypothetical membrane protein, conserved	121	E22	372	456	432	276	260	276	276	500	336	364	328	428	444	584	632	328	532	368	336	544	532	352	300	440	368	480	580	528	448	536	276	292	576	416	320	464	484	420	396	372	408	468	392	420	420
122	PVX_085980	hypothetical protein	122	G2	364	564	492	352	268	348	312	716	416	500	424	608	516	908	872	392	292	364	276	672	608	324	336	552	392	628	896	728	640	728	364	304	664	500	320	600	600	464	540	436	632	640	504	632	396
123	PVX_087670	conserved Plasmodium protein, unknown function	123	G4	512	1020	912	464	356	472	408	1092	628	672	664	796	772	1492	1252	436	388	552	344	1044	1000	500	432	944	628	976	1396	1248	1148	1280	496	416	1320	752	512	1048	1164	788	924	708	1160	1152	904	1060	560
124	PVX_119230	hypothetical protein, conserved	124	G6	280	340	356	232	212	288	216	444	260	316	328	440	388	532	512	328	232	256	216	388	364	260	228	316	296	412	452	392	352	416	252	264	396	320	236	352	360	320	364	288	316	364	292	404	300
125	PVX_084110	conserved Plasmodium membrane protein, unknown function	125	G8	248	280	324	212	176	236	212	404	256	252	280	396	392	508	504	292	252	248	220	388	328	216	212	276	252	328	400	400	360	360	248	240	356	312	228	344	304	304	304	292	296	300	296	328	864
126	PVX_116915	exported protein 2	126	G10	268	368	340	260	192	276	244	432	252	300	320	440	440	568	500	300	280	272	212	440	392	260	244	476	300	368	484	408	388	456	276	264	492	356	252	436	380	344	400	284	304	368	344	380	364
127	PVX_096950	hypothetical protein	127	G12	244	388	388	240	196	240	212	448	292	320	280	440	392	568	532	300	312	284	224	456	360	268	268	344	308	372	464	384	404	444	276	232	432	324	244	344	388	308	340	288	348	364	332	376	304
128	PVX_112685		128	G14	9460	23004	24680	8952	4324	6740	6464	25088	9136	10440	9884	12772	9636	22120	20124	4392	5128	12524	4128	21232	21356	8108	6656	17084	13472	25208	31004	25776	19852	26832	7240	4960	28836	22912	8672	20128	25216	21012	24740	14352	15716	24332	21584	26376	212
129	PVX_112670		129	P10	184	284	312	240	192	208	208	360	256	252	284	384	360	448	488	312	172	216	192	288	256	200	156	232	252	288	320	276	256	288	212	184	320	268	212	260	288	264	276	244	256	280	268	292	300
130	PVX_092995		130	G16	360	584	512	348	296	364	328	612	472	408	476	692	572	812	748	420	448	460	352	724	660	420	364	576	456	612	832	840	636	804	424	384	696	508	344	548	644	492	576	508	440	572	524	588	376
131	PVX_109280		131	G18	440	688	676	404	328	364	348	852	596	476	532	676	656	912	972	432	552	520	360	844	768	452	384	700	512	772	996	784	828	892	452	412	936	676	376	780	860	560	660	584	556	820	588	788	548
132	PVX_101525		132	G20	420	564	820	488	304	5544	368	804	628	456	484	716	592	816	976	364	692	680	384	764	1220	532	416	912	540	780	748	736	656	780	712	460	1036	828	440	916	1112	624	816	632	660	908	544	544	436
133	PVX_116850	protein disulfide isomerase, putative	133	G22	388	708	492	332	304	448	372	844	592	424	528	672	660	1020	1076	400	796	568	516	904	888	544	480	772	644	900	1088	876	856	860	456	432	912	612	476	788	884	616	700	536	620	840	648	728	536
134	PVX_085930	rhoptry-associated protein 1, RAP1	134	E2	632	1588	1152	812	500	788	696	2356	1336	980	1108	1288	1088	3332	2160	608	444	732	544	1632	2336	756	648	1512	964	1356	2284	2712	1984	1936	788	692	2448	1068	832	2068	2136	1296	1748	1168	1564	2360	1768	1936	768
135	PVX_087885	rhoptry-associated membrane antigen, RAMA	135	E4	676	2000	1496	1040	632	892	760	2340	1324	1236	1468	1636	1296	3056	2624	752	568	1280	612	2376	2476	988	764	2140	1432	1948	3524	2892	2716	3212	1388	864	2728	1472	900	2364	2584	1436	1820	1348	1760	2336	2040	2276	1056
136	PVX_099930	High molecular weight rhoptry protein-2	136	E6	268	560	488	320	264	316	352	672	436	432	404	512	508	800	764	364	260	360	296	596	640	324	324	488	408	572	764	624	1064	704	372	276	784	488	336	628	612	488	492	440	424	648	484	520	436
137	PVX_003800	SERA	137	E8	272	488	464	284	268	352	308	588	372	400	448	540	476	680	728	384	268	408	220	608	636	324	320	524	404	580	752	676	604	720	408	348	700	472	344	552	596	444	508	412	456	580	520	596	476
138	PVX_003805	SERA	138	E10	236	308	332	248	196	268	216	408	256	276	296	428	388	504	524	316	204	232	208	392	332	212	216	284	276	344	368	332	360	368	236	252	364	332	224	292	364	280	328	272	304	316	284	356	296
139	PVX_119625	parasite-infected erythrocyte surface protein	139	E12	252	392	360	276	204	264	268	428	296	272	320	480	380	616	568	296	168	200	208	352	368	224	244	168	200	188	176	176	204	188	192	200	432	356	272	420	420	328	360	300	376	384	352	408	376
140	PVX_121920	reticulocyte binding protein 2 homolog a	140	E14	268	336	320	232	200	204	260	440	260	276	304	432	340	516	532	304	164	220	196	324	356	252	196	264	208	260	420	184	216	176	188	172	372	304	216	348	380	276	328	280	292	368	300	356	308
141	PVX_098585	reticulocyte binding protein 2 homolog a (PvRBP family)	141	E16	4756	13420	14532	7396	3012	10376	5412	19328	7804	7832	8756	10216	8244	18676	19248	3420	2836	8040	2500	16148	19456	7644	4612	14804	7940	17492	24332	22296	18000	21496	5788	4380	19660	12448	5156	14916	20332	12064	13596	9652	11476	15168	13312	15872	6720
142	PVX_084420	blood stage antigen 41-3 precursor	142	E18	588	1240	712	396	276	356	316	844	520	484	460	668	564	960	1020	376	332	436	264	684	760	392	344	632	436	728	832	776	712	820	432	364	1716	776	420	820	1028	560	652	440	680	720	648	732	412
143	PVX_090240	hypothetical protein, conserved	143	E20	356	484	456	308	212	308	276	568	380	340	372	520	484	712	680	364	280	336	244	532	524	296	296	480	336	552	708	596	528	616	304	252	544	400	284	524	552	408	468	388	428	484	412	468	460
144	PVX_087725	conserved Plasmodium protein, unknown function	144	E22	436	420	396	292	228	264	248	468	296	276	332	452	420	596	520	320	240	216	204	352	320	268	204	284	248	352	412	392	332	400	244	224	384	320	260	376	408	312	336	332	300	336	344	392	328
145	PVX_096350	conserved Plasmodium protein, unknown function	145	K2	296	572	632	344	252	368	372	900	516	464	448	744	600	1164	1088	372	204	312	204	592	648	240	212	460	348	592	760	648	532	648	316	260	704	496	260	624	636	492	584	440	576	636	520	636	336
146	PVX_092070	conserved Plasmodium protein, unknown function	146	K4	392	856	724	404	264	420	312	856	628	460	572	680	592	1148	1104	376	296	444	260	772	896	364	328	624	432	796	1032	1020	792	912	380	344	944	636	364	920	848	560	776	536	716	932	612	1108	436
147	PVX_091710-01	petidase, M16 family	147	K6	5120	17788	14784	4868	2748	4468	4124	14124	8096	7056	7600	9008	7284	19536	19308	2980	2524	5844	2644	13192	16336	4452	3380	10368	6128	11052	22292	20020	14020	17912	4052	3284	17964	9272	5500	14396	20340	10836	14192	8052	12228	18940	14196	16892	3512
148	PVX_091710-02	petidase, M16 family	148	K8	312	552	512	320	252	384	352	744	492	432	480	644	552	884	864	396	296	432	272	664	712	364	328	532	432	616	856	796	692	796	376	340	872	588	440	668	624	472	608	508	520	604	532	692	428
149	PVX_122805-01	conserved Plasmodium protein, unknown function	149	K10	292	388	392	252	212	284	252	516	308	312	356	484	468	600	636	336	252	312	224	448	428	216	252	360	268	416	496	456	428	540	268	260	544	432	232	436	424	336	400	328	356	396	416	432	328
150	PVX_122805-02		150	K12	300	452	432	300	236	324	284	620	400	344	332	480	444	652	692	356	268	324	236	516	500	308	296	448	352	476	620	564	536	644	324	288	568	408	348	616	492	340	464	380	392	460	392	500	380
151	PVX_094830	hypothetical protein	151	K14	1852	5124	4780	1200	672	844	800	3384	1576	968	1292	1444	1200	3200	2084	624	1764	2108	776	2772	4004	812	700	1664	1076	2728	2852	2296	1844	2220	636	476	5468	2988	1084	2744	6288	5116	4812	2316	3968	6968	3048	5312	900
152	PVX_001015	PKH_031010	152	K16	468	716	592	404	236	380	344	776	560	448	468	632	596	952	916	472	340	456	288	876	828	404	360	612	460	676	940	868	840	936	420	396	924	620	412	832	776	520	632	496	536	772	572	632	452
153	PVX_085445	surface protein, putative, Pf113	153	K18	316	320	308	240	196	224	192	368	228	256	244	356	388	416	452	288	216	240	192	328	316	220	208	272	260	320	360	304	292	352	220	208	284	308	216	324	296	256	296	240	288	324	312	320	332
154	PVX_084970	hypothetical protein	154	K20	320	456	428	340	224	308	288	588	432	280	364	544	476	724	660	380	248	320	228	584	588	332	312	616	428	560	672	652	552	636	352	396	452	424	392	668	500	388	440	384	420	584	448	500	420
155	PVX_123975	conserved Plasmodium protein, unknown function	155	K22	304	288	312	212	212	232	260	356	236	196	272	408	332	500	500	300	228	236	164	324	296	184	192	276	240	276	328	308	304	352	236	212	288	288	184	288	312	252	292	284	284	284	264	328	280
156	PVX_122865	hypothetical protein, conserved	156	M2	252	388	360	244	192	252	244	428	324	268	292	420	412	552	540	316	184	252	200	320	340	228	184	308	276	368	496	364	392	408	220	228	380	308	248	348	364	352	320	272	328	392	348	400	312
157	PVX_002790	hypothetical protein	157	M4	464	1064	1008	608	412	576	576	1108	772	720	792	988	836	1616	1372	564	516	800	468	1256	1448	600	660	1092	936	1480	1856	1824	1504	1684	852	688	1308	1040	668	1444	1144	1096	984	812	912	1148	972	1180	756
158	PVX_081330	hypothetical protein, conserved	158	M6	264	444	424	324	244	256	252	536	396	396	364	504	476	708	664	328	228	300	208	484	512	336	296	376	356	512	660	600	520	496	320	292	544	436	268	500	448	356	408	344	384	480	404	472	376
159	PVX_111035	plasmepsin VII	159	M8	260	452	428	260	220	272	248	516	308	312	320	456	436	668	612	312	232	304	244	488	456	304	248	428	332	512	584	564	528	592	312	248	504	432	284	440	412	388	448	372	420	468	436	532	324
160	PVX_114330	conserved Plasmodium protein, unknown function	160	M10	248	392	304	248	208	232	248	472	312	276	336	432	380	584	560	300	216	216	196	340	380	236	180	312	264	376	444	404	376	396	264	220	460	336	276	424	336	328	340	356	300	376	316	376	376
161	PVX_116695	plasmepsin V	161	M12	300	528	420	312	244	356	320	648	408	392	420	576	476	820	728	324	260	340	248	536	496	312	276	496	380	564	708	580	548	668	352	268	596	460	316	516	512	400	452	356	396	500	420	504	420
162	PVX_121945	hypothetical protein, conserved in Plasmodium species	162	M14	268	344	380	252	208	248	220	436	272	292	312	384	384	548	580	300	252	232	172	332	324	228	208	308	212	336	404	340	360	404	228	244	328	308	232	276	376	304	336	268	316	308	324	344	312
163	PVX_003520	knob-associated histidine-rich protein	163	M16	320	420	328	240	208	264	232	412	328	276	280	412	408	512	548	304	272	244	220	360	384	220	192	304	260	328	416	372	340	404	256	216	388	336	264	320	376	300	340	300	328	348	324	360	332
164	PVX_082595	transmembrane protein Tmp21 homologue, putative	164	M18	372	396	432	276	228	244	236	440	296	300	324	476	384	592	608	324	292	280	192	344	348	248	216	332	264	356	464	416	380	468	260	264	404	344	240	352	404	292	348	244	340	356	352	344	300
165	PVX_092990	blood stage membrane protein, putative	165	M20	380	332	416	252	152	216	172	320	272	228	256	300	328	448	416	272	272	224	212	324	356	232	204	328	300	312	368	364	636	396	332	220	368	244	248	368	328	300	360	840	304	404	320	344	244
166	PVX_092975	MAEBL, putative	166	M22	588	384	408	288	188	264	256	416	296	288	316	408	396	556	624	288	292	236	212	372	364	252	220	296	272	384	440	388	384	412	280	248	416	324	232	364	416	316	344	280	308	352	348	352	296
167	PVX_097715	merozoite surface protein 3b, putative	167	O2	1556	4692	4472	1408	796	1180	1188	3536	1296	1308	1252	1588	1320	2892	2728	692	1132	1908	752	3512	4012	1008	836	2004	1248	3032	3480	2960	2180	2556	748	524	5632	3308	1140	3276	6128	3872	4548	2216	3004	4332	3180	4020	944
168	PVX_003770	merozoite surface protein 5	168	O4	308	1172	344	476	180	252	260	464	276	200	284	372	344	532	432	300	244	276	296	516	364	340	248	404	276	364	452	376	364	360	488	228	420	524	268	828	476	328	360	352	1904	328	308	612	320
169	PVX_112675		169	O6	7976	21676	19952	9132	4564	9080	7064	27200	8980	12404	11372	14668	11828	24288	23900	5404	4808	11500	4220	21808	24304	8532	7084	17680	11932	26592	34668	26624	21948	29432	7564	5156	30372	18816	7140	19108	33552	22388	26524	15256	19812	25968	24524	27948	8400
170	PVX_080665	PFE0565w	170	O8	380	836	716	356	248	348	348	752	480	444	456	596	560	972	812	356	344	444	296	720	724	396	280	612	420	744	976	824	736	876	360	308	908	680	340	756	784	628	756	604	620	840	740	808	404
171	PVX_080305	conserved Plasmodium protein, unknown function	171	O10	224	348	316	276	244	248	280	440	280	284	320	396	424	572	532	296	252	228	204	356	344	212	220	284	260	352	440	328	380	392	224	224	316	308	224	328	324	288	304	256	312	292	304	348	268
172	PVX_094310	hypothetical protein	172	O12	280	420	376	292	212	264	240	468	284	280	324	520	412	564	500	320	268	268	220	376	456	216	240	344	276	324	468	420	404	500	248	256	400	348	252	400	416	340	356	284	360	368	356	396	376
173	PVX_083275	conserved Plasmodium protein, unknown function	173	O14	296	368	360	256	188	272	276	412	296	256	244	408	392	484	516	296	360	272	204	380	352	256	208	296	284	404	476	384	372	432	268	232	392	364	260	380	400	340	372	308	308	372	372	348	336
174	PVX_088860	conserved Plasmodium protein, unknown function	174	O16	504	1240	580	392	288	520	368	820	1416	500	928	856	620	1700	1016	364	572	500	312	944	2172	416	548	1296	524	692	836	2644	1512	980	492	1056	2600	784	2288	5304	1816	1548	1972	656	1064	2368	912	2476	732
175	PVX_088990	conserved Plasmodium protein, unknown function	175	O18	348	416	376	228	196	276	216	428	300	344	316	412	428	588	548	316	408	252	200	356	340	204	228	308	272	400	424	388	400	424	256	248	388	344	228	304	372	324	332	340	312	340	364	400	284
176	PVX_089940	hypothetical protein, conserved in Plasmodium species	176	O20	456	412	320	256	172	248	216	436	284	260	320	400	348	560	504	296	300	256	208	380	356	232	216	284	272	356	436	348	360	428	252	232	388	292	392	384	344	320	328	316	316	340	340	376	324
177	PVX_101500		177	O22	612	564	508	280	220	292	280	548	312	284	336	444	424	624	636	348	396	328	300	568	572	320	236	392	308	436	528	472	396	524	296	240	640	552	328	524	632	488	492	392	408	480	428	484	328
178	PVX_101530		178	B1	4824	10316	10512	4452	2936	5508	4660	15896	6468	7736	8208	10944	7956	16960	15824	4276	2192	4352	1516	6636	7400	2916	2688	6508	4532	8548	12608	11488	8592	10944	4120	2828	12092	7800	3164	8372	11340	7820	9800	9228	5480	11916	9720	12012	2748
179	PVX_114620	conserved Plasmodium protein, unknown function	179	B3	228	316	324	260	192	244	232	428	300	280	296	332	384	544	564	344	236	276	244	448	356	268	244	300	296	380	440	400	400	420	280	272	388	344	268	392	372	304	316	276	300	388	304	360	308
180	PVX_122965	hypothetical protein, conserved in Plasmodium species	180	B5	256	344	344	276	196	256	276	472	324	380	308	348	428	620	608	332	240	308	280	440	440	288	272	424	336	460	516	456	432	520	332	312	452	488	288	408	404	352	408	300	364	416	360	504	332
181	PVX_124090	conserved Plasmodium protein, unknown function	181	B7	252	324	368	220	232	232	200	464	300	340	352	392	392	588	580	340	236	272	248	416	396	256	244	340	276	368	424	376	312	388	312	252	376	292	232	384	336	288	324	300	296	332	336	372	336
182	PVX_084815	conserved Plasmodium protein, unknown function	182	B9	208	316	340	212	216	280	256	400	288	292	316	320	440	540	520	340	244	240	252	376	384	244	248	308	260	348	412	352	328	400	252	260	388	320	276	344	308	312	296	312	312	316	332	356	356
183	PVX_090030	conserved Plasmodium protein, unknown function	183	B11	188	304	320	232	204	224	252	360	300	284	292	280	420	504	560	344	208	268	248	420	372	220	268	284	252	316	392	352	312	420	280	260	312	304	272	316	312	316	288	296	288	300	288	328	320
184	PVX_090225	conserved Plasmodium protein, unknown function	184	B13	528	1136	928	616	380	636	476	1220	896	876	960	936	892	2420	1440	576	404	500	440	1148	1652	568	564	1164	596	992	1472	1372	1380	1332	620	836	2100	720	776	3172	1304	796	1036	1200	1056	1696	980	1268	720
185	PVX_090945	conserved Plasmodium protein, unknown function	185	B15	200	316	284	204	208	240	228	372	264	284	280	296	400	496	492	328	224	296	244	416	388	228	240	304	268	356	412	408	312	400	316	244	336	328	248	344	292	256	284	296	284	332	308	336	320
186	PVX_094670	conserved Plasmodium membrane protein, unknown function	186	B17	204	276	356	224	196	264	188	380	280	300	276	320	428	488	524	348	232	284	268	432	340	268	228	276	300	328	352	400	316	428	304	260	332	316	272	324	340	288	328	272	328	364	296	356	324
187	PVX_002510	MAEBL (merozoite adhesive erythrocytic binding protein ), putative	187	B19	572	1112	1088	576	436	608	488	1460	740	816	1012	1048	1044	1468	1484	568	536	876	504	1740	1584	704	736	1264	872	1096	1756	1692	1372	1704	864	632	1712	1232	652	1320	1428	980	1316	808	968	1052	1016	1144	876
188	PVX_089845	hypothetical protein, conserved in Plasmodium species	188	B21	224	320	312	248	180	244	204	372	284	256	288	296	376	520	464	296	240	272	252	456	372	248	256	304	252	396	440	384	360	428	308	280	392	344	256	372	372	308	352	300	316	376	328	364	352
189	PVX_079800	conserved Plasmodium protein, unknown function	189	D1	244	416	436	244	220	256	252	492	280	308	352	452	432	656	644	312	248	320	240	480	492	276	228	452	320	476	604	504	448	548	304	252	572	516	304	484	496	460	492	368	416	508	436	512	328
190	PVX_085665	serine C-palmitoyltransferase, putative	190	D3	308	584	560	300	232	324	324	600	384	352	396	612	524	760	728	368	260	396	248	652	612	324	284	460	360	672	692	744	532	704	284	308	844	624	352	584	756	604	752	508	584	760	628	760	400
191	PVX_000930	sexual stage-specific protein precursor	191	D5	316	552	576	344	248	400	364	756	456	436	424	612	608	880	900	440	324	424	308	856	768	404	372	564	532	708	976	836	772	864	468	436	752	576	364	680	576	532	576	512	584	664	544	616	456
192	PVX_091700	circumsporozoite-related antigen	192	D7	240	336	340	220	204	252	264	436	316	324	284	412	428	536	492	312	228	260	240	408	384	268	232	360	308	368	452	380	404	372	276	276	444	364	260	332	336	348	324	284	344	324	328	372	324
193	PVX_089345	conserved Plasmodium protein, unknown function	193	D9	200	344	348	224	192	264	236	420	316	288	300	452	392	532	516	356	196	276	236	364	340	272	240	296	260	356	420	380	376	424	280	228	360	332	280	340	360	304	360	300	324	328	300	340	340
194	PVX_090145	conserved Plasmodium protein, unknown function	194	D11	8632	17696	19584	5864	3836	5276	3696	15140	6908	6352	9516	7544	7092	14556	11980	2288	3868	8236	2900	16304	16820	5636	3584	12020	6844	10164	20120	14676	12940	14548	3660	2220	24212	18212	5864	15184	24832	16636	20288	12904	15324	17388	16200	19364	6796
195	PVX_091735	conserved Plasmodium protein, unknown function	195	D13	312	648	580	328	316	340	324	744	488	488	504	664	640	932	892	404	304	440	332	732	716	412	308	596	476	652	960	788	744	836	412	396	748	696	420	648	620	500	636	468	488	624	536	624	448
196	PVX_081845		196	D15	376	660	684	392	296	436	348	848	544	496	524	648	648	976	948	448	340	508	300	840	904	440	408	688	504	828	956	812	864	944	464	376	984	756	480	784	640	628	660	432	600	732	572	688	580
197	PVX_096020	conserved Plasmodium protein, unknown function	197	D17	276	504	492	280	252	332	260	560	372	416	424	536	492	736	668	340	292	364	284	596	548	336	312	480	384	560	664	544	592	608	492	352	772	516	340	572	532	452	532	376	460	540	440	464	448
198	PVX_096055		198	P12	2812	9772	7636	4116	2660	5156	4160	13060	7812	7888	8804	9864	8148	14808	12660	3904	2180	5044	2412	9684	12348	5260	4056	10484	6600	10020	15496	15052	12236	14304	5388	4456	11540	5840	3592	10000	9236	6276	7772	5144	6184	9084	7660	9084	3736
199	PVX_099900		199	D19	232	304	324	220	200	264	236	400	256	304	296	432	396	484	552	260	208	276	228	412	336	256	256	316	260	352	388	372	352	356	244	260	356	328	256	332	332	332	316	320	300	316	320	372	324
200	PVX_101605		200	D21	236	368	332	228	188	272	204	436	268	276	316	492	400	532	516	320	240	276	216	420	352	272	240	356	316	388	452	448	316	428	284	248	340	296	256	364	348	308	364	296	320	364	312	376	300
201	PVX_113225	conserved Plasmodium protein, unknown function	201	F1	224	616	520	260	240	292	268	716	448	380	376	520	472	900	744	328	308	448	276	728	688	356	312	596	360	624	840	756	676	664	340	320	940	592	432	832	724	544	588	448	580	804	636	632	432
202	PVX_118525	conserved Plasmodium protein, unknown function	202	F3	208	356	376	240	204	248	236	420	288	248	312	436	372	592	520	348	192	308	196	436	372	248	256	336	280	372	496	440	424	464	272	224	420	416	232	412	384	348	400	324	320	408	316	436	316
203	PVX_121875		203	F5	532	1064	1012	612	508	628	580	1456	752	736	792	1004	844	1368	1396	548	484	1544	520	1440	1536	776	664	1220	912	1448	1760	1576	1408	1648	688	560	1812	1364	724	1376	1256	964	1100	988	952	1136	1016	1120	928
204	PVX_096990		204	F7	312	648	576	328	256	360	304	656	432	432	444	596	492	760	776	384	320	476	256	704	696	344	340	540	420	688	764	704	608	644	352	336	704	620	372	644	732	532	548	420	572	588	468	556	456
205	PVX_121910		205	F9	1072	2428	2168	1064	812	1188	1008	2832	1632	1372	1536	1740	1468	2740	2736	860	936	1984	752	2952	3192	1480	1172	2260	1492	2508	3196	3088	2908	2732	1172	1080	3908	1992	1592	2812	2760	1964	2252	1624	1916	2132	1804	2136	1496
206	PVX_101580		206	F11	188	268	256	196	192	212	204	284	248	228	236	388	356	460	456	280	168	224	176	308	300	228	212	236	252	300	308	284	284	316	220	196	296	284	204	284	312	284	272	260	284	292	272	336	292
207	PVX_112710		207	F13	212	344	336	248	168	212	240	436	300	260	296	416	400	500	548	312	188	244	200	336	316	216	244	284	252	1000	376	344	304	332	212	232	388	320	268	340	356	316	312	252	288	344	336	332	328
208	PVX_086850	Plasmodium exported protein, unknown function	208	F15	192	336	364	236	212	260	244	432	312	324	312	484	376	536	564	356	240	300	232	408	444	232	244	352	296	432	508	444	416	504	284	284	448	360	268	436	360	388	360	320	324	432	336	372	332
209	PVX_099670	conserved Plasmodium protein, unknown function	209	F17	252	420	420	288	228	244	276	472	376	324	368	524	424	600	676	320	280	296	168	436	388	264	244	340	284	452	508	444	368	448	244	228	408	364	260	388	404	324	336	376	312	368	380	416	328
210	PVX_101485	conserved Plasmodium protein, unknown function	210	F19	204	240	260	184	164	212	212	348	248	256	260	376	340	464	420	284	188	236	208	268	280	228	184	244	252	284	316	316	308	332	212	228	280	268	220	304	288	308	288	280	276	256	240	340	268
211	PVX_116725	conserved Plasmodium protein, unknown function	211	F21	256	348	328	200	220	228	200	420	332	292	280	464	420	592	600	304	220	252	188	412	424	252	240	364	272	364	492	416	364	456	260	252	424	336	236	356	384	332	344	296	300	408	324	404	324
212	PVX_095035-01	conserved Plasmodium protein, unknown function	212	H1	192	248	264	200	168	220	204	320	224	244	216	344	324	412	424	272	200	180	156	248	264	172	208	200	196	236	312	288	252	284	216	180	260	216	180	220	260	220	260	248	204	248	216	268	228
213	PVX_095035-02	conserved Plasmodium protein, unknown function	213	H3	204	336	432	268	196	280	216	480	336	300	308	460	424	632	556	324	216	240	192	412	432	256	216	344	304	408	532	412	416	416	288	236	428	332	216	380	384	364	332	288	364	376	372	456	308
214	PVX_084340	IMP-specific 5'-nucleotidase	214	H5	392	736	736	416	328	480	444	1068	648	576	592	772	672	1140	1160	460	364	512	312	952	1020	448	360	836	620	824	1208	1048	924	1056	480	420	2264	624	428	884	916	616	684	620	752	920	664	848	584
215	PVX_119265	conserved Plasmodium protein, unknown function	215	H7	1024	3492	4236	1176	720	1240	1028	3844	1640	1508	1148	2460	1680	3896	4636	928	1112	2096	920	3520	3812	908	900	2800	1672	3740	5828	4188	3452	5404	1156	956	5244	3476	1572	5028	8296	3440	3872	2452	3068	4376	3420	4408	1188
216	PVX_093665	conserved Plasmodium protein, unknown function	216	H9	204	332	280	228	216	232	236	312	208	248	272	388	368	452	500	304	208	216	196	324	300	204	192	276	224	296	364	300	324	360	220	236	284	260	192	268	280	248	312	240	244	284	276	304	272
217	PVX_080225	conserved Plasmodium protein, unknown function	217	H11	188	272	260	236	216	216	220	384	232	256	236	408	412	508	524	300	220	228	200	384	272	176	220	288	244	336	344	304	312	408	236	232	320	288	208	292	292	256	268	208	284	260	304	356	260
218	PVX_083560	Plasmodium exported protein, unknown function	218	H13	240	420	372	260	224	276	260	548	320	300	320	460	440	628	604	344	256	316	240	580	472	304	284	404	284	488	616	568	492	552	300	288	496	400	336	468	444	364	376	348	344	436	332	396	352
219	PVX_098915	conserved Plasmodium protein, unknown function	219	H15	10524	58040	54356	14724	3788	7388	6920	52428	15392	14548	16400	20500	13164	54768	46360	4476	4220	6548	2476	26784	23404	4080	1720	25096	7716	26460	27520	25192	16440	31236	2624	1880	59196	36008	14968	47032	68252	46604	54880	18844	46168	61092	40704	63040	4452
220	PVX_116825	GTPase activator, putative	220	H17	420	1192	1000	404	340	376	372	1100	496	548	484	704	600	1120	1096	416	304	500	324	860	848	472	304	680	508	804	1084	932	828	924	424	356	1420	900	560	980	1300	816	1028	544	792	1176	816	952	492
221	PVX_099705	conserved Plasmodium protein, unknown function	221	H19	172	280	300	208	148	320	172	312	240	216	236	368	308	452	396	288	180	256	212	348	308	224	212	320	296	356	424	392	356	424	232	240	404	320	216	352	336	308	320	232	272	328	288	360	312
222	PVX_082640	conserved Plasmodium protein, unknown function	222	H21	220	336	340	212	152	212	208	364	288	248	252	368	380	544	492	308	208	240	188	428	372	256	240	320	276	380	420	392	384	440	220	256	424	316	236	364	420	328	416	320	304	288	348	412	296
223	PVX_002800	hypothetical protein	223	J1	232	320	268	216	180	224	228	372	208	264	248	384	368	508	516	260	148	208	184	284	264	180	156	248	236	280	340	300	264	324	196	188	308	260	220	264	284	260	272	232	280	280	248	304	276
224	PVX_112680		224	P14	7964	18960	18660	7432	4216	7544	5700	20888	7668	10932	9704	6220	8264	16616	14916	3312	5544	11556	4384	18760	15372	6844	5800	13332	8928	12564	23200	17708	14828	17860	5588	3944	28336	18132	7400	18328	28400	19064	21832	11648	15336	20768	20544	22508	8104
225	PVX_111470-01	conserved Plasmodium protein, unknown function	225	J3	1032	2664	2236	1044	676	1080	1044	3352	2028	1500	1788	2132	1788	3864	3324	972	784	1284	588	2356	2712	1068	936	2040	1420	2276	3880	3520	2852	3388	1320	888	3188	1148	1192	2656	2780	1956	2332	1692	2088	3400	2240	2804	1240
226	PVX_111470-02	conserved Plasmodium protein, unknown function	226	J5	200	352	308	244	216	260	256	416	280	280	276	424	372	508	544	336	184	228	192	328	248	200	216	280	248	308	344	356	312	336	224	236	336	256	224	328	284	300	312	240	276	320	288	340	328
227	PVX_090970	conserved Plasmodium protein, unknown function	227	J7	276	480	440	340	276	328	316	644	348	372	432	576	516	696	700	396	260	400	232	576	548	340	272	596	372	528	668	596	504	620	368	312	644	448	308	456	444	440	436	432	432	460	460	508	400
228	PVX_087915	RAP protein, putative	228	J9	368	684	712	436	316	512	416	864	552	580	608	740	744	1000	992	572	336	568	400	808	800	456	380	712	528	820	1044	972	824	924	508	420	936	740	392	680	624	572	752	604	572	732	660	760	544
229	PVX_097577		229	J11	180	276	304	212	148	212	188	348	268	244	240	400	328	464	424	300	160	168	244	236	212	160	192	184	184	172	192	176	140	172	168	200	324	264	212	304	308	240	272	256	264	308	272	352	308
230	PVX_112690		230	J13	1476	4108	3880	1544	932	1116	1096	3084	1412	1372	1452	1676	1600	3084	2728	808	1100	2300	956	4984	4232	2552	1108	2072	2048	3836	4496	3628	2856	3680	1144	812	7128	3760	1680	4396	7084	4220	5116	3088	3560	4616	3692	4336	1992
231	PVX_101515		231	J15	236	444	412	308	260	300	280	488	356	380	352	468	484	588	668	388	276	336	272	544	504	308	268	424	356	468	692	524	532	600	304	248	712	408	288	508	472	376	452	348	408	456	364	496	376
232	PVX_090265	hypothetical protein	232	J17	228	412	368	224	220	288	260	568	336	324	332	472	432	644	628	340	204	292	232	448	404	268	268	176	184	192	188	556	172	204	212	192	548	388	276	508	468	384	464	340	440	476	376	472	356
233	PVX_090255	Tryptophan/threonine-rich antigen	233	J19	320	768	688	420	324	496	388	988	656	724	560	660	616	1036	904	448	348	520	332	996	768	412	380	572	564	676	1228	892	840	888	404	408	1376	648	428	900	936	624	908	536	732	912	704	796	516
234	PVX_115045	cytochrome c oxidase subunit 2, putative	234	J21	224	316	328	200	164	220	212	392	264	268	268	364	372	524	528	320	188	220	188	340	340	236	232	308	256	300	372	360	360	412	224	248	336	256	200	344	384	324	308	300	288	328	320	344	264
235	PVX_114515	ethanolaminephosphotransferase, putative	235	L1	184	240	272	172	184	212	220	344	268	196	228	296	336	452	424	268	208	200	160	240	284	168	192	216	212	276	348	272	276	280	180	168	304	204	204	248	292	212	256	244	216	280	228	304	232
236	PVX_001975	conserved Plasmodium membrane protein, uknown function	236	L3	236	424	384	256	196	264	244	472	340	288	308	444	428	600	548	288	232	268	204	412	424	260	240	408	288	392	536	492	416	416	232	224	412	328	236	380	412	348	372	328	340	384	308	392	324
237	PVX_081760	dynein heavy chain, putative	237	L5	192	324	292	236	208	232	216	372	260	212	248	400	340	476	428	276	184	204	180	352	312	196	180	276	236	332	404	332	316	376	264	200	348	248	212	344	300	256	264	260	252	272	292	328	288
238	PVX_121897		238	L7	272	592	496	332	264	352	348	724	564	420	500	568	552	868	808	388	272	388	280	628	684	372	292	672	440	548	832	644	636	704	356	336	796	528	320	692	648	516	532	440	544	672	584	600	448
239	PVX_125728		239	L9	552	1128	1096	540	424	624	576	1412	844	772	884	1004	972	1632	1656	596	428	672	440	1272	1304	616	528	1200	796	1320	1884	1356	1272	1532	624	552	1392	808	492	1192	1352	884	1124	832	896	1212	972	1196	540
240	PVX_123505	male development gene 1	240	L11	208	320	308	236	196	244	224	408	264	292	300	404	372	472	432	304	208	220	200	328	304	224	172	280	240	284	372	296	320	384	236	232	316	272	204	344	316	276	288	260	288	288	264	352	268
241	PVX_099035	Falstatin, putative	241	L13	200	308	320	196	176	228	208	372	248	228	268	416	344	444	408	296	172	232	164	348	312	212	204	268	216	332	396	336	336	356	276	224	344	276	212	328	316	300	296	260	272	308	720	340	276
242	PVX_096280	conserved Plasmodium protein, unknown function	242	L15	180	312	312	220	204	236	220	400	276	256	292	392	384	472	500	324	176	224	208	324	328	228	212	296	240	380	356	360	344	376	244	240	328	300	224	300	300	264	252	280	296	292	324	308	228
243	PVX_084775	hypothetical protein	243	L17	208	464	372	244	260	292	268	564	376	296	360	448	436	620	680	348	200	248	220	376	352	260	220	324	304	428	460	404	372	460	248	264	488	328	260	404	428	316	344	268	336	380	324	388	292
244	PVX_092615	hypothetical protein	244	L19	256	380	420	216	180	256	236	440	292	280	320	368	392	516	544	332	176	236	196	328	364	232	228	300	252	332	416	348	412	456	264	260	404	332	232	380	372	300	384	328	316	372	340	384	308
245	PVX_111065	early transcribed membrane protein 10.2, etramp 10.2	245	L21	240	460	424	280	200	256	264	528	304	380	304	444	428	532	560	352	240	292	248	492	440	336	248	516	328	388	528	424	416	444	292	260	496	352	284	456	484	376	396	336	368	408	372	448	292
246	PVX_086915	early transcribed membrane protein (ETRAMP)	246	N1	156	236	296	232	156	184	228	328	252	256	260	388	360	464	464	300	164	208	176	224	288	192	180	244	236	276	328	284	264	296	184	200	272	256	196	248	308	268	276	204	248	228	264	320	240
247	PVX_090230	early transcribed membrane protein (ETRAMP)	247	N3	300	576	568	360	300	340	388	744	472	488	448	668	568	872	880	404	332	428	308	684	740	380	388	596	516	664	1048	864	768	852	428	384	700	624	332	732	608	512	604	476	532	684	592	660	432
248	PVX_001005	protease, putative	248	N5	244	368	384	260	220	280	280	540	324	312	348	484	456	604	600	364	212	256	212	436	396	232	236	344	292	432	492	432	420	452	252	252	448	396	220	404	388	328	348	324	328	392	380	360	332
249	PVX_083420	conserved Plasmodium protein, unknown function	249	N7	404	844	736	436	300	420	420	912	532	520	576	744	720	1008	1020	416	300	500	312	872	1012	472	388	692	556	968	1184	1040	928	1128	424	352	1032	688	420	780	728	684	868	596	776	872	808	952	496
250	PVX_089330	conserved Plasmodium membrane protein, unknown function	250	N9	532	992	864	404	300	424	460	920	436	964	556	696	656	1040	1028	440	324	516	280	804	996	500	316	744	564	1000	1268	1088	920	1048	428	364	948	720	404	748	452	824	920	672	772	980	860	1072	424
251	PVX_082430	conserved Plasmodium protein, unknown function	251	N11	292	456	456	268	240	260	264	560	352	344	324	508	432	640	648	324	236	288	204	444	456	264	276	428	328	484	700	568	500	640	332	268	580	432	292	508	520	400	432	384	384	512	464	516	392
252	PVX_091990	conserved Plasmodium protein, unknown function	252	N13	304	688	532	304	312	352	288	780	492	440	488	580	524	908	1152	376	308	392	276	652	704	336	308	560	424	680	936	696	692	776	376	320	772	536	332	624	676	504	624	452	492	724	580	692	460
253	PVX_088910	hypothetical protein, conserved	253	N15	208	364	408	272	204	276	232	448	320	300	320	432	440	608	568	356	196	288	212	388	412	220	236	288	284	364	480	420	404	448	260	244	404	296	292	448	460	300	328	260	444	384	316	392	284
254	PVX_088910-Tr1	hypothetical protein, conserved	254	N17	244	328	356	232	180	276	252	444	304	280	304	440	424	592	552	320	212	260	176	328	348	228	208	284	252	384	416	404	336	388	264	232	372	296	232	332	360	316	324	280	320	344	324	360	332
255	PVX_096245-Tr1	hypothetical protein, conserved	255	N19	280	420	484	296	220	300	248	580	392	372	368	556	460	696	668	404	228	340	228	500	520	344	304	444	380	504	688	596	536	616	348	296	560	480	308	476	480	448	476	436	436	448	448	544	324
256	PVX_092425	conserved Plasmodium protein, unknown function	256	N21	336	604	588	348	220	360	324	752	460	504	520	648	576	860	812	420	220	384	260	636	584	352	336	516	460	676	824	696	708	808	368	320	664	564	364	600	632	548	652	512	536	556	616	664	356
257	PVX_084720	hypothetical protein	257	P1	192	328	284	244	172	204	192	372	240	240	268	376	340	464	424	268	168	220	164	284	292	192	160	280	208	244	372	288	332	336	216	184	280	280	200	292	304	256	272	248	292	276	272	296	204
258	PVX_096070	early transcribed membrane protein 5, ETRAMP5	258	P3	220	364	316	220	240	280	268	504	332	276	368	444	404	644	620	308	220	228	192	280	348	240	228	268	236	304	420	328	308	380	212	224	316	348	204	348	320	340	352	304	320	340	356	372	280
259	PVX_088870	early transcribed membrane protein 8, ETRAMP 8	259	P5	356	760	592	396	288	448	376	912	592	492	596	740	624	1068	992	416	276	384	280	724	832	404	312	620	484	644	1064	860	732	928	352	368	912	616	416	760	800	576	680	488	736	888	692	800	408
260	PVX_118680	early transcribed membrane protein 14.2, etramp14.2	260	P7	240	416	360	260	208	248	284	472	300	312	344	460	424	616	620	320	204	248	212	400	416	244	264	376	284	420	524	520	396	444	324	216	436	336	276	452	400	348	356	312	328	416	376	444	328
261	PVX_099975	merozoite surface protein 1, precursor (GPI-anchored)	261	B2	248	412	444	292	200	292	304	592	348	364	428	436	476	776	804	352	248	340	264	476	388	272	300	616	324	448	588	564	472	560	328	288	552	436	260	464	500	396	504	392	396	516	444	572	340
262	PVX_099975	merozoite surface protein 1, precursor (GPI-anchored)	262	B4	188	296	328	220	212	256	200	420	272	288	284	340	404	528	528	316	224	268	248	420	324	212	232	332	276	428	408	368	364	400	268	256	428	336	224	372	352	324	336	272	320	372	312	356	340
263	PVX_099975	merozoite surface protein 1, precursor (GPI-anchored)	263	B6	236	312	312	228	192	248	248	388	264	288	320	332	364	508	524	308	220	244	272	388	332	260	232	312	288	356	416	364	328	404	264	216	280	268	224	288	280	252	280	236	236	284	272	320	332
264	PVX_099975	merozoite surface protein 1, precursor (GPI-anchored)	264	B8	244	372	404	236	224	280	256	500	368	320	368	372	464	612	652	356	228	280	284	504	468	272	288	372	308	428	568	512	452	500	364	288	480	348	276	436	412	300	360	320	316	400	304	364	368
265	PVX_092275	apical membrane antigen 1, AMA1 (Orthologs with Pf vaccine candidates)	265	B10	228	384	384	204	224	280	260	492	348	296	360	372	440	604	616	400	248	300	264	516	472	284	232	392	308	472	488	476	424	512	312	288	452	376	324	396	388	360	376	316	344	396	356	372	352
266	PVX_099980	PvMSP1_19 (EU clone #1)	266	B12	236	296	328	1464	220	272	224	1524	356	264	304	316	384	540	620	340	216	616	324	2632	420	452	260	360	328	336	432	348	360	428	376	252	336	304	260	320	296	252	308	912	288	308	272	296	336
267	PVX_082735	PvTRAP/SSP2	267	B14	256	380	404	260	220	284	268	440	312	348	404	396	416	652	608	344	240	348	264	504	476	288	280	408	332	452	536	480	472	500	308	280	496	428	300	508	440	392	400	356	352	396	344	464	388
268	PVX_119355	circumsporozoite (CS) protein, putative	268	B16	216	316	352	264	204	268	244	484	312	268	308	384	404	544	472	340	236	344	276	456	432	304	276	316	296	400	480	400	380	484	288	308	392	340	300	356	396	320	324	272	316	324	344	364	328
269	PVX_111175	ookinete surface protein Pvs25	269	B18	228	296	364	268	220	260	216	412	284	280	312	308	420	484	524	324	216	248	244	408	320	264	252	312	308	364	424	416	304	416	276	260	308	320	252	312	304	284	320	304	304	288	268	340	364
270	PVX_117880	PvRON2	270	P16	37508	77448	76064	34128	15852	22496	27856	79744	37552	50832	41988	53324	38384	84480	74944	25784	19352	36476	13652	66780	64872	26704	19684	55000	36108	73164	94376	82716	69216	80208	27428	16744	75584	47704	19428	59876	79584	59868	66024	46328	67248	69148	66924	75756	24240
271	PVX_110810	PvDBP ( regions II–V)	271	B20	372	772	752	420	352	432	424	908	460	576	612	616	684	988	996	396	440	596	384	1164	1008	504	604	800	628	912	1168	1032	900	1056	544	464	1180	932	536	864	844	632	804	580	764	780	660	768	644
272	PVX_110810	PvDBP ( region II)	272	B22	444	840	1104	500	368	508	508	1120	668	724	672	772	760	1328	1200	536	396	632	400	1048	1252	536	420	948	680	1040	1320	1288	1080	1208	548	460	1180	728	524	1064	1008	720	888	632	840	1000	760	776	640
273	PVX_112655	TRAg (Pv-fam-a)	273	D2	8184	18348	19148	6644	2536	5684	5048	21628	6440	6932	7404	10728	7688	20432	18572	3528	4932	10028	2916	16388	23444	6596	5032	14276	8208	22112	27200	26496	19188	24088	4952	3496	31108	21032	7112	21624	31396	18740	27576	16044	21960	29984	24100	29388	4948
274	PVX_112660	TRAg (Pv-fam-a)	274	D4	208	320	288	232	200	256	300	408	260	252	288	440	324	528	552	324	216	244	204	396	340	240	224	328	276	376	380	380	340	400	272	244	352	336	228	380	316	296	332	296	288	324	296	352	320
275	PVX_112665	TRAg (Pv-fam-a)	275	D6	204	372	340	236	228	268	236	428	340	284	300	476	440	548	512	292	216	280	252	440	388	292	276	360	308	388	460	444	464	444	304	280	404	364	252	396	396	320	388	344	296	376	312	372	320
276	PVX_125730	TRAg (Pv-fam-a)	276	D8	288	488	408	268	248	312	300	580	480	388	360	492	416	780	700	376	240	312	288	524	516	300	264	456	332	508	568	568	508	540	324	312	568	432	312	512	512	364	472	348	396	448	400	464	352
277	PVX_096995	TRAg (Pv-fam-a)	277	D10	360	720	616	368	272	392	360	788	424	404	488	600	508	824	796	372	324	436	348	840	872	480	372	720	492	696	948	796	704	784	424	416	880	724	420	684	676	516	588	468	480	552	524	636	552
278	PVX_002500	TRAg (Pv-fam-a)	278	D12	308	740	728	352	308	372	432	916	428	448	496	672	620	928	940	428	312	432	292	864	816	436	344	716	464	684	888	824	756	828	412	340	988	708	444	772	860	600	828	576	624	752	596	796	548
279	PVX_088820	TRAg (Pv-fam-a)	279	D14	684	1880	1872	724	584	752	728	1948	980	920	988	1260	1168	2016	2040	700	580	1068	476	2016	2004	768	604	1432	932	1820	2348	2000	1600	1928	680	544	2168	1576	760	1504	2048	1416	1740	1020	1236	1732	1456	1892	816
280	PVX_088825	TRAg (Pv-fam-a)	280	D16	680	1644	1328	568	372	492	408	1128	548	556	532	820	692	1060	1196	436	560	1024	480	1640	1496	516	456	880	252	976	1208	1040	832	940	464	408	2452	1340	600	1608	2096	1244	1716	904	920	1412	1056	1420	784
281	PVX_088850	TRAg (Pv-fam-a)	281	D18	184	348	376	228	188	244	240	380	296	264	304	428	456	600	524	312	236	264	228	408	392	240	248	288	284	328	416	368	348	344	272	220	344	308	248	380	364	288	312	288	292	324	308	348	328
282	PVX_090260	TRAg (Pv-fam-a)	282	D20	260	500	476	312	284	316	300	644	420	408	480	636	576	900	772	400	260	360	312	684	620	348	316	544	428	592	764	724	648	752	428	364	672	464	388	544	556	456	576	464	488	552	480	624	476
283	PVX_090275	TRAg (Pv-fam-a)	283	D22	1940	8120	7444	2248	1248	1920	1608	5944	2884	2108	2208	2696	1892	4740	5224	968	1876	3540	1260	8028	6568	1980	1424	3656	2248	5112	6100	5184	3900	4284	1136	1012	8916	6560	1836	5144	10052	5936	7588	3896	4776	6848	5312	7208	2620
284	PVX_092990	TRAg (Pv-fam-a)	284	F2	684	1464	1356	696	480	680	660	1504	804	696	780	1028	888	1604	1476	524	528	784	468	1436	1536	652	592	1108	784	1340	1824	1584	1328	1556	652	464	1808	1292	632	1412	1500	1000	1140	824	980	1164	1032	1260	700
285	PVX_097575	TRAg (Pv-fam-a)	285	F4	216	316	324	228	212	260	248	424	296	276	292	412	380	528	508	312	196	2240	228	384	376	252	228	328	260	324	428	388	344	464	260	252	424	348	240	328	344	300	340	244	240	424	300	328	292
286	PVX_115465	TRAg (Pv-fam-a)	286	F6	192	368	312	224	208	264	228	428	316	236	284	392	372	560	580	364	188	348	264	400	416	232	240	348	304	392	480	424	340	468	272	236	392	352	228	344	384	280	324	296	276	328	320	372	324
287	PVX_083550	TRAg (Pv-fam-a)	287	F8	244	436	384	256	224	272	244	492	332	288	348	468	576	608	496	312	216	316	228	512	496	272	236	420	332	388	556	496	420	564	280	272	524	548	256	484	580	408	388	320	328	496	364	548	316
288	PVX_092995	TRAg (Pv-fam-a)	288	F10	208	328	296	220	208	236	244	348	280	288	284	428	304	492	540	320	188	300	220	392	392	244	268	336	304	416	488	404	380	432	264	296	404	344	244	344	352	324	332	304	308	352	320	360	336
289	PVX_085445-1	PV113	289	F12	236	340	304	244	208	220	236	408	280	272	324	432	392	536	536	292	184	248	208	360	324	224	216	268	248	2328	380	356	340	396	236	256	384	348	252	344	332	316	308	272	284	288	324	352	348
290	PVX_085445-2	PV113	290	F14	180	260	288	192	164	208	212	336	232	248	244	360	380	436	464	296	176	240	188	356	328	208	204	272	228	360	376	344	312	364	248	228	332	308	252	316	252	280	308	312	292	284	260	332	264
291	PVX_089385	HP,conserved	291	F16	3844	9296	9356	4540	3060	4364	3752	12716	6232	6584	6696	8140	7064	11800	12040	3868	2480	4624	1688	7964	9340	3436	2872	6408	3748	8576	10884	9612	8008	9576	3324	2444	8960	6424	2132	6284	6444	4856	6036	4132	4216	5848	5092	5852	2708
292	PVX_003555-1	HP,conserved	292	F18	328	704	532	432	372	344	312	648	540	712	720	576	548	868	744	352	304	488	296	780	800	544	360	736	476	588	988	996	808	840	420	608	948	888	560	1496	680	1676	608	2616	532	984	604	1276	508
293	PVX_003555-2	HP,conserved	293	P18	9088	23400	24068	11572	6140	15416	12024	43536	20044	22208	25436	31476	25040	47208	46200	15632	5168	13344	4920	23104	25988	12204	9880	25408	19256	32716	45160	40276	34380	46788	17808	12820	26824	16664	7312	18592	24932	20080	24768	17724	18244	24628	25572	29156	8752
294	PVX_003905	Pvs230	294	F20	260	528	476	308	256	356	292	680	476	448	436	612	544	836	836	408	328	396	288	648	700	336	360	548	420	676	836	684	672	752	328	316	756	572	372	624	592	444	516	448	428	604	464	616	452
295	PVX_003905	Pvs230	295	F22	200	340	316	248	184	260	200	404	272	272	296	404	344	496	528	320	180	204	228	364	340	228	248	272	248	324	380	340	316	388	256	232	400	280	236	308	292	308	344	260	292	336	300	344	296
296	PVX_003905	Pvs230	296	H2	312	724	612	368	340	404	404	860	568	536	552	712	656	1144	1036	408	356	520	308	868	928	428	420	760	560	796	1160	924	888	996	480	400	940	680	448	756	772	536	712	544	676	876	592	708	532
297	PVX_003905	Pvs230	297	H4	220	316	312	232	188	232	200	396	284	244	284	372	372	512	496	296	184	232	196	364	288	220	228	304	236	356	428	348	344	372	240	236	344	288	224	320	344	280	336	240	296	332	300	336	292
298	PVX_003905	Pvs230	298	H6	264	444	440	268	244	308	280	496	400	344	356	456	428	716	640	316	264	332	244	556	512	320	244	448	344	520	640	568	592	560	308	288	580	396	304	500	496	348	452	328	388	460	396	492	432
299	PVX_003905	Pvs230	299	H8	456	852	896	428	368	504	428	1128	792	604	708	784	772	1316	1316	436	404	568	372	1064	1192	484	380	976	676	976	1372	1268	1244	1300	584	464	1240	768	508	1008	1060	700	808	640	736	976	748	980	612
300	PVX_001020	Pv36p	300	H10	184	336	328	188	188	212	220	392	268	260	272	384	348	472	492	268	208	276	216	372	344	264	224	320	248	368	436	372	376	424	244	276	420	324	248	316	336	300	328	388	288	380	308	344	320
301	PVX_001715	PvUIS4	301	H12	184	332	344	236	180	240	220	368	272	288	288	380	380	460	432	300	184	232	208	380	356	252	224	264	248	300	416	364	316	328	256	244	356	296	252	312	364	272	324	280	268	328	292	324	248
302	PVX_085550	PvLISP1	302	H14	272	616	560	252	192	264	256	620	336	344	352	496	424	772	672	304	252	272	212	600	572	288	232	488	332	568	676	560	484	624	308	252	788	628	332	724	692	676	732	420	584	744	632	764	336
303	PVX_085550	PvLISP1	303	H16	336	1008	908	348	256	304	276	868	460	472	440	620	548	1180	996	332	284	356	236	716	632	268	288	608	328	752	788	744	600	872	324	252	1212	732	384	820	1072	856	968	520	824	1088	800	1136	312
304	PVX_000975	PvLISP2	304	H18	196	632	228	184	164	188	208	284	208	192	256	324	344	396	384	296	208	228	196	356	328	188	180	248	216	296	336	368	356	332	228	212	308	268	316	292	260	268	276	224	292	308	256	296	236
305	PVX_000975	PvLISP2	305	H20	220	280	304	232	172	216	184	300	284	264	244	380	360	516	428	300	176	204	188	304	288	220	188	244	212	280	364	312	296	348	236	232	328	272	188	292	324	248	320	244	264	280	292	316	268
306	PVX_000975	PvLISP2	306	H22	728	2356	2996	400	296	384	296	984	564	624	484	668	640	1136	1092	368	316	856	292	920	1128	408	336	600	432	828	1048	836	724	944	368	284	1004	648	284	1036	3196	1724	2140	1092	1552	2632	1744	2580	280
307	PVX_100670	aspartyl protease, putative (Pv75)	307	J2	288	464	472	332	232	304	352	612	388	380	380	488	524	712	668	404	240	280	216	420	432	296	260	368	284	424	560	452	408	516	288	264	448	404	308	436	476	376	412	328	368	436	404	484	304
308	PVX_000810	perforin-like protein 1 (PvPLP1)	308	J4	216	276	316	212	204	216	216	376	272	264	280	364	400	504	484	324	192	248	216	348	376	204	196	320	264	312	416	348	332	396	256	264	396	300	232	352	320	292	320	260	312	344	296	368	288
309	PVX_099575	perforin-like protein 3 (PvPLP3)	309	J6	184	324	304	204	192	236	204	408	244	248	276	416	384	516	488	320	176	252	192	356	340	236	216	300	276	344	424	352	344	420	236	196	360	312	220	300	304	288	332	280	308	328	352	360	324
310	PVX_114565	phosphatidylcholine-sterol acyltransferase precursor	310	J8	14732	34388	36768	19040	11972	23380	18132	49460	25196	27624	29304	34772	27952	44780	43852	18968	12840	24588	11088	36924	40684	17628	14992	34260	26960	41892	52332	49484	38920	49544	20636	14476	45908	35284	13936	29888	32464	25912	30672	23960	22312	29700	28392	31836	20380
311	PVX_100975	Hyp Pv(UIS8)	311	J10	304	560	540	344	232	328	336	672	416	392	424	496	500	752	740	360	312	436	300	576	672	316	304	508	364	552	668	588	488	620	324	276	764	600	304	592	596	428	512	408	488	472	464	568	396
312	PVX_118040	gamete egress and sporozoite traversal protein, putative (PvGEST)	312	J12	300	496	560	320	256	336	316	696	480	488	484	616	576	732	740	348	320	492	268	800	780	460	372	628	480	572	1072	736	748	896	480	404	780	664	400	672	676	528	628	484	600	684	616	664	560
313	PVX_089585	heat shock protein, putative (PvHSP20)	313	J14	256	372	380	236	216	232	236	432	296	284	284	416	348	532	480	312	200	260	220	372	384	264	252	304	292	364	412	372	352	428	248	240	456	356	212	360	356	340	396	308	316	352	372	376	316
314	PVX_081560	thrombospondin-related sporozoite protein (PvTRSP)	314	J16	228	436	392	268	204	276	264	496	348	336	376	420	428	656	660	320	212	276	252	528	516	240	372	416	324	464	628	504	492	500	308	264	496	364	272	460	416	392	448	356	404	408	444	464	392
315	PVX_000815	sporozoite invasion-associated protein 1 (PvSIAP1)	315	J18	204	412	356	240	224	248	268	464	284	296	332	448	360	576	556	332	192	264	188	372	376	256	232	308	288	320	532	376	384	408	244	244	392	340	276	384	392	340	328	276	348	316	336	364	328
316	PVX_113965	TRAP-like protein (PvTLP-1)	316	J20	216	344	340	244	196	228	232	380	304	272	296	432	376	524	452	288	192	288	228	388	352	276	208	316	292	404	452	440	424	420	276	252	400	372	212	380	352	332	364	300	300	360	308	372	340
317	PVX_113965	TRAP-like protein (PvTLP-2)	317	J22	252	328	380	248	184	260	212	444	328	308	284	444	432	472	556	356	212	284	196	396	348	240	220	292	268	356	440	360	360	412	244	244	412	344	252	320	396	292	340	284	360	360	348	388	320
318	PVX_123510	cell traversal protein for ookinetes and sporozoites (PvCelTOS)	318	L2	188	260	276	192	204	216	216	316	240	240	240	352	332	428	428	264	140	224	184	308	304	188	204	248	204	280	324	296	356	272	192	200	240	220	200	236	288	232	248	232	216	284	248	284	268
319	PVX_083025	sporozoite protein essential for cell traversal, putative (PvSPECT1)	319	L4	212	260	228	200	152	212	212	320	272	200	244	368	308	436	436	284	176	196	164	272	300	188	180	284	204	272	316	320	292	292	192	200	304	256	184	252	284	256	264	204	240	252	232	280	256
320	PVX_084410	Hyp	320	L6	296	644	600	360	276	336	324	724	484	380	456	564	460	852	620	368	300	452	292	692	796	348	360	556	428	640	672	700	588	664	364	316	916	516	440	1200	512	492	444	400	408	504	464	524	616
321	PVX_001025	6-cysteine protein (Pv36)	321	L8	232	376	360	224	216	248	244	496	320	348	308	452	420	568	572	356	224	288	216	400	392	240	212	352	256	408	496	444	436	440	268	268	496	356	272	400	380	312	344	288	344	372	344	384	340
322	PVX_119755	Hyp	322	L10	204	324	320	232	168	224	224	448	248	236	304	388	356	488	516	300	192	232	204	340	312	228	204	316	260	324	408	368	300	376	260	200	372	292	224	348	324	260	308	252	268	308	268	348	284
323	PVX_083235	Pvs48/45	323	L12	232	440	508	260	216	320	260	656	372	396	364	480	456	668	648	380	248	324	240	524	536	244	316	456	332	452	632	548	532	604	348	272	588	480	292	492	516	384	456	348	388	488	360	456	356
324	PVX_094925	PvHAP2	324	L14	188	308	296	224	184	240	216	396	248	304	264	364	348	444	488	252	192	220	172	296	288	192	212	252	244	300	340	312	284	340	204	224	280	272	228	288	304	280	260	252	264	288	272	300	292
325	PVX_112625	Pvstp1, truncated, putative	325	L16	192	360	320	220	176	228	200	392	256	288	272	380	364	520	464	296	196	248	224	340	292	244	180	312	252	312	340	340	272	356	228	216	332	288	208	344	280	284	268	248	216	304	308	328	272
326	PVX_092745	Hyp	326	L18	220	352	344	228	176	260	244	496	296	284	296	436	396	528	588	288	184	216	188	304	300	240	200	284	244	272	352	312	296	320	244	200	328	300	228	300	320	280	312	280	276	304	300	340	308
327	PVX_079955	inner membrane complex protein 1g, putative (IMC1g)	327	L20	268	536	504	308	248	280	304	616	356	444	380	484	476	736	744	336	280	364	228	552	592	296	264	452	348	528	660	604	540	624	316	280	612	440	332	544	484	372	492	368	408	448	488	484	420
328	PVX_086010	Hyp	328	L22	180	276	292	204	152	192	188	388	272	248	292	396	356	444	448	272	172	168	164	284	232	192	176	208	188	232	272	268	256	292	216	196	256	244	192	232	212	232	232	244	232	256	268	260	256
329	PVX_099080	26S proteasome regulatory subunit RPN8, putative (RPN8)	329	N2	392	744	680	416	352	436	428	1052	708	552	600	704	704	1168	1080	420	348	484	320	836	944	464	384	804	532	812	1152	980	908	1084	500	400	992	736	436	816	840	632	712	576	836	820	664	716	624
330	PVX_081705	eukaryotic translation initiation factor 2 alpha subunit, put (PvTIF2)	330	N4	244	368	360	248	196	244	256	480	340	280	308	452	392	688	560	300	216	252	208	388	412	276	260	324	256	364	444	444	388	416	256	312	480	364	304	644	304	324	372	312	320	392	336	368	368
331	PVX_101345	Hyp	331	N6	164	216	212	168	152	216	152	264	204	192	212	336	292	356	340	264	172	212	184	256	240	188	168	224	208	240	324	264	228	256	204	220	272	232	200	256	260	248	240	228	240	316	276	256	212
332	PVX_100755	clustered-asparagine-rich protein, putative (PvARP)	332	N8	30916	66332	57576	25008	10112	19220	21392	61108	21776	29992	29612	37080	29872	61948	56684	13484	12264	24492	8124	48296	60116	23484	11176	39060	27612	60296	79108	65104	56628	69696	18648	11172	59052	37988	16416	43324	16888	47000	57556	35392	44944	58752	56056	65768	15540
333	PVX_000555	calcium-dependent protein kinase 4, putative (PvCDPK4)	333	N10	548	1336	1208	536	480	724	680	1600	928	956	908	1112	896	1556	1576	620	536	880	440	1544	1788	688	628	1232	872	1388	1908	1648	1476	1696	700	572	1776	1248	692	1492	864	952	1224	888	1028	1320	1092	1256	964
334	PVX_123705	inner membrane complex protein 1h, putative (IMC1h)	334	N12	3580	14224	6628	2204	1020	1772	1568	7044	3048	2676	3692	3996	3520	9336	6488	1028	1980	4000	1368	8632	7136	2192	1744	6892	3692	7496	16588	12340	9708	13712	2272	1724	12104	7260	2812	8460	13484	8716	10572	4868	7532	12928	10404	14208	3172
335	PVX_079880	ubiquitin carboxyl-terminal hydrolase, putative (PvUCTH)	335	N14	196	356	316	208	200	260	228	432	276	288	348	420	420	564	544	320	168	200	192	344	336	228	204	308	240	328	412	360	348	404	240	256	332	304	236	328	296	240	292	288	284	320	312	304	296
336	PVX_099315	78 kDa glucose-regulated protein precursor (GRP78), heat shock protein 70, putative	336	N16	328	560	524	344	244	328	276	628	364	380	396	564	440	732	668	348	284	452	264	584	644	404	284	504	380	540	624	520	500	600	292	280	708	496	340	608	556	440	472	396	420	540	444	516	440
337	PVX_001000	Hyp	337	N18	316	680	660	412	300	396	380	780	496	476	536	664	520	940	944	408	308	428	296	712	764	376	328	580	484	640	876	740	696	808	416	364	804	584	396	676	700	536	632	432	544	640	504	628	496
338	PVX_123105	Hyp	338	N20	11340	26576	27324	12872	7556	13588	10664	32904	15324	18356	17332	20576	17044	29432	27520	10160	6004	18336	7192	27228	26132	11372	10592	24432	18300	31600	40468	33464	31228	37964	13664	9080	32876	25156	10784	23396	31268	25088	29164	22856	23220	22744	29216	30948	10588
339	PVX_117195	Hyp	339	N22	236	368	392	244	228	260	248	416	308	304	316	452	400	552	488	316	180	264	188	408	372	240	240	324	292	348	480	388	380	452	276	220	464	348	276	436	388	356	356	308	336	364	360	412	344
340	PVX_002550_1o3	Hyp, huge list of orthologs, paralogs, synteny with Py LSA3 (PyLSA3syn-1)	340	P2	312	496	492	316	220	272	236	488	292	296	308	408	396	620	644	292	312	364	276	572	612	324	328	524	384	596	780	660	536	656	364	292	588	448	312	440	520	448	452	348	376	408	428	456	376
341	PVX_002550_2o3	Hyp, huge list of orthologs, paralogs, synteny with Py LSA3 (PyLSA3syn-2)	341	P4	176	252	220	176	152	160	168	208	220	236	204	300	248	376	320	236	156	228	236	248	256	168	148	292	200	192	256	372	268	252	180	172	320	200	184	240	248	224	236	268	224	264	220	256	196
342	PVX_002550_3o3	Hyp, huge list of orthologs, paralogs, synteny with Py LSA3 (PyLSA3syn-3)	342	P6	1276	3640	2396	1352	876	1792	1164	3528	2276	1828	2140	2456	1772	6440	3384	1148	796	1304	700	2364	2804	1108	1088	2364	1488	2576	3720	9584	3128	3208	1492	1152	5084	1596	3336	6524	2004	1656	1696	2972	1500	5680	1520	2896	2160
Standard			0p	A24	268	228	200	188	156	196	184	192	176	188	212	320	272	264	276	304	288	208	244	316	240	240	236	228	212	244	220	232	220	232	248	232	256	248	268	256	336	224	272	224	244	228	228	240	220
Standard			0p	B24	156	156	164	176	152	188	176	196	176	180	148	200	276	260	256	260	180	188	232	296	204	196	200	180	208	184	188	180	196	220	204	252	192	212	220	220	188	212	216	212	240	204	208	300	220
Standard			100p	K24	2864	2452	2524	2440	712	644	576	568	620	676	592	788	644	692	716	804	2200	2088	2032	2100	1572	1676	2004	1792	1972	1788	1636	2592	2292	1896	1644	2488	2112	2296	2080	1768	2004	2676	3220	2456	2712	2448	2600	2792	1236
Standard			100p	L24	2256	1988	1612	1596	552	536	492	496	568	624	484	636	600	644	712	684	2108	1704	1540	1600	1588	1612	1528	1804	1492	1728	1568	1528	1912	1576	2008	1936	2232	1748	1920	1956	2404	2432	2544	2448	2856	2256	2392	2620	1156
Standard			12.5p	E24	388	288	288	272	168	152	156	156	244	168	208	292	300	260	284	264	1044	416	404	408	316	424	308	328	304	324	292	300	312	320	260	312	284	292	312	316	260	304	312	296	304	280	292	280	224
Standard			12.5p	F24	224	204	212	224	188	164	176	176	184	152	148	304	232	224	272	272	236	224	236	256	212	240	220	236	232	240	260	240	224	284	216	244	248	256	244	280	240	264	272	268	264	248	276	256	236
Standard			200p	M24	6464	7756	7808	7412	2500	2256	2256	2248	2392	2124	2576	2504	2468	2428	2564	2844	6208	7224	6208	6724	6204	6232	6824	7028	6216	6416	6604	6604	6640	7700	6824	6840	6972	6212	6396	6544	7592	9408	10288	9968	11200	10324	11040	10824	4552
Standard			200p	N24	6984	7684	6368	6604	2188	1892	2912	1920	2676	2284	1716	2092	1884	2176	2416	2416	7620	7076	6616	6064	5952	5904	6340	6136	6004	6280	5896	7260	6836	6632	6636	6644	7256	7460	6904	7392	9936	9608	10440	10604	10880	10028	10512	11196	4416
Standard			25p	G24	484	392	412	380	184	204	196	220	200	240	220	336	328	288	288	276	2092	664	692	616	540	744	492	568	544	576	480	448	524	504	484	456	496	384	484	388	376	460	460	472	428	444	460	396	312
Standard			25p	H24	296	312	300	288	164	204	160	176	172	188	168	284	272	256	280	260	296	340	284	340	332	304	284	308	344	316	328	308	336	340	308	328	288	336	336	344	336	356	332	384	364	376	360	368	264
Standard			400p	O24	30576	35844	35196	37484	15004	14800	14876	16132	15236	15928	16036	16276	15460	16048	16568	16980	35004	39176	35960	37804	37132	37588	37900	37492	37196	36544	37224	35544	36828	38168	37544	36488	41828	40452	36636	38744	39472	43776	46448	48252	46292	45124	48456	47628	24308
Standard			400p	P24	32488	35376	34196	35184	15468	15260	14796	16220	16172	16520	16652	15768	15604	16752	14628	16884	35192	38280	33864	35724	34612	36300	36476	35256	35980	36196	36396	34644	35300	37652	36448	36488	42916	40784	37204	42660	45696	43640	47416	47840	47544	45712	47592	47220	24396
Standard			50p	E24	840	720	688	632	284	280	264	288	292	292	284	372	404	344	380	368	752	632	640	620	588	644	576	560	616	564	628	588	620	644	632	596	640	568	612	552	520	692	664	768	736	704	784	732	464
Standard			50p	J24	572	540	524	512	260	236	232	224	248	228	208	368	328	316	316	324	516	560	508	532	508	560	540	504	516	616	528	532	556	504	564	512	564	544	520	576	628	620	624	620	624	660	672	652	416
Standard			6.25pM	C24	392	244	260	276	204	188	176	240	220	216	172	320	300	284	256	228	372	228	264	324	248	208	264	244	244	236	236	232	228	224	252	252	284	264	212	292	228	284	244	252	236	264	220	268	248
Standard			6.25p	D24	184	172	220	192	184	176	176	188	188	180	188	312	268	288	260	288	204	200	196	264	244	200	216	240	224	216	252	232	216	232	232	276	244	244	232	256	244	252	236	256	232	244	220	244	196
[truncated: 215 more columns]

## Sheet: flipped XY-axis,simplefied
Pv.code	PVX_092275	PVX_092245	PVX_087680	PVX_081550	PVX_095435	PVX_095055	PVX_095055	PVX_090210	PVX_000995	PVX_087140	PVX_097930	PVX_079980	PVX_080120	PVX_114025	PVX_086320	PVX_110945	PVX_110970	PVX_094350	PVX_094350	PVX_001725	PVX_094920	PVX_094920	PVX_111215	PVX_111290	PVX_091500	PVX_041190	PVX_058190	PVX_067190	PVX_102635	PVX_123575	PVX_122720	PVX_117465	PVX_115355	PVX_117005	PVX_117880	PVX_117880	PVX_117880	PVX_121925	PVX_003745	PVX_092915	PVX_086150	PVX_099980	PVX_099980	PVX_082685	PVX_080100	PVX_080100	PVX_088125	PVX_084335	PVX_113775
XOA001	0	0	21.58	8.15	0	11.42	15.75	17.5	19.18	24.2	25.99	0	10.38	300.58	0	0.85	0	24.2	16.64	20.79	86.11	36.03	0	3.56	127.03	1.9	20	8.72	20.4	13.42	8.15	17.07	16.64	0	283.01	71.35	4.31	5.01	49.56	12.44	184.21	62.26	17.07	6.33	28.7	0	11.42	6.95	6.33
XOA002	21.53	22.86	48.26	37.09	21.53	24.13	31.31	24.55	26.55	30.26	26.16	20.62	32.33	431.24	16.13	16.67	16.13	59.75	40.56	44.04	121.86	26.94	18.71	22.42	195.79	24.96	42.47	29.18	46.07	22.42	19.68	22.86	14.46	23.71	418.44	126.17	24.96	22.86	91.53	41.93	283.89	67.49	21.53	33.65	63.47	27.7	37.98	29.9	29.55
XOA003	16.47	24.17	47.94	22.83	21.92	22.83	32.51	26.72	27.13	25.03	26.3	17	31.04	461.74	14.83	15.39	11.31	63.46	39.27	38.95	119.6	20.98	17.52	25.88	191.38	29.51	46.59	28.34	45.77	23.28	18.03	21.45	13.12	18.03	404.6	119.41	18.54	23.28	95.09	37.01	287.39	60.54	20.98	17.52	59.47	25.88	34.29	29.51	27.94
XOA004	8.39	7.59	27.81	16.4	6.76	12.68	19.2	7.59	17.55	18.11	12.01	3.97	18.11	313.89	8.39	6.76	0	36.71	27.38	24.21	99.79	16.98	0	16.98	131.88	10.63	26.94	13.97	27.81	5.88	1.62	13.33	3.97	8.39	272.82	79.46	10.63	13.33	65.86	20.78	213.42	122.02	81.24	6.76	39.1	11.33	22.78	18.66	19.73
XOA005	17.82	30.04	51.5	31.62	28.38	34.56	41	20.4	22.66	37.27	35.94	17.82	46.56	384.14	41	24.72	14.76	65.39	46.56	35.94	133.5	30.04	0	33.12	191.48	33.12	57.67	28.38	57.67	37.27	28.38	33.12	0	30.04	323.92	132.4	24.72	28.38	123.69	46.56	315.84	45.5	17.82	26.61	82.75	39.8	43.31	38.55	35.94
XOA006	41.39	40.04	79.4	56.16	45.22	57.14	57.14	46.43	55.17	54.15	54.15	46.43	57.14	500.26	54.15	42.7	20.56	98.41	76.68	65.24	187.53	47.61	34.14	42.7	215.26	47.61	85.75	47.61	75.27	49.88	30.82	46.43	22.94	42.7	355.64	183.27	34.14	37.2	131.24	57.14	354.23	63.54	42.7	58.1	98.41	55.17	54.15	57.14	45.22
XOA007	32.85	55.97	84.73	58.01	58.99	65.27	66.91	51.54	60.89	62.7	55.97	46.47	65.27	478.55	47.81	38.76	24.79	96.16	72.92	67.71	149.87	43.62	27.86	53.82	192.83	59.95	71.49	49.1	70.01	57.01	40.47	46.47	34.98	38.76	351.28	160	30.5	46.47	127.69	70.76	309.55	62.7	36.94	40.47	94.33	55.97	67.71	52.7	55.97
XOA009	82.07	82.07	125.55	102.49	84.78	93.4	106.84	88	95.1	89.85	91.06	85.44	101.49	601.9	83.44	69.73	51.09	157.48	121.88	117.62	270.04	82.76	76.24	91.65	308.3	89.24	123.37	82.76	113.51	87.37	95.66	79.23	73.89	86.09	551.5	254.88	79.23	84.11	212.67	116.82	460.28	230.27	165.38	81.37	159.58	96.21	111.36	99.43	105.42
XOA010	50.49	56.62	91.05	60.26	65.21	68.24	79.97	57.56	70.39	68.24	59.38	48.21	68.24	520.53	56.62	45.77	43.15	117.61	78.19	84.98	201.9	61.97	40.31	56.62	220.03	59.38	86.56	52.64	78.79	50.49	37.17	51.58	41.76	52.64	439.5	203	58.48	51.58	151.26	82.81	388.59	90.08	58.48	29.48	109.9	65.98	69.68	65.98	67.5
XOA011	48.95	62.48	90.34	57.47	52.91	60.86	71.38	49.97	64.06	58.34	51.95	45.76	62.48	501.27	44.65	41.15	22.67	94.35	78.54	74.73	191.6	56.59	37.33	45.76	238.07	55.69	82.13	60.86	82.13	44.65	45.76	46.85	37.33	50.97	447.36	191.75	38.64	50.97	152.56	73.41	403.41	88.25	41.15	53.85	110.82	60.03	64.84	64.84	50.97
XOA012	61.79	68.97	101.61	76.05	62.74	76.05	83.67	73.79	69.8	71.43	64.6	53.4	76.05	510.85	61.79	54.54	36.74	115.29	87.45	92.15	204.25	60.81	43.11	68.12	248.18	68.12	95.99	68.12	92.15	63.68	41.62	53.4	45.93	58.81	438.72	210.12	57.78	68.97	170.77	87.45	404.22	102.58	60.81	55.64	125.35	73.02	76.05	74.56	78.94
XOA013	15.62	30.17	88.34	71.46	52.36	47.18	59.73	48.26	103.3	38.87	37.54	56.16	67.79	545.46	55.24	53.33	33.3	116.53	92.12	87.23	216.55	58.86	55.24	67.79	251.5	49.31	94.7	55.24	91.06	63.89	44.95	63.89	46.08	47.18	470.09	211.61	46.08	62.26	166.45	83.76	418.63	87.23	49.31	43.8	120.24	63.89	76.26	75.6	65.48
XOA014	62.41	66.93	104.04	74.28	66.93	62.41	79.45	71.13	75.05	71.13	62.41	55.4	75.8	529.74	58.52	55.4	34.27	121.86	82.22	87.44	201.76	60.5	42	59.52	245.54	69.48	88.06	50.94	88.68	60.5	49.76	47.31	30.69	49.76	434.89	210.07	53.22	54.32	156.61	86.81	396.99	95.13	65.17	47.31	124.14	64.26	80.15	77.29	69.48
XOA015	80.04	88.35	132.8	94.7	83.74	90	100.04	83.74	102.78	95.7	88.35	84.92	103.67	589.59	81.3	80.04	61.47	155.11	122.95	125.28	273.56	90.54	73.32	90.54	300.11	88.9	124.29	84.92	119.47	89.45	80.67	79.4	64.89	83.74	600.91	262.16	84.33	83.74	195.07	113.56	445	121.58	68.11	78.1	155.57	94.2	112	105.42	104.11
XOA016	67.23	80.88	122.93	81.98	81.43	92.09	100.89	80.32	93.94	87.73	85.18	74.44	91.62	636.42	77.45	80.88	42.6	149.91	118.48	110.56	243.95	81.98	67.23	81.98	291.13	89.21	111.64	81.98	100.89	79.19	68.61	71.27	56.45	72.56	583.67	247.02	78.03	85.7	194.31	102.93	463.99	130.03	83.6	73.82	149.91	83.06	94.39	95.3	95.74
XOA017	41.72	50.16	63.24	49.2	61.79	47.21	52.91	61.05	44.01	53.8	52.02	33.68	46.17	460.5	37.96	37.96	0	80.83	57.96	52.91	140.04	48.21	28.56	44.01	161.47	45.11	56.34	28.56	59.53	28.56	14.52	30.39	37.96	14.52	320.75	142.77	46.17	39.26	106.75	62.52	306.13	60.3	42.88	33.68	78.16	40.51	41.72	47.21	39.26
XOA018	0	0	4.54	0	0	2.03	4.28	3.76	5.6	7.5	0.91	0	0.33	316.86	0	0	0	18.14	10.52	12.72	41.81	2.03	0	0	53.33	0	0.02	0	3	0	0	2.03	6.41	0	199.69	52.74	0	0.17	28.65	8.32	159.19	26.67	19.73	17.61	6.68	0	0	0	0
XOA019	2.75	6.62	35.44	14.78	10.04	12.44	17.05	5.63	11.48	15.24	12.91	4.17	15.69	338.25	3.69	4.66	3.69	54.3	25.5	28.61	87.8	5.14	0.26	3.69	115.3	11.48	21.4	7.6	30.48	11.48	4.66	9.55	2.75	4.66	268.45	101.08	10.04	8.09	84.88	26.29	245.16	148.88	51.96	12.44	47.85	7.11	13.38	11.48	11.01
XOA020	0.09	1.2	22.65	11.45	8.44	5.13	12.02	12.59	10.27	5.82	9.67	0	9.67	286	0	0	10.86	22.19	16.36	14.24	62.78	0	0	0	98.82	3.68	10.86	2.09	20.32	2.09	0	2.9	6.5	0	186.79	69.37	0	2.9	44.93	10.27	180.98	31.84	14.24	13.7	22.19	2.9	1.2	0	5.13
XOA021	19.35	22.27	60.63	36.81	19.95	30.83	37.61	26.52	38.39	34.34	33.49	11.8	38	462.8	19.35	19.95	11	83.25	47.94	57.16	139.32	19.95	6.41	19.35	193.74	29.91	53.18	29.44	58.25	23.92	11.8	23.37	11.8	11	367.85	147.67	17.47	18.73	117.18	46.63	310.43	185.09	109.6	43.56	76.74	25.5	41.41	31.73	36
XOA022	22.76	20.63	65.47	60.18	18.4	30.94	42.57	32.7	35.23	26.29	31.39	14.82	38.82	442.38	16.04	18.96	8.76	85.11	51.04	71.08	163.63	26.77	15.44	18.4	208.95	29.13	57.37	33.55	58.23	30.04	13.55	26.29	16.64	23.28	375.14	161.28	15.44	29.13	127.02	53.22	330.4	66.48	22.24	34.4	83.15	34.81	47.79	35.23	38.82
XOA024	2.3	6.55	33.43	14.93	6.03	12.55	14.93	15.39	12.55	6.55	6.03	0	13.04	352.63	6.55	8.6	1.21	38.01	21.2	21.2	97.83	2.84	0	4.45	140	7.58	22.05	8.6	25.37	10.6	2.3	7.58	5.51	2.3	260.59	94.99	3.92	3.38	80.04	20.77	237.03	49.11	23.73	13.51	35.93	6.03	8.6	7.07	11.58
XOA025	0	3.47	29.62	13.46	8.24	13.46	20.19	10.61	19.63	9.85	11.35	2.22	16.06	337.11	46.12	5.57	0	41.42	20.75	24.42	82.09	0	0	9.06	120.41	16.06	25.9	9.85	26.39	0.56	2.22	7.39	5.57	0	218.61	85.93	6.5	9.06	70.6	20.75	221.47	19.06	0	17.29	35.88	11.35	20.19	8.24	15.43
XOA026	16.9	15.23	53.66	20.61	15.23	21.63	33.02	20.09	27.84	24.1	25.53	15.23	28.29	452.31	21.63	15.23	6.78	68.58	42.16	47.23	155.01	12.34	7.42	15.79	173.06	26.46	47.55	20.61	47.87	20.61	8.68	20.61	12.34	10.54	359.46	144.81	12.34	27.84	107.64	36.23	299.48	74.7	13.51	22.63	69.49	26.46	33.02	24.1	23.61
XOA027	9.53	9.53	40.27	16.84	10.74	18.88	25.02	9.53	21.33	19.38	16.32	11.33	21.8	411.66	11.91	8.91	2.74	52.24	32.15	34.1	117.29	10.14	6.33	8.29	147.29	16.84	29.32	15.25	37.8	15.79	8.91	13.05	10.74	6.33	304.58	114.08	10.14	16.84	86.44	30.14	283.22	51.66	19.87	33.71	49.3	13.61	21.33	14.71	22.27
XOA028	14.73	21.6	54.24	23.85	22.96	28.08	35	33.9	27.26	26.85	30.09	16.29	32.41	468.81	25.15	21.6	6.65	71.15	48.34	51.22	146.56	17.3	12.58	22.51	192.99	28.08	42.51	26.01	53.97	23.41	13.13	17.79	12.58	16.79	397.49	150.37	15.78	21.14	109.24	48.93	299.68	43.46	16.79	18.77	71.99	30.09	34.64	27.26	27.26
XOA029	24.65	28.49	71.57	35.09	28.02	34.25	44.7	29.41	41.41	39.89	28.95	24.15	47.82	522.81	27.55	26.12	6.35	93.32	62.01	70.63	174.65	21.6	23.15	28.95	224.06	44.34	61.19	34.67	68.94	33.4	19.48	32.54	18.39	31.66	467.13	175.79	24.15	29.41	142.23	60.36	373.59	67.71	22.12	32.1	98.47	38.73	57.23	46.8	47.14
XOA030	20.6	22.59	63.7	34.65	26.28	30.86	39.8	27.15	35.37	31.26	27.15	24.01	40.12	536.67	28.84	22.59	4.7	78.57	56.11	56.58	157.36	22.1	19.56	28	192.76	37.12	50.6	31.65	58.22	34.28	21.6	23.54	15.06	25.39	456.96	150.26	23.07	30.07	120.55	51.12	358.7	58.9	19.03	33.92	81.18	38.14	43.25	38.14	39.8
XOA031	17.03	20.76	54.94	37.53	21.21	27.01	29.66	19.4	28.54	22.51	25.82	11.82	35.59	479.95	19.4	21.21	10.67	74.81	50.28	51.04	153.56	18.47	11.25	20.76	178.98	31.12	47.41	28.16	47.14	25.02	16.05	21.21	16.54	17.03	406.12	145.08	18.47	18.94	107.84	44.68	334.94	55.18	18	30.03	73.57	28.92	42.97	31.83	33.91
XOA032	17.66	23.56	64.73	33.62	19.34	34.04	42.4	28.84	36.45	30.19	32.36	19.34	46.47	544.93	26.51	24.56	11.61	86.64	58.22	66.6	156.08	26.98	20.43	33.2	198.47	43.8	53.81	29.29	60.55	32.78	22.02	33.2	13.51	30.19	449.4	162.9	26.03	24.06	124.99	57.15	354.01	72.3	25.54	31.93	85.8	36.45	48.4	42.05	42.05
XOA033	5.19	9.04	37.1	23.07	14.78	19.46	18.92	18.36	16.02	19.46	20	8.18	21.06	378.84	11.38	15.41	8.18	44.67	32.64	33.03	106.66	14.78	0	0	117.07	12.1	24.99	10.63	31.85	13.48	6.28	14.14	20.53	9.85	264.22	98.54	8.18	21.06	72.4	25.91	253.66	47.35	22.08	14.14	48.51	14.78	20.53	17.21	24.04
XOA034	6.11	2.04	30.12	20.12	17.77	22.8	14.47	16.51	16.51	14.47	20.68	17.77	14.47	359.88	0	0	0	36.59	21.76	28.43	100.49	7.4	0	0	102.39	10.48	21.23	0	21.23	6.11	0	7.4	2.04	0	211.76	83.26	0	10.48	63.82	16.51	220.98	24.79	9.54	9.54	37.97	15.85	12.19	16.51	40.93
XOA035	16.68	19.86	58.85	59.73	26.75	28.8	40.08	27.17	29.99	33.36	26.33	20.36	32.27	414.28	16.12	21.35	23.23	80.65	49.23	56.83	164.01	22.3	14.96	33	215.9	33.72	59.73	28.4	63.53	28.4	17.78	20.86	16.12	24.59	372.83	154.86	11.16	22.77	126.52	47.09	296.78	105.21	18.84	57.74	81.28	30.76	44.86	38.49	40.7
XOA036	18.75	22.22	54.12	56.17	23.3	27.76	30.89	25.84	33.38	29.58	25.84	14.05	28.68	418.54	16.84	19.95	9.94	56.92	40.79	47.46	114.26	25.35	13.3	23.3	195.82	19.36	44.71	28.22	55.67	21.11	15.49	23.82	10.84	12.51	322.38	119.67	15.49	20.53	104.03	49.78	250.02	59.34	15.49	14.05	67.08	26.33	33.38	27.29	31.31
XOA037	7.86	11.08	32.24	38.05	7.86	17.49	18.61	10.33	16.33	16.33	15.12	0	13.85	314.13	10.33	7.86	13.19	34.5	24.18	29.86	98.99	9.55	0	7.86	123.09	4.79	21.26	4.79	29.86	7.86	0	5.92	7.86	0	226.1	88.85	0	10.33	69.28	19.7	179.23	33.01	4.79	17.49	37.01	10.33	18.61	6.93	7.86
XOA038	12.41	13.22	45.4	54.19	18.88	25.79	35.89	26.31	28.81	28.32	29.29	13.22	38.65	402.24	14.75	14.75	54.19	77.32	48.3	60.24	151.32	24.19	11.58	23.08	188.26	31.6	55.29	24.73	59.99	27.33	12.41	26.31	19.51	17.56	381.12	144.23	18.23	15.48	115.96	43.37	274.21	69.82	14.75	29.29	74.66	27.83	34.22	31.6	32.05
XOA039	20.93	25.51	50.83	38.85	23.34	34.27	42.29	28.45	37.16	35.02	32.72	27.02	38.85	407.72	27.02	23.91	40.14	71.56	54.07	57.71	131.59	29.36	15.76	29.8	189.16	35.75	56.88	28.45	56.46	30.24	22.77	31.92	0	27.02	381.27	136.77	22.77	26.53	107.45	44.04	278.69	77.03	20.28	30.66	68.85	32.32	41.99	39.18	85.53
XOA040	8.06	15.5	28.49	23.47	14.41	16.55	21.77	13.84	21.33	19.51	19.03	8.78	23.89	364.47	9.48	9.48	2.83	50.65	33.23	29.91	99.19	14.96	11.45	12.67	144.9	18.07	32.59	21.77	40.48	19.03	11.45	13.26	3.87	10.81	304.28	107.15	8.78	16.03	76.61	29.56	225.18	44.54	13.84	22.2	47.81	17.07	26.65	21.77	18.07
XOA041	16.86	24.97	37.61	28.75	14.37	26.16	31.12	20.07	24.56	22.42	26.16	16.27	30.8	385.64	18.52	20.56	12.22	53.2	43.07	42.83	106.18	15.66	16.86	39.18	143.73	32.09	39.94	24.15	42.6	20.56	10.58	19.56	15.66	19.05	324.71	108.81	19.05	15.66	84.13	39.43	236.91	52.84	20.56	25.77	54.09	21.97	30.46	29.79	29.79
XOA042	8.03	10.5	27.23	16.87	11.66	17.81	21.79	11.08	18.74	18.74	15.39	9.29	21.79	343.02	11.08	10.5	6.7	45.36	32.94	27.59	111.66	12.77	2.95	14.88	120.9	18.74	28.3	13.31	32.94	14.37	4.54	5.29	6.01	8.03	272.88	95.97	5.29	13.84	71.8	28.3	219.54	104.03	43.44	23.02	42.45	16.38	21.37	19.64	18.28
XOA043	12.61	19.6	33.43	35.74	19.1	20.56	27.54	21.03	26.43	21.03	24.88	14.62	24.08	331.59	19.1	51.36	13.31	50.61	36.83	39.68	96.57	20.56	8.48	21.03	120.66	20.56	36.01	16.42	36.83	11.88	15.24	17.53	13.31	18.59	380.42	95.93	7.44	18.07	76.42	32.52	208.22	47.09	11.88	27.17	50.43	21.94	28.95	21.94	27.17
XOA044	13.09	16.42	42.07	33.7	17.95	24.28	33.7	18.45	25.9	25.1	24.69	15.35	31.72	385.23	20.35	19.41	24.69	57.6	43.61	52.08	133.2	19.89	10.63	28.19	151.03	28.19	46.06	19.89	47.01	23.02	12.5	11.26	14.8	19.89	366.55	126.86	17.45	25.1	90.06	39.37	258.04	53.52	15.35	23.45	63.55	29.29	33.7	29.64	31.39
XOA045	13.13	17.61	34.83	24.96	17.61	21.9	23.46	15.21	19.4	20.25	18.96	18.52	25.68	369.32	18.96	18.52	7.65	43.4	39.59	38.32	103.94	18.96	10.26	20.67	136.39	18.07	34.26	22.3	35.94	18.52	10.86	19.4	8.33	17.61	331.35	107.96	17.15	17.61	79.35	36.48	240.36	43.4	17.61	14.71	52.28	20.67	28.77	26.04	25.32
XOA046	19.78	41.26	37.42	32.75	21.89	28.67	28.67	24.24	31.46	29.39	27.92	19.78	32.11	379.99	21.38	42.68	9.18	57.5	46.84	46.42	109.11	26.75	9.18	29.39	145.35	31.46	41.02	29.75	47.04	27.92	21.89	25.95	21.89	20.33	362.61	112.93	23.33	18.62	80.43	39.01	237.65	48.26	22.38	34.88	57.18	28.67	36.04	30.78	32.75
XOA047	21.52	32.35	53.67	50.18	28.86	39.1	44.45	38.53	37.95	32.35	42.39	23.3	43.95	389.84	33.66	24.16	23.3	78.68	49.27	49.27	135.11	38.53	15.27	26.59	141.32	30.29	61.9	33.01	55.34	30.99	32.35	36.17	29.58	20.58	284.56	128.18	30.29	25.8	105.25	40.77	214.92	56.95	25.8	111.55	74.36	31.68	36.77	37.95	35.55
XOA048	13.28	16.81	26.08	24.56	15.84	24.56	26.45	17.76	20.46	18.22	18.68	14.33	28.96	354.25	14.33	19.58	11.65	50.77	40.87	42.14	120.34	20.02	9.34	30.98	132.08	25.33	35.05	20.46	37.64	16.81	12.2	17.76	11.65	29.64	342.68	114.99	13.28	21.31	78.82	31.31	221.45	46.44	15.34	50.98	58.54	21.73	34.75	21.31	39.02
XOA049	20.82	23.87	42.24	27.44	20.36	28.18	35.53	31.02	26.68	28.55	25.1	18.94	37.31	410.1	23.45	25.5	16.42	65.38	52.33	53.34	127.66	25.9	16.94	29.27	160.15	32.36	46.65	29.27	45.94	25.1	25.9	28.91	16.42	20.82	419.6	130.7	22.6	26.29	92.82	41.98	258.8	66.31	22.6	23.03	62.8	31.02	39.57	31.36	32.69
XOA050	6.1	7.61	16.37	11.52	14.85	15.37	14.33	6.1	14.33	12.11	10.3	1.23	17.33	286.13	12.68	10.3	4.43	34.46	27.34	23.71	84.67	10.92	0	11.52	103.36	7.61	20.05	11.52	21.32	9.66	10.92	9	2.46	9	243.52	75.53	1.23	5.29	50.2	19.17	144.89	22.13	6.1	9	36.38	13.79	19.61	15.37	17.33
XOA051	13.8	18.97	40.09	27.22	16.54	23.61	30.43	18.03	25.83	19.43	25.11	20.32	25.83	353.67	13.8	16.02	14.38	52.34	43.54	39.63	103.88	21.18	17.05	22.42	159.31	23.61	40.31	24.37	45.35	15.48	11.29	19.88	9.89	17.54	299.47	112.13	19.43	40.09	84.96	38.7	216.19	113.02	18.51	17.54	54.42	25.11	38.7	27.22	31.62
XOA052	8.3	20.38	36.6	23.24	16.62	17.62	21.64	13.88	25.81	12.66	19.04	16.1	20.38	322.51	11.35	14.46	13.28	46.65	38.05	37.81	89.58	17.62	9.13	11.35	148.37	20.38	33.76	24.74	41.44	17.13	15.57	19.49	0	15.02	300.73	97.04	12.66	14.46	74.53	33.22	188.79	65.83	16.62	13.88	48.3	19.94	32.94	24	22.85
XOA053	9.1	16.48	37.41	19.33	11.94	16.98	23.04	15.97	16.48	16.98	12.57	4.08	22.66	328.49	17.47	14.35	13.18	47.53	36.18	36.43	91.53	19.77	9.1	15.44	147.2	20.63	30.15	21.05	39.3	21.05	14.35	14.35	9.86	10.59	274.91	93.96	15.44	16.48	71.67	33.57	198.68	57.57	23.04	15.97	46.02	16.98	30.15	18.42	26.31
XOA054	1.7	15.45	30.15	16.93	15.96	16.45	19.2	11.54	18.32	17.87	18.77	10.91	19.2	306.52	6.44	3.26	4.47	40.06	34.57	28.64	83.08	19.2	8.85	17.4	135.7	19.2	30.45	20.06	35.59	17.87	11.54	14.41	8.09	5.51	240.83	86.88	8.85	17.4	68.35	28.01	187.5	54.06	15.96	13.31	41.15	18.77	23.22	15.45	21.29
XOA055	4.13	15.1	27.96	10.82	6.95	6.95	18.54	4.13	8.06	12.38	12.38	0	11.62	254.56	10.82	6.95	9.05	37.12	26.87	26.87	82.9	13.11	0	6.95	117.25	15.72	24.12	19.57	30.69	17.46	9.05	13.8	1.79	0	208.81	74.42	5.68	23.28	61.82	25.33	152.83	49.6	15.1	14.46	36.85	13.8	22.84	14.46	18.01
XOA056	11.39	17.23	41.98	27.81	13.32	20.61	25.59	20.15	25.21	25.59	22.79	16.71	24.42	366.96	18.24	13.32	12.06	56.3	46.53	41.5	121.32	20.61	11.39	20.15	155.71	27.45	41.74	25.59	46.31	25.21	12.06	16.71	11.39	21.06	336.08	114.23	18.24	27.09	85.24	38.72	238.09	60.57	12.06	27.81	54.18	21.94	31.2	26.72	30.55
XOA057	16.38	22.38	40.75	26.17	24.72	35.22	28.22	20.25	24.72	25.82	21.13	19.35	26.87	379.33	18.4	16.91	10.14	53.11	43.74	40.53	96.09	23.96	18.88	21.97	138.49	26.87	37.25	25.46	44.54	23.19	14.14	18.88	12.26	12.91	329.83	99.13	16.38	17.42	79.19	39.63	225	54.53	17.42	22.38	52.63	24.35	36.76	25.46	29.5
XOA059	16.66	23.17	43.57	26.61	16.66	25.78	30.83	20.83	24.5	30.47	21.78	23.17	31.9	372.36	23.17	24.93	8.95	59.67	53	45.34	119.59	24.5	17.21	28.2	155.65	31.19	47.27	31.19	49.35	24.5	17.76	23.62	17.21	22.25	377.46	127.66	20.33	22.72	89.71	47.74	202.92	50.45	21.78	19.33	65.64	30.47	38.33	35.25	34.93
XOA060	26.82	27.78	41.98	36.35	28.72	32.48	38.48	29.92	33.29	31.65	32.75	28.1	39.83	442.68	27.47	26.82	23.37	71.12	60.18	46.33	134.5	30.79	27.14	33.55	165.52	36.35	52.39	40.05	55.79	31.08	24.1	29.62	19.46	29.92	443.22	132.52	29.62	34.08	99.13	38.25	265.16	68.35	28.41	30.79	67.89	35.1	47.8	38.02	39.39
XOA061	17.27	19.2	41.42	35.98	14.04	23.08	30.18	20.12	23.08	23.08	21	15.72	28.56	345.35	17.27	24.26	17.27	52.54	45.34	40.72	104.41	20.12	14.61	21.85	133	24.64	35.17	24.64	41.65	20.12	19.66	20.12	17.77	17.27	310.77	107.94	21.43	18.26	77.93	23.48	207.96	45.55	18.26	17.77	51.48	26.49	27.88	30.18	26.84
XOA062	16.27	18.41	37	29.98	16.27	18.41	23.69	19.62	20.4	20.01	21.9	11.93	28.21	323.5	11.4	16.27	16.27	50.15	42.29	39.96	108.69	18.41	2.73	19.62	124.38	21.53	36.76	22.27	38.39	21.9	16.71	20.01	13.95	14.9	314.66	101.27	18.82	21.9	75.16	22.27	203.49	40.61	17.14	18.41	49.63	21.53	30.55	27.29	32.21
XOA063	18.7	23.54	43.79	28.02	22.79	21.63	27.37	24.28	29.88	28.02	19.99	19.57	30.48	383.42	18.7	21.63	19.99	55.86	47.63	45.76	117.01	24.64	12.77	24.99	134.47	19.99	45.76	27.37	41.07	24.99	22.02	23.54	14.39	19.14	357.05	113.95	17.8	27.37	84.37	29.58	236.26	52.76	20.41	28.02	54.8	28.33	35.42	32.77	31.93
XOA064	9.98	13.93	32.1	20.39	18.13	16.65	19.96	16.65	23.24	20.39	20.39	16.14	21.65	333.68	16.65	17.65	11.41	42.74	34.3	34.03	89.93	18.6	2.26	18.13	111.72	18.13	31.53	21.24	34.03	20.82	15.61	15.61	7.47	15.07	271.71	88.46	7.47	17.65	65.54	19.96	192.64	35.6	16.14	17.16	43.57	17.16	27.18	24.37	22.06
XOA065	9.65	14.41	32.32	23.88	10.42	20.53	16.11	13.81	20.08	19.15	14.41	11.16	23.48	346.14	14.41	17.69	12.54	45.4	36.73	34.32	106.91	17.18	7.93	15	121.56	20.98	32.9	16.65	34.04	11.16	6.97	15	11.16	9.65	307.82	92.98	15.56	32.9	69.39	20.98	209.79	34.32	10.42	16.11	44.99	20.08	25.03	23.88	25.77
XOA066	17.1	15.54	37.69	26.28	19.88	20.73	28.81	16.59	18.07	24.2	17.59	18.99	24.91	332.77	18.53	18.07	10.41	47.08	43.95	41.17	155.68	22.72	9.6	21.14	128.33	25.26	36.29	23.47	39.69	21.14	16.07	21.14	10.41	16.59	327.92	102.9	15.54	17.59	73.92	21.55	212.87	43.18	13.82	28.2	53.61	23.47	31.7	26.93	26.93
XOA067	3.75	18.29	36.03	26.49	10.8	20.45	25.34	16.46	24.94	23.26	20.95	16.46	27.95	359.63	19.93	21.91	14.36	48.27	41.67	37.05	104.41	21.43	3.75	18.29	121.49	23.69	36.03	24.53	37.79	17.71	11.81	20.95	17.71	16.46	318.49	96.81	13.57	50.5	71.04	24.12	212.48	38.98	8.3	19.93	49.66	23.26	28.98	23.26	29.97
XOA068	27.43	28.4	95.64	66.45	20.41	38.61	55.46	29.81	43.34	40.48	32.51	30.73	62.33	552.58	23.82	29.81	26.93	114.8	85.6	86.13	204.55	35.86	24.89	39.74	275.38	48.31	79.45	41.21	90.78	45.39	25.41	38.61	22.16	36.66	551.86	215.86	28.4	34.21	165.78	79.45	369.86	119.8	28.88	38.61	113.15	49.57	71.21	51.1	58.99
XOA069	0	15.17	61.29	39.83	8.89	23.02	32.1	28.51	34.32	33.23	27.87	14.1	43	500.15	20.67	16.19	0	89.41	58.82	66.18	163	23.76	0	20.67	227.54	30.94	61.59	38.4	73.67	28.51	0	31.53	18.09	20.67	369.08	158.06	7.14	28.51	132.72	58.19	314.05	84.72	18.98	38.4	87.3	29.13	44.29	37.91	44.72
XOA070	24.02	23.4	68.31	68.86	18.03	35.97	49.57	25.84	35.49	29.82	30.36	21.47	46.86	507.39	19.44	17.31	6.9	98.77	58.66	66.89	156.43	24.02	20.13	28.16	250.44	40.14	62.14	33.5	72.91	35	11.73	25.84	13.43	23.4	426.28	175.47	22.76	26.43	142.16	65.15	341.32	82.66	20.8	29.82	92.46	36.45	49.94	39.24	40.59
XOA071	25.21	33.12	73.56	70.9	32	42.99	47.25	35.79	41.63	34.21	35.79	33.67	51.57	522.76	23.11	23.82	13.79	101.03	73.82	66.7	167.55	33.12	19.27	33.67	243.23	41.63	65.82	42.54	80.23	38.32	24.52	38.32	20.08	32.56	425.75	174.14	23.11	31.43	142.86	68.97	345.18	70.9	27.82	26.54	94.23	41.17	53.42	41.17	45.59
XOA072	9.08	18.64	45.17	39.73	13.8	20.83	24.89	12.92	28.6	17.88	17.88	12.92	29.19	412.03	9.08	19.38	2.75	78.82	48.12	51.31	132.58	21.54	8.01	19.38	183	21.54	45.17	20.11	54.7	21.54	4.31	14.66	11.08	12.92	306.46	129.21	8.01	8.01	113.58	46.03	294.25	54.34	13.8	16.31	72.19	21.54	32.59	27.4	28.6
XOA073	31.91	33.81	79.24	46.19	23.19	41.2	52.85	34.43	49.85	40.67	36.8	27.81	56.87	533.01	31.91	33.19	15.63	115.25	78.7	52.43	201.31	40.14	28.52	36.8	237.52	50.29	75.94	40.67	78.43	44.74	26.34	35.63	19.68	36.8	436.28	187.71	21.48	31.26	161.63	77.61	387.42	82.9	26.34	62.77	113.43	48.5	61.35	51.15	53.27
XOA074	19.93	27.19	81.82	53.61	24.04	42.38	50.49	26.58	43.29	42.38	39.09	31.28	55.11	539.38	26.58	31.28	30.15	111.92	78.71	86.97	225.21	30.15	25.96	30.72	227.97	44.62	73.51	36.61	74.36	38.6	22.71	32.94	19.2	39.57	473.89	198.45	26.58	64.12	161.09	61.14	403.29	78.98	28.99	43.74	111.04	47.63	59.77	48.87	55.48
XOA075	26.59	30.82	78.18	59.21	31.39	42.39	50.65	33.06	44.14	41.94	37.21	30.82	50.65	621.74	25.29	27.23	15.15	105.77	67.32	72.14	192.05	31.96	16.99	30.82	225.16	41.94	71.87	33.06	68.49	40.1	22.53	31.96	18.69	31.39	421.81	179.69	26.59	27.23	149.66	62.76	429.32	70.48	27.23	38.19	101.54	44.57	51.03	45	50.26
XOA076	36.42	33.82	83.3	44.69	32.17	42.1	49.86	28.63	45.11	44.69	38.88	29.24	57.26	574.75	34.88	34.88	20.94	108.04	73.28	72.01	192.68	37.42	30.44	40.29	217.87	48.33	68.31	38.88	69.12	40.75	33.27	40.75	25.37	35.4	489.39	183.41	33.27	29.85	146.53	70.45	396.67	74.53	26.05	28	104.7	46.34	61.39	49.86	53.16
XOA077	26.29	34.7	74.83	54.17	29.09	42.12	55.68	38.04	41.14	44.96	35.84	32.92	55.68	528.68	31.06	28.42	20.68	100.69	63.32	73.47	186.6	33.52	31.69	38.57	209.17	38.04	69.2	29.09	73.19	42.12	18.84	35.27	18.84	29.09	396.02	167.31	30.41	39.61	133.73	60.66	371.57	61.67	26.29	35.27	98.43	38.04	53.39	42.12	45.87
XOA078	28.5	33.72	74.3	44.7	29.2	44.24	46.94	32.49	45.61	43.77	36.62	29.2	56.06	538.21	31.21	33.72	25.53	97.41	66.52	71.64	181.95	33.11	23.07	35.49	199.38	43.77	66.52	29.2	67.7	40.36	22.2	27.78	19.36	37.18	431.58	169	27.78	38.8	137.36	62.83	367.67	65.62	29.2	40.86	96.86	45.16	58.18	49.91	48.24
XOA079	33.23	38.13	97.97	70.75	34.92	48.78	60.09	41.13	54.72	48.36	48.78	39.15	68.1	554.45	38.64	40.64	21.2	125.03	85.67	99.33	227.34	37.61	30.25	50.02	243.83	56.93	85.9	40.64	82.36	50.02	30.25	39.65	28.99	50.83	535.79	213.31	36.55	50.83	0	79.64	420.64	93.13	31.47	44.42	122.62	53.96	68.1	59.4	63.75
XOA080	25.01	36.53	79.93	67.89	31.84	43.69	78.93	39.22	53.15	45.1	45.55	29.26	61.84	521.22	37.63	39.74	36.53	110.59	69.38	79.43	196.04	37.63	34.83	35.41	218.51	47.34	77.65	45.1	71.41	49.07	29.26	34.83	65.1	41.76	480.28	186.39	37.63	39.22	152.99	76.34	374.93	85.88	36.53	41.26	110.92	47.34	63.5	56.94	55.46
XOA081	19.08	26.93	61.79	33.72	22.51	30.8	38.46	28.92	34.82	34.27	38.46	14.98	44.05	486.87	26.24	26.24	16.09	85.08	50.56	56.64	157.01	25.53	19.08	29.56	170.88	39.45	52.43	26.93	52.06	31.99	26.24	30.18	14.98	21.69	362.08	139.24	17.14	26.93	120.01	49.41	349.96	52.06	19.08	24.8	83.38	36.95	44.05	35.9	33.15
XOA082	19.83	15.96	60.05	48.93	25.44	31.41	38.6	26.16	35.99	23.17	23.17	12.45	42.01	431.34	25.44	20.71	5.51	78.8	55.32	57.06	155.7	23.17	0	17.98	166.72	30.17	57.4	18.93	59.72	31.41	12.45	25.44	14.87	24.7	335.73	143	20.71	39.11	116.5	45.16	319.61	54.61	12.45	26.16	81.76	29.53	38.6	33.77	39.11
XOA083	40.31	35.16	87.82	55.06	36.25	49.85	63.84	49.06	53.62	49.46	44.9	40.31	61.38	580.8	44.02	37.3	20.17	117.08	84.47	81.84	208.8	48.26	27.2	43.12	233.55	56.45	80.26	44.9	77.45	48.66	29.85	40.79	27.2	42.66	505.74	191.22	35.16	39.33	156.91	70.36	410.13	84.68	32.31	55.76	109.83	51.39	68.17	58.48	76.24
XOA084	8.03	18.61	33.15	15.77	4.55	13.45	31.71	31.22	17.22	12.63	15.02	4.55	24.84	341.11	9.99	8.03	6.97	48.5	29.71	31.71	80.88	9.04	0	0	128.83	16.5	21.85	10.91	32.2	5.82	0	0	0	0	189.95	78.99	0	0	39.78	0	187.74	42.59	0	0	42.2	6.97	13.45	13.45	11.78
XOA085	5.42	14.82	45.7	32.35	5.42	15.77	24.84	15.77	31.82	15.77	16.67	0	29.08	389.05	5.42	13.83	5.42	59.19	41.67	38.18	98.34	17.53	0	0	155.54	21.43	42.92	24.19	46.46	13.83	0	7.45	0	0	229.58	98.34	0	11.65	61.53	9.04	216.02	59.49	0	16.67	54.53	14.82	22.14	26.11	24.19
XOA086	12.15	19.35	45.21	74.89	16.35	18.62	25.92	11.22	21.43	19.35	20.06	2.54	26.52	398.9	11.22	37.2	15.56	65.74	41.35	37.67	125.25	22.11	0	0	170.68	23.42	40	21.43	42.67	11.22	0	10.26	0	17.13	276.83	119	10.26	22.11	74.63	14.75	268.74	48.83	10.26	12.15	62.39	18.62	26.52	17.13	18.62
XOA087	33.23	24.14	73.61	54.49	31.16	35.68	46.18	33.23	41.02	34.72	34.72	20.69	53.2	534.31	27.83	22.12	19.18	92.39	63.34	64.96	158.64	25.41	19.18	26.03	224.77	39.75	64.42	33.73	73.84	34.72	26.03	32.21	11.82	35.2	394.18	158.97	26.64	33.23	126.75	31.69	336.56	82.64	18.39	29.53	88.24	38.43	47.3	40.6	42.27
XOA088	27.88	30.21	87.38	61.2	25.43	36.1	47.1	35.08	45.84	37.6	34.56	26.05	55.65	512.73	27.88	29.06	20.8	112.84	81.19	83.63	199.48	33.51	14.75	34.56	242.85	37.11	74.96	40.48	83.39	35.08	22.17	34.04	15.56	31.88	457.11	196.71	30.77	34.04	0	29.06	373.9	88.96	24.16	37.6	106.12	39.54	57.43	47.1	53.81
XOA089	28.76	26.93	79.18	57.17	26.31	38.29	51.96	34.83	48.57	40.62	37.81	23.68	56.5	476.26	29.93	38.29	30.5	99.61	70.48	74.85	183.68	31.63	20.09	31.63	198.87	42.4	67.21	32.18	68.32	41.07	23.68	35.34	27.55	35.34	443.46	181.88	29.93	48.57	3.83	20.09	339.19	77.05	28.16	37.33	94.55	46.6	60.39	46.6	54.45
XOA090	31.97	28.41	86.23	45.35	29.64	41.49	54.01	39.65	47.37	43.67	42.37	37.25	62.32	560.57	33.63	32.53	23.72	110.29	77.64	83.14	188.5	39.65	31.4	36.25	241.99	52.25	80.55	45.35	83.35	46.17	30.83	43.67	23.72	40.12	501.43	184.77	35.22	36.75	0	36.25	400.77	92.94	34.17	34.7	111.44	52.25	65.49	55.38	63.2
XOA091	30.66	32.22	81.63	45.46	25.58	37.51	49.19	29.59	43.49	39.3	32.22	30.13	60.89	574.52	34.22	32.73	15.76	107.57	81.41	75.09	204.58	34.22	26.18	33.73	246.68	44.68	75.56	44.68	80.32	40.16	27.92	38.86	21.75	39.73	518.94	186.25	29.59	39.3	0	30.13	412.21	72.93	22.42	35.18	107.72	52.01	61.77	53.7	55.34
XOA092	43.96	41.72	105.29	68.66	33.25	46.53	62.23	41.26	55.8	43.96	37.91	42.62	68.36	553.04	46.95	43.96	38.89	126.97	78.89	90.21	210.7	41.72	31.59	41.26	260.59	56.16	90.64	50.19	92.94	54.36	31.59	45.26	27.46	47.78	514.51	207.59	41.72	46.53	0	44.83	421.15	92.11	34.86	45.26	127.51	57.21	73.16	66.88	67.18
XOA093	23.06	20.76	61.35	30.33	18.25	32.65	41.31	30.93	30.33	28.49	27.86	24.51	39.42	491.05	23.06	27.86	15.45	83.48	64.74	60.71	160.34	23.06	6.12	30.93	196.4	35.38	63.83	27.21	61.35	32.09	14.43	33.77	6.12	23.06	377.36	143.95	22.32	25.2	0	20.76	335.43	60.39	21.55	40.37	86.97	33.77	41.31	38.44	37.95
XOA095	12.42	21.45	62.92	28.67	18.28	27.64	35.33	26.58	27.64	25.49	26.58	18.28	37.51	466.87	18.94	18.94	11.58	81.11	56.81	57.11	171.98	20.84	14	15.5	185.79	31.64	57.11	22.06	53.68	23.24	16.22	26.58	6.73	21.45	374.4	149.69	16.92	15.5	0	0	333.75	49.7	18.28	22.65	80.04	30.18	42.01	37.08	32.59
XOA096	14.64	15.45	52.97	31.14	16.98	21.76	31.63	19.81	31.63	23	25.35	17.71	37.5	467.62	15.45	19.13	17.71	77.33	45.64	56.58	149.37	20.47	12.94	13.81	161.65	21.76	44.19	16.98	46.7	31.63	14.64	19.13	19.81	33.52	327.92	157.52	12.94	21.76	0	3	317.51	43.82	22.39	29.65	69.84	24.78	38.75	32.11	29.65
XOA097	38.51	40.67	101.47	49.16	34.33	49.87	60.02	46.62	57.35	48.81	48.45	38.07	71.29	569.32	41.51	43.14	23.69	124.21	84.22	91.63	227.1	46.25	34.81	42.33	255.38	62.01	96.22	46.99	87.84	54.87	39.39	51.92	31.28	51.59	549.43	212.12	43.14	39.82	0	42.33	415.5	96.39	41.1	44.72	120.43	57.65	71.77	57.95	66.06
XOA098	0	0	0	0	0	0	0	0	0	0	0	0	10.47	0	0	0	0	0	0	0	0	0	0	0	0	0	0	0	0	0	0	0	0	0	0	0	0	0	0	0	0	0	0	0	0	0	0	0	0
XOA099	29.89	32.53	78.62	48.49	20.68	38.3	46.61	34.54	38.3	36.92	37.39	28.22	56.42	545.01	32.53	32.02	11.5	103.66	68.87	73.44	195.15	37.39	22.72	29.89	228.42	48.49	69.14	34.54	66.19	37.39	28.22	33.55	21.37	35.98	469.17	177	29.89	35.51	0	28.22	389.82	70.43	34.04	38.75	100.7	46.99	57.69	50.31	49.23
XOA100	14.1	11.34	51.7	30.11	15.75	20.82	33.1	18.76	32.13	40.23	24.59	14.1	29.59	435.76	20.15	16.54	0	62.62	43.83	43.44	140.61	25.76	2.64	15.75	168.56	30.11	45.35	15.75	43.83	21.48	14.1	22.13	6.64	17.3	300.42	119.63	11.34	14.94	0	18.76	285.92	41.05	18.04	23.38	66.91	25.76	33.1	19.46	34.99
XOA101	6.27	13.6	55.03	32.12	11.22	23.71	23.71	20.02	27.58	27.58	19.22	9.84	33.17	395.15	9.84	9.84	0	66.98	51.06	47.48	116.71	17.52	0	13.6	182.91	25.7	42.39	28.77	54.07	28.77	12.46	21.56	0	11.22	276.58	120.35	14.66	31.04	103.08	50.01	244.91	51.06	13.6	20.02	66.98	22.29	33.69	26.97	31.04
XOA102	0	0	46.27	20.33	0	15.42	22.49	18.79	17.16	20.33	15.42	2.98	27.02	347.49	0	13.51	0	55.68	40.4	43.83	98.49	13.51	0	7.42	172.35	17.16	33.72	17.16	45.47	10.2	0	7.42	0	0	240.35	110.91	19.57	2.98	86.55	34.73	225.52	29.38	0	0	57	7.42	25.15	12.48	20.33
XOA103	0	1.75	45.38	16.08	8.14	13.53	23.66	15.27	19.79	13.53	12.6	11.61	30.75	360.09	6.68	0	0	58.93	36.33	38.45	96.62	16.08	0	4.87	155.09	19.79	35.89	14.42	46.8	12.6	0	13.53	0	0	230.29	94.85	9.41	17.63	88.43	34.09	225.95	28.19	11.61	11.61	49.52	14.42	24.85	16.08	16.87
XOA104	26.17	25.04	83.67	40.52	27.82	41.35	53.17	35.73	49.72	40.52	38.83	30.43	58.92	523.92	31.44	28.88	26.73	111.1	81.73	80.85	228.8	31.94	26.73	39.68	271.05	43.76	73.63	47.56	85.15	42.16	23.87	35.73	16.72	37.52	474.49	200.32	29.41	31.94	154.36	76.51	362.75	93.28	30.94	35.73	105.95	46.82	63.91	52.49	53.83
XOA105	0	16.84	66.21	35.88	15.95	27.01	41.95	24.42	34.87	27.62	20.88	20.12	42.39	435.81	15.02	16.84	0	84.35	54.01	63.61	159.94	23.75	15.02	24.42	197.93	34.35	59.96	27.62	65.36	31.68	13.01	24.42	11.91	31.68	358.97	163.56	13.01	25.09	123.72	54.01	309.3	63.61	16.84	34.87	84.78	27.62	45.75	41.95	43.68
XOA106	18.13	20.77	57.93	27.77	23.24	25	36.14	25	31.39	22.64	29.88	18.13	46.4	471.54	22.64	27.23	9.36	90.21	64.95	52.44	147.9	20.77	19.47	31.39	202.51	33.35	58.85	30.39	62.98	26.13	12.07	25	13.71	32.38	357.81	150.55	18.81	26.68	125.19	55.41	311.84	98.13	56.68	18.13	87.04	34.29	40.47	40.89	36.14
XOA107	0	0	42.44	20.09	7.79	20.09	24.83	11.45	21.52	18.59	10.34	0	24.19	343.82	4.32	17.01	0	55.97	30.65	39.43	119.96	10.34	0	0	134.85	12.49	31.72	11.45	38.08	6.25	0	11.45	0	0	246.01	102.65	7.79	13.48	85.72	34.27	232.55	125.13	63.84	17.01	52.64	22.21	23.54	17.01	24.19
XOA109	16.07	9.36	54.13	25.66	22.56	18.4	17.64	25.66	21.9	26.24	23.83	12.54	34.17	424.57	20.55	16.07	0	73.77	49.36	49.36	134.24	25.06	0	23.2	172.4	25.06	44.13	19.85	52.47	24.45	11.55	17.64	11.55	21.23	313.22	135.45	16.07	17.64	101.71	45.68	286.84	38.32	19.85	22.56	70.1	31.69	34.17	34.17	33.69
XOA110	11.13	17.35	57.1	26.54	9.29	26.54	29.69	21.3	27.62	25.43	23.72	18.72	34.5	450.78	14.42	20.04	3.4	75.86	52.1	49.76	150.03	24.87	12.83	23.72	184.66	31.19	50.44	23.13	53.71	23.72	12.83	21.92	10.23	24.87	380.09	149.67	17.35	21.3	115.09	51.44	325.19	54.65	21.92	23.72	75.86	30.2	34.04	34.04	28.67
XOA111	0	3.97	23.79	10.88	0	9.9	12.72	12.72	16.83	10.88	17.59	8.88	11.82	262.41	2.26	10.88	0	39.24	23.79	33.45	74.7	15.25	0	0	89.89	7.8	15.25	0	19.78	0	0	3.97	0	0	160.65	68.41	0	9.9	57.62	10.88	188.86	21.16	11.82	0	32.41	3.97	13.59	5.39	11.82
XOA112	18.04	16.37	66.75	36.11	21.05	22.43	39.21	34.7	34.22	35.17	31.74	23.1	44.86	491.73	26.23	26.23	15.48	94.61	60.25	59.39	158.6	29.64	18.82	28.54	197.99	42.92	59.68	29.09	59.68	34.7	20.33	26.23	15.48	27.4	400.52	155.03	26.82	33.74	126.88	47.82	325.41	58.81	32.75	26.82	87.83	35.64	48.88	42.92	43.71
XOA113	0	5.29	34.98	17.14	6.55	14.12	16.41	11.6	15.67	12.47	0	3.83	19.88	305.82	3.83	1.96	0	45.98	28.64	28.11	90.83	10.7	0	3.83	108.15	10.7	30.69	3.83	32.64	13.31	0	12.47	8.76	0	221.99	95.21	0	1.96	68.47	15.67	186.21	70.2	52.55	10.7	43.35	10.7	14.9	15.67	14.9
XOA114	14.15	12.02	42.06	18.45	16.86	21.29	25.57	21.95	21.95	18.45	17.67	0	31.67	381.41	21.29	9.37	0	60.35	41	34.34	107.71	16.01	0	19.92	136.18	27.21	41.36	16.86	45.11	22.59	0	18.45	0	10.78	263.82	100.05	7.65	19.2	85.51	31.67	242.08	38	13.13	14.15	58.15	23.22	27.21	26.68	29.27
XOA115	13.85	9.23	46.88	24.51	12.1	19.23	27.48	12.99	23.89	18.52	20.63	11.18	30.25	416.97	15.48	21.96	0	65.36	42.48	49.13	131.56	21.3	10.23	22.62	160.58	25.12	48.76	15.48	48.02	20.63	11.18	15.48	7.05	18.52	305.56	120.78	17.04	22.62	102.8	29.16	294.36	37.22	16.27	18.52	66.73	19.23	28.61	28.61	31.31
XOA116	15.46	9.88	50.7	21.25	17.78	23.16	22.54	16.26	23.77	17.78	23.77	13.78	32.41	423.52	19.91	20.59	0	72.04	39.57	44.32	132.18	18.51	13.78	20.59	163.51	27.24	43.94	18.51	38.74	23.16	9.88	13.78	7.46	19.22	327.37	123.57	16.26	17.78	99.28	33.37	285.71	47.6	16.26	23.77	67.42	19.91	29.39	31.92	34.31
XOA118	0	0.7	25.57	10.41	0	6.41	16.2	2.59	6.41	8.5	12.18	5.27	17.68	294.51	10.41	10.41	0	46.38	21.15	29.04	161.22	6.41	0	0	100.67	13.85	21.81	0	21.81	2.59	0	4.02	0	0	195.94	80.89	8.5	18.4	62.77	16.2	201.65	18.4	0.7	7.49	40.91	0	17.68	13.85	10.41
XOA119	0	0	33.97	13.26	11.01	16.67	23.75	19.17	31.72	16.01	12.53	0	15.35	329.3	0	0	0	51.91	26.9	33.53	100.02	1.61	0	0	121.65	7.63	30.33	8.53	30.8	17.31	19.17	26.39	0	0	203.94	87.78	0	0	64.99	11.78	212.55	211.31	136.88	0	46.52	3.27	5.66	9.38	11.01
XOA120	20.84	24.54	55.57	32.42	15.41	29.02	36	24.54	30.19	28.42	27.18	16.42	36.49	423.06	14.33	20.02	0	80.47	40.16	45.52	120.12	13.16	6.68	23.84	174.2	29.02	49.94	28.42	59.19	27.18	6.68	32.95	2.72	20.84	299.53	125.78	18.3	20.02	113.41	41.88	259.24	89.99	2.72	18.3	68.52	24.54	28.42	30.19	34
XOA121	23.89	17.88	66.67	30.08	13.21	29.5	42.24	23.21	31.74	28.33	26.5	19.51	44.31	449.21	18.71	23.89	15.2	91.09	55.2	63.38	136.26	25.22	17.88	21.79	209.92	37.78	58.06	31.74	63.94	23.89	12.12	28.33	0	20.29	363.74	176.55	20.29	117.97	123.7	48.58	284.16	92.54	17.88	14.23	78.72	25.22	32.81	31.19	38.25
XOA122	20.21	29.24	85.61	51.04	21	35.48	44.53	26.04	33.31	33.31	29.85	21.77	47.89	473.82	23.97	27.99	17.69	93.21	54.38	59.2	161.86	27.99	17.69	33.31	220.15	34.95	63.95	36.52	72.98	30.45	19.4	29.85	9.06	26.7	378.58	162.73	22.52	28.62	135.44	42.76	286.03	85.82	15.87	9.06	88.79	32.19	35.48	36.52	38.53
XOA123	27.95	33.9	72.07	39.98	27.95	39.5	45.7	29.84	42.27	35.51	37.55	25.24	53.31	511.24	29.22	29.84	25.94	102.29	68.74	67.14	182.34	32.78	74.52	43.15	219.49	43.59	66.59	36.03	71.32	37.05	21.46	43.59	22.26	34.44	431.2	174.02	27.95	35.51	145.79	47.72	343.39	105.98	29.84	27.95	92.32	40.91	41.37	47.72	49.65
XOA124	11.13	36.4	60.46	28.27	18.39	17.37	30.31	22.94	43.16	23.76	17.37	11.13	36.4	397.04	22.09	21.22	9.45	75.44	46.87	49.47	128.76	22.94	0	15.14	159.19	24.56	49.05	26.84	49.89	20.31	0	23.76	9.45	7.41	307.52	124.28	20.31	28.96	105.3	35.83	255.52	47.75	13.92	4.42	68.43	23.76	19.37	28.27	29.64
XOA125	22.84	24.52	70.3	40.19	30.39	40.7	46.75	34.16	46.31	35.34	25.32	23.69	48.86	513.14	24.52	29.71	11.39	94.72	63.07	69.21	157.76	31.05	14.4	34.75	197.9	41.69	77.91	35.91	65.49	31.69	11.39	40.19	12.99	25.32	402.38	153.04	31.69	23.69	133.64	44.52	327.29	67.52	18.01	26.1	85.93	36.47	36.47	40.19	57.87
XOA126	0	26.99	73.91	40.73	0	0	46.34	26.99	37.45	41.93	24.48	0	49.76	531.84	26.99	34.49	25.79	96.25	66.82	67.73	169.49	28.11	0	19.52	192.48	41.34	60.25	41.93	66.21	32	0	29.16	0	26.99	410	156.1	0	46.34	160.79	43.66	349.16	76.73	0	45.3	95.18	43.66	40.73	43.1	49.29
XOA127	3.71	8.04	31.56	14.13	15.1	19.4	16.92	16.92	16.03	10.82	12	0	13.1	327.34	15.1	9.51	0	44.51	29.34	26.35	85.81	12	0	6.26	94.79	9.51	25.72	0	28.17	0	0	0	0	3.71	171.55	70.93	0	0	61.2	0	197.38	23.76	0	0	39.41	8.04	6.26	9.51	10.82
XOA128	9.32	15.28	52.12	22.16	10.73	27.7	27.7	15.28	27.05	23.64	24.35	5.7	36.22	440.12	15.28	22.16	10.73	73.29	52.85	44.61	125.87	26.4	18.09	18.96	156.75	28.33	48.31	26.4	41.53	25.05	13.16	25.73	0	33.03	306.82	124.35	11.99	221.23	105.52	23.64	286.18	62.76	22.91	15.28	67.14	21.39	25.05	28.33	27.7
XOA129	13.36	30.53	57.7	28.14	24.22	28.14	33.87	22.81	29.35	26.23	22.81	20.55	38.91	469.07	25.58	22.07	16.33	75.02	53.24	49.54	141.87	27.51	14.4	22.07	172.29	32.79	51.05	24.9	57.04	28.75	8.34	26.88	8.34	14.4	347.85	136.04	18.95	13.36	112.85	35.96	300.76	54.65	18.95	22.07	72.75	26.23	22.81	34.4	42.13
XOA130	27.75	25.31	53.12	25.31	21.63	24.45	33.36	21.63	22.61	22.61	19.52	8.14	35.82	415.06	23.55	17.14	0	67.48	39.74	47.85	122.55	10.69	0	19.52	145.86	21.63	45.63	8.14	50.76	21.63	3.28	23.55	0	10.69	281.83	112.37	0	14.33	98.25	20.6	264.29	40.27	8.14	0	62.11	26.15	26.96	29.98	29.25
XOA131	34.32	33.18	79.99	46.99	23.45	33.76	46.12	33.18	45.69	36.51	32.02	24.19	55.32	512.67	33.18	31.42	31.42	108.77	65.73	76.71	202.45	33.76	21.14	37.04	208.66	43.43	71.04	33.76	69.32	38.59	24.91	42.03	22.7	33.18	437.57	178.76	27.65	32.61	146.69	46.99	369.07	76.97	19.5	34.88	101.64	43.43	45.24	48.26	52.3
XOA132	16.13	22.41	66.49	36.4	18.42	33.87	41.02	29.74	37.6	28.25	26.69	20.49	51.3	470.95	25.05	18.42	16.13	87.81	54.29	60.54	171.3	28.25	12.05	25.88	181.05	31.17	57.12	31.87	61.28	26.69	13.52	33.87	8.44	21.47	376.12	150.5	16.13	20.49	125.42	31.17	315.77	72.18	21.47	21.47	87.57	32.55	35.16	33.87	45.21
XOA133	23.8	28.85	66.55	32.25	21.71	26.41	37.86	30.01	34.37	27.03	27.65	17.9	47.4	464.83	25.78	28.85	15.34	88.45	57.79	61.57	163.01	23.8	11.43	26.41	179.38	38.81	59.71	25.13	57.46	27.03	6.38	30.58	16.22	27.65	382.98	153.1	20.24	25.13	123.17	35.9	309.37	55.79	23.12	25.13	79.45	31.15	33.85	40.65	41.55
XOA134	20.91	18.59	61.36	33	16.94	17.77	38.22	32.45	25.14	25.14	26.45	12.33	36.71	418.36	14.27	19.38	15.19	77.87	49.25	62.63	141.97	25.8	18.59	22.38	169.2	27.72	54.91	12.33	47.23	23.09	0	27.72	9.05	22.38	340.59	133.76	13.32	15.19	112.02	25.8	284.34	127.46	53.83	18.59	71.67	25.8	26.45	27.09	35.68
XOA135	16.88	23.4	66.19	56.66	19.67	27.27	33.05	22.81	30.27	34.38	22.81	14.55	41.92	439.86	19.67	20.33	16.88	79.67	46.78	56.66	125.29	20.97	13.71	22.21	212.39	30.75	50.9	32.15	64.79	28.8	16.13	22.81	8.77	22.21	366.46	143.78	16.88	35.66	119.32	53.28	265.03	99.88	16.88	24.55	76.6	30.75	34.38	34.81	39.29
XOA136	12.32	20.73	58.16	31.65	19.92	24.5	40.29	21.52	35.08	31.65	38.27	15.46	41.27	409.01	15.46	20.73	8.45	81.17	56.72	55.98	120.13	25.21	4.79	23.05	215.41	33.4	53.33	25.9	67.7	31.05	12.32	24.5	21.52	15.46	365.24	152.07	16.42	16.42	110.07	57.08	201.93	52.16	19.09	18.23	78.12	32.82	27.25	30.44	34.53
XOA137	0	23.02	49.07	28.59	20.93	24.34	33.42	23.69	28.01	61.6	27.43	17.87	30.27	397	12.36	17.87	10.06	64.42	44.14	41.26	104.42	18.67	0	11.25	164.95	20.2	39.98	23.69	54.24	19.45	12.36	19.45	0	8.73	278.48	113.29	17.87	0	99.99	43.74	244.17	61.89	0	5.31	60.44	24.98	21.64	20.2	35.88
XOA138	31.7	26.55	76.6	54.2	27.9	29.21	48.19	32.29	39.41	36.81	39.91	23.69	59.62	484.86	30.47	32.89	20.55	103.48	66.13	68.84	155.07	32.89	26.55	31.09	249.16	44.22	69.43	39.91	80.4	42.83	26.55	31.09	5.71	35.17	411.98	170.91	26.55	28.56	146.99	70.87	323.59	97.35	25.86	31.7	95	38.9	39.91	45.58	47.34
XOA139	14.24	17.7	57.42	27.02	6.77	16.02	31.84	27.02	24.39	23.01	21.57	5.41	31.26	387.82	11.34	16.87	9.19	66.92	42.03	56.73	144.11	13.31	3.88	10.29	169.81	22.29	49.29	20.07	54.6	24.39	11.34	20.83	5.41	14.24	287.3	124.19	11.34	13.31	109.99	37.71	240.3	145.65	47.67	16.87	66.62	27.02	24.39	23.7	27.66
XOA140	10.91	20.61	50.34	28.17	15.84	19.73	30.76	17.87	23.08	25.36	21.46	0	37.61	397.18	23.86	19.73	0	70.13	46.18	45.74	116.44	24.62	12.3	18.82	163.46	30.13	47.04	23.08	54.91	27.49	5	18.82	9.35	9.35	296.14	122.83	0	12.3	106.63	44.41	250.6	51.52	12.3	12.3	63.35	26.79	25.36	31.99	30.76
XOA141	12.38	34.18	62.47	28.79	17.97	31.31	42.81	12.38	31.91	31.91	28.79	0	41.51	460.08	26	23.67	12.38	74.28	46.84	51.89	119.71	23.67	7.22	21.04	165.26	33.63	50.16	33.63	58.81	28.79	16.79	22.83	0	16.79	319.67	120.49	33.06	24.47	107.04	50.16	266.2	52.9	7.22	21.96	66.62	33.63	28.79	33.06	31.91
XOA142	0	20.92	60.4	24.34	16.88	23.53	35.56	0	35.56	20.92	24.34	9.76	44.1	441.68	9.76	15.72	0	78.43	44.55	51.99	145.14	27.36	0	9.76	168.15	29.44	53.49	24.34	61.36	27.36	3.55	23.53	11.56	21.82	320.96	137.94	9.76	23.53	113.44	54.59	286.88	56.37	0	25.89	79.6	27.36	28.77	32.02	30.76
XOA143	6.42	20.64	43.3	15.75	8.02	16.64	24.82	17.49	16.64	21.38	17.49	4.38	35.56	397.78	13.87	15.75	0	60.94	41.15	40.27	111.9	11.79	4.38	19.11	151.42	22.1	37.5	14.84	45.36	22.8	10.65	26.11	4.38	15.75	273.75	111.47	13.87	17.49	96.69	36.54	246.25	32.47	10.65	10.65	60.34	20.64	21.38	26.73	24.16
XOA144	14.13	18.43	58.79	19.38	19.38	26.71	33.28	22.87	40.95	29.48	33.88	10	37.83	436.95	17.43	20.3	0	78.25	52.07	52.86	134.86	25.23	8.24	18.43	176.04	30.79	50.04	33.28	57.73	25.98	19.38	29.48	18.43	19.38	321.23	128.75	14.13	30.79	115.01	51.67	293.95	55.54	23.68	15.3	74.35	32.67	29.48	37.83	36.74
XOA145	11.5	15.81	48.26	22.79	19.5	15.81	28.04	20.86	29.12	18.08	21.52	15.01	34.58	439.8	17.35	15.81	7.17	63.55	35.96	41.9	115.93	18.8	8.38	18.08	159.31	29.12	41.9	25.8	45.37	22.79	17.35	18.08	12.43	5.82	296.28	118.36	7.17	15.01	104.41	59.09	314.54	59.09	18.08	16.59	64.08	21.52	19.5	30.68	24.03
XOA146	0	10.82	41.47	12.92	12.92	11.9	19.08	14.83	14.83	17.46	10.82	0	22.11	338.95	0	0	0	54.26	37.09	37.09	90.72	8.47	0	0	128.8	8.47	32.27	3.85	31.7	0	0	7.14	0	0	229.43	100.92	0	5.64	83.42	22.11	221.92	36.06	7.14	0	46.36	13.89	10.82	17.46	9.69
XOA147	0	0	34.21	0	0	0	14.42	18.43	23.27	15.51	13.24	0	23.27	307.93	0	0	0	42.17	26.05	21.76	116.61	6.56	0	0	106.17	0	24.7	8.78	30.38	6.56	0	0	0	0	181.88	78.68	0	0	65.35	20.16	191.26	24.7	0	0	39.98	0	13.24	24.7	6.56
XOA148	25.37	31.48	71.14	37.27	24.51	37.86	41.78	37.27	42.31	34.16	36.66	7.02	45.86	452.3	27.8	30.78	24.51	87.32	55.96	59.79	153.95	36.66	0	20.75	185.61	36.66	57.13	27.01	55.56	27.01	18.6	32.85	0	30.06	355.08	150.86	23.62	27.01	122.8	57.52	308.14	118.34	61.97	26.2	86.14	31.48	37.27	33.51	37.86
XOA149	0	0	23.27	14.96	0	5.68	9.1	2.99	5.68	11.71	11.71	0	12.86	227.41	77.83	0	0	29.74	14.96	18.61	72.64	0	0	0	73.86	0	0	0	14.96	0	0	0	0	0	123.75	52.5	0	0	47.28	9.1	159.91	23.97	0	0	25.34	0	0	2.99	0
XOA150	22.13	26.01	70.55	49.77	21.27	31.84	45.87	27.41	41.58	33	37.78	23.76	50.14	504.15	22.13	23.76	0	87.6	59.84	63.37	154.3	31.24	17.43	27.41	190.88	36.77	58.3	39.72	56.38	33.56	8.58	33	15.13	26.71	378.76	152.1	19.45	31.24	123.79	55.06	321.13	63.93	18.47	30.63	87.97	27.41	42.02	39.25	43.78
XOA151	19.1	20.5	58.14	30.99	19.1	25.55	37.14	21.84	29.44	29.96	28.91	23.12	43.34	449.99	22.48	19.1	16.85	86.83	57.84	53.53	136.48	29.44	14.37	21.84	194.64	31.5	48.5	35.8	64.04	27.82	11.55	20.5	12.54	27.82	370.7	138.76	19.81	35.34	124.54	54.8	285.05	65.36	11.55	18.37	78.57	32.98	30.99	32.98	35.8
XOA152	6.34	10.3	44.65	20.43	0	12.99	21.91	11.73	23.31	19.65	15.19	14.13	33.94	380.31	14.13	15.19	0	59.12	44.65	40.87	98.41	16.18	8.6	0	145	28.25	31.47	22.62	43.18	11.73	18	16.18	0	19.65	254	95.53	15.19	18	87.46	38.83	220.57	38.41	17.11	18.84	55.82	20.43	17.11	18	25.89
XOA153	10.49	19.55	50.91	23.83	18.22	22.06	28.72	16.12	22.06	22.66	22.06	13.06	30.24	406.5	23.83	13.86	18.22	67.94	40.03	42.39	111.8	22.66	0	18.22	174.13	75.65	39.21	25.53	52.53	20.83	7.52	16.12	0	18.22	302.45	111.11	15.39	29.23	101.48	37.55	254.72	43.91	11.38	16.12	60.86	22.66	18.89	26.62	23.83
XOA154	13.9	16.01	51.11	24.94	11.46	21.27	30.6	20.47	23.53	8.41	22.8	16.01	33.39	373.39	14.99	14.99	0	71.7	39.81	45.4	126.56	17.91	0	2.98	169.11	14.99	47.77	18.79	54.58	18.79	6.36	13.9	0	0	296.3	119.48	0	35.48	104.22	49.28	255.86	112.83	81.91	22.8	62.94	22.8	23.53	29.42	32.3
XOA155	15.87	21.66	44.06	32.1	23.54	26.45	35.74	28.08	27.54	26.45	25.89	18.21	34.41	487.44	21	20.33	0	77.24	46.19	47.22	124.42	27	162.35	21.66	184.42	27	43.7	28.08	57.1	15.87	8.85	19.64	0	18.21	335.65	125.52	13.24	24.15	111.26	46.53	300.35	52.08	15.03	22.93	66.93	30.64	24.15	24.15	27
XOA156	24.16	28.46	65.98	35.72	25.84	31.82	44.26	29.46	36.13	34.89	34.04	27.44	45.91	503.43	27.96	25.29	18.38	89.83	55.86	63.73	152.71	31.36	18.38	32.72	200.39	40.02	57.68	34.04	67.07	34.46	24.16	28.96	7.7	31.36	425.09	154.85	27.96	33.6	122.18	56.91	346.33	69.82	22.37	28.46	83.15	32.27	36.13	38.51	41.48
XOA157	19.21	19.21	59.54	32.24	25.14	28.03	35.6	28.03	34.66	31.74	28.58	19.21	42.03	460.76	19.21	23.92	14.42	84.13	51.5	61.24	147.03	23.29	19.21	19.93	183.1	32.24	53.14	30.19	60.11	23.29	16.13	23.92	10.48	28.58	372.93	144.44	25.14	21.32	121.94	56.28	303.41	59.25	16.94	26.32	82.35	34.66	31.74	33.22	28.58
XOA158	21.36	31.34	61.53	41.92	22.07	31.83	42.65	29.29	40.8	30.84	31.83	27.09	32.31	484.34	24.07	23.42	21.36	87.71	56.75	59.82	155.61	27.09	19.07	25.32	175.18	38.05	54.58	25.93	58.31	29.29	14.45	28.21	31.34	30.33	414.1	145.33	26.52	31.34	116.07	54.31	301.71	56.75	24.7	31.34	79.3	35.95	47.1	39.25	37.64
XOA159	28.02	34.19	76.72	45.9	36.51	38.72	50.17	33.71	44.77	42.44	36.51	36.06	56.29	500.8	32.73	35.14	20.56	113.55	72.68	81.15	204.81	33.23	26.3	35.14	218.04	47.36	76.51	36.06	72.68	39.57	22.59	37.85	19.85	41.24	509.52	195.03	31.22	35.6	150.62	70.07	356.9	82.16	26.88	38.29	101.58	42.44	48.43	52.83	53.47
XOA160	0	0	0	0	0	0	0	0	0	0	0	0	0	0	0	0	0	0	0	0	0	5.3	52.21	0	0	0	0	0	0	0	0	0	0	0	0	0	0	0	0	0	0	0	0	0	0	0	0	0	0
XOA161	7.08	21.32	34.53	21.32	17.18	19.32	24.39	13.18	25.54	19.32	15.66	14.86	28.78	393.26	19.32	11.36	9.36	56.27	37.54	36.27	109.97	19.32	5.78	14.04	131.24	20.67	29.8	13.18	34.97	14.86	5.78	11.36	0	5.78	283.29	100.5	14.86	15.66	83.01	32.71	241.91	38.76	9.36	36.27	53.71	14.86	14.86	14.04	22.58
XOA162	26.51	38.32	84.3	43.53	32.88	41.86	53.4	32.88	49.98	45.91	38.78	36.91	64.59	520.95	33.93	40.13	15.88	112.71	77.75	84.11	193.7	39.68	25.87	40.57	217.61	48.91	79.2	44.73	74.95	49.27	27.14	40.57	11.69	54.06	535.21	183.92	34.95	143.42	150.47	71.78	363.37	83.73	27.76	43.93	107.42	54.38	48.18	53.73	59.89
XOA163	14.11	10.46	53.82	24.81	24.2	27.13	28.21	24.2	27.68	24.81	27.13	14.11	35.35	431.36	15.12	23.57	0	71.01	45.43	49.52	131.87	24.2	11.81	17.82	144.82	29.26	48.92	20.16	48.92	24.2	0	21.59	0	26.56	338.18	119.75	18.63	15.12	100.32	40.53	279.49	64.35	31.26	18.63	66.09	31.26	31.26	31.74	36.61
XOA164	15.55	25.49	53.45	28.56	24.14	24.83	34.79	21.17	29.14	21.96	24.83	13.04	40.38	445	15.55	18.6	0	69.42	44.52	49.54	127.5	21.17	0	24.83	140.73	27.98	43.8	24.83	48.9	22.71	13.04	22.71	0	23.44	330.13	115.34	18.6	17.65	96.96	44.52	270.88	46.26	23.44	24.83	66.65	28.56	27.38	32.85	36.16
XOA165	21.25	25.77	58.16	26.36	23.92	23.92	35.88	25.17	33.16	29.67	24.55	18.25	37.59	494.42	31.21	26.36	14.78	81.59	61.4	57.38	144.93	29.15	23.28	23.28	159.73	34.09	53.57	28.06	54.41	26.94	17.44	29.15	7.58	26.36	379.19	134.35	19.8	29.15	110.53	46.84	319.23	55.79	22.62	27.5	75.83	33.62	34.54	39.22	38
XOA166	13.59	22.64	54.92	25.08	22	26.78	28.4	23.89	29.44	22	29.95	26.78	38.5	451.05	21.35	23.27	10.5	78.15	47.92	54.92	138.69	25.08	18.55	20.68	157.62	30.95	48.89	28.4	43.82	30.45	17.02	24.49	7.95	26.22	354.52	126.11	20.68	25.08	107.19	46.25	301.27	52	21.35	34.68	73.87	26.78	31.44	32.86	33.32
XOA167	34.69	39.85	120.3	78.03	36.81	56.14	84	46.38	66.87	62.59	47.25	37.84	93.1	489.83	36.81	45.49	86.2	161.64	102.57	116.84	243.04	50.22	36.81	45.49	275	74.7	108.52	58.37	126.82	69.38	30.76	63.94	30.76	62.25	514.6	257.53	42.27	33.6	213.98	112.7	352.77	173.68	38.85	51.05	158.83	67.19	73.55	76.94	85.48
XOA168	30.32	32.12	83.98	52.87	81.87	43.7	58.69	43.26	49.88	40.03	41.44	33.83	66.22	475.81	36.01	32.12	15.64	116.08	69.76	79.9	166.57	39.55	29.7	44.58	216.74	57.71	74.81	51.4	94.33	54.3	25.01	46.69	17.64	40.03	413.28	185.73	32.7	44.14	164.44	83.15	302.88	121.62	29.07	29.07	114.5	44.58	55.35	55.35	65.65
XOA169	27.59	37.14	88.8	44.41	29.11	34.64	57.12	33.33	49.32	38.34	42.29	31.97	67.7	460.77	29.85	19.73	7.78	118.66	69.01	74.88	170.99	39.5	29.85	36.53	238.26	54.22	78.87	48.85	97.19	51.16	26.81	46.44	19.73	39.5	385.9	181.28	24.34	26.01	166.98	83.39	286.52	127.49	31.97	29.85	116	42.29	48.38	50.71	50.25
XOA170	14.01	15.08	51.3	34.44	12.89	22.47	28.55	26.38	28.55	19.9	19.9	14.01	34.44	366.77	10.47	19.9	12.89	69.61	39.1	47.24	141.04	11.71	1.4	11.71	159.53	27.12	47.24	22.47	55.07	22.47	16.11	32.57	11.71	12.89	256.3	119.03	12.89	25.63	103.4	41.79	202.78	61.55	19.9	16.11	63.32	20.78	22.47	27.84	24.08
XOA171	20.94	29.33	74.03	54.93	22.59	35.26	46.46	34	44.39	30.02	34	21.77	52.7	444.39	24.17	25.7	12.58	110.23	65.39	66.13	165.47	23.39	18.35	34	226.8	45.43	70.37	41.14	85.6	41.14	19.23	37.09	16.53	30.02	364.64	170.22	23.39	27.19	150.9	73.06	293.3	76.89	25.7	27.91	104.18	32.71	43.33	46.96	49.42
XOA172	13.27	16.17	55.91	30.54	15.23	17.97	31.18	17.97	29.9	16.17	15.23	6.19	39.25	375.14	16.17	17.97	17.97	84.03	46.19	51.9	147.29	22.87	2.91	20.5	166.51	29.25	50.21	29.25	62.83	26.53	7.56	28.58	20.5	14.27	280.71	128.62	10.02	19.68	114.33	46.65	238.3	245.28	35.39	12.23	75.18	22.1	26.53	28.58	35.39
XOA173	17.2	12.77	50.33	24.38	5.38	25.01	26.26	15.52	27.46	21.7	23.06	8.33	35.47	391.41	26.26	11.76	0	71.16	49.25	45.48	128.41	13.72	8.33	23.06	153.91	33.48	49.98	18.78	52.09	26.86	15.52	29.75	18	11.76	292.29	121.04	12.77	14.64	100.79	45.48	225.3	38.3	10.7	12.77	66.29	22.39	25.01	23.06	23.06
XOA174	20.98	15.57	64.92	21.7	20.98	29.68	34.95	28.44	34.39	26.51	23.82	15.57	44.17	454.8	29.06	21.7	0.93	91.01	65.58	61.18	154.6	15.57	10.37	23.12	196.67	33.83	56.8	30.9	67.51	32.68	12.17	30.9	11.28	17.18	358.23	160.46	15.57	17.96	135.1	60.47	292.67	57.18	18.73	20.24	89.68	20.98	33.83	39.75	38.72
XOA175	0	0	36.7	18.11	0	10.76	9.44	15.24	13.12	11.97	15.24	0	20.71	313.11	6.35	10.76	0	51.41	26.8	30.79	90.72	8	0	0	110.82	14.2	28.17	0	32.65	15.24	0	11.97	0	0	198.73	85.74	0	6.35	72.25	9.44	179.4	22.34	0	8	46.66	8	15.24	14.2	9.44
XOA176	0	11.85	50.98	27.24	0	23.27	24.1	17.7	27.98	8.84	20.62	0	29.42	392.12	13.16	15.55	0	69.64	43.55	50.55	127.01	30.11	4.7	19.68	144.81	29.42	44.05	19.68	44.54	30.11	18.71	22.41	15.55	10.42	272.4	119.96	0	15.55	99.5	38.78	245.63	38.22	0	13.16	65.21	15.55	24.1	27.24	22.41
XOA177	14.26	21.43	64.28	33.51	21.43	32.34	35.22	32.34	34.66	27.94	26.59	19.8	44.35	463.8	21.43	17.17	0	89.82	53.27	62.64	158.85	24.47	12.09	19.8	193.33	32.93	61.3	27.27	63.63	30.51	13.2	25.89	12.09	16.24	374.54	157.33	8.23	15.27	133.3	55.95	300.68	83.4	29.88	16.24	87.14	28.6	22.98	35.78	32.34
XOA178	12.39	11.06	39.68	24.61	24.61	28.83	29.49	24.61	26.79	21.45	22.27	0	31.39	362.97	12.39	15.85	0	62.01	39.18	43.06	123.47	18.81	0	7.91	122.19	22.27	38.15	7.91	40.18	22.27	0	11.06	0	15.85	244.71	111.3	0	21.45	86.7	32	209.28	60.07	32.6	2.67	55.26	7.91	21.45	18.81	23.07
XOA179	16.48	24.59	56.44	34	27.99	35.11	37.76	27.99	33.44	26.66	23.87	11.13	41.71	431.57	21.6	25.29	14.51	74.27	49.58	50.79	152.32	24.59	13.45	9.82	160.75	25.98	50.79	13.45	49.18	29.26	17.41	26.66	8.36	23.13	331.16	137.29	9.82	17.41	113.36	47.93	251.53	49.99	21.6	18.3	74	24.59	31.7	29.26	29.26
XOA180	10.99	21.44	63.27	25.63	19.16	29.43	31.79	23.6	27.57	34.57	23.6	13.05	39.71	427.18	22.89	19.94	0	75.62	56.06	59.6	159.88	24.29	12.04	17.54	171.88	30.03	55.32	19.16	52.68	27.57	14.01	24.29	19.94	25.63	351.53	142.24	0	41.63	120.11	43.48	275.53	48.69	10.99	23.6	76.68	17.54	30.03	30.62	30.03
XOA181	4.4	6.19	45.17	21.99	15.41	21.99	24.14	16.32	22.72	22.72	24.83	4.4	29.96	423.87	12.47	24.14	0	65.45	42.49	41.09	137.08	21.99	0	1.84	140.47	24.83	40.14	21.24	41.09	22.72	0	17.2	0	14.47	302.88	121.15	0	14.47	100.05	33.98	250.47	40.62	9.02	13.49	62.94	10.25	21.24	20.47	29.96
XOA182	22.69	31.42	69.39	41.72	33.2	38.96	47.81	33.77	40.37	38.96	40.37	28.16	54.38	55167.6	32.03	31.42	0	88.01	65.71	63.65	172.06	35.42	18.76	28.84	190.04	43.44	62.31	35.42	64.43	42.59	23.56	39.9	17.62	34.88	1040.18	152.04	21.78	37.49	126.8	58.37	438.64	63.65	18.76	34.33	89.41	38.48	47.81	43.44	45.89
XOA183	14.52	10.96	50.6	26.69	19.8	22.46	28.37	18.38	24.33	21.15	18.38	16.9	34.5	422.45	16.9	9.96	3.57	70.36	44.37	45.53	111.74	17.65	10.96	16.9	182.22	24.93	42.79	16.9	57.74	21.15	10.96	12.81	3.57	23.72	288.38	125.99	11.9	7.79	107.82	43.19	243.94	63.55	9.96	8.91	87	22.46	28.37	33.54	27.82
XOA184	14.13	13.33	50.24	24.94	9.04	18.53	30.55	11.69	22.49	20.56	19.22	14.9	37.01	419.35	9.04	11.69	7.09	72.91	43.6	43.6	127.05	19.89	6.05	6.05	186.19	19.22	41.06	19.22	62.57	17.83	4.94	23.12	7.09	14.9	287.14	136.75	9.95	63.47	110.67	39.74	262.78	71.34	15.65	23.73	72.13	23.12	27.27	28.39	30.02
XOA185	20.75	28.56	65.81	37.25	26.34	36.81	44.13	25.76	37.25	31.17	29.63	25.18	46.7	483.37	23.35	26.34	12.86	84.61	57.94	57.36	136.11	29.63	11.89	26.34	212.97	35.92	59.38	39.8	75	35.47	22.08	32.65	10.86	34.08	362.5	146.08	31.17	28.02	124.89	61.05	283.44	64.52	22.72	26.34	82.28	36.81	33.13	45.25	41.02
XOA186	3.48	12.11	48.79	19.98	11.39	19.36	25.21	10.66	28.44	22.36	16.84	11.39	33.95	415.29	13.5	12.81	6.84	75.73	41.17	47.65	127.95	18.12	0	15.53	197.92	21.18	40.74	22.94	57.32	18.74	17.48	18.12	11.39	18.12	317.79	132.37	13.5	10.66	112.89	48.03	281.23	60.89	15.53	12.81	74.42	18.74	21.78	28.44	24.09
XOA187	38.57	38.99	102.53	56.34	33.08	49.95	61.51	43.83	51.95	48.58	48.92	44.59	74.36	592.53	37.26	40.66	26.72	123.23	92	97.04	213.67	46.8	39.42	43.45	295.52	62.06	94.73	54.5	105.51	60.4	34.99	52.92	25.55	52.92	580.26	224.96	44.21	35.91	183.23	88.44	416.97	129.67	39.84	42.27	131.97	60.12	57.23	69.49	71.86
XOA188	24.74	23.51	81.5	60.34	28.85	34.22	48.24	29.41	45.35	32.66	36.22	28.28	55.12	494.79	27.13	27.71	18.22	115.61	68.82	76.91	186.44	33.7	24.74	40.04	248.93	43.19	70.57	39.11	84.89	37.2	20.94	38.17	18.91	39.11	443.17	189.85	33.18	32.66	158.44	79.5	357.99	100.08	28.85	58.99	107.85	42.31	44.92	52.15	51
XOA189	29.41	26.25	70.48	35.15	23.42	31.89	44.97	31.89	36.92	32.37	32.84	29.41	53.31	505.39	27.86	21.62	13.27	101.1	60.91	67.44	189.54	33.78	18.4	31.89	231.84	38.21	64.26	36.49	73.39	40.7	25.7	29.92	12.44	35.15	434.63	176.33	30.91	41.5	149.18	64.53	355.84	95.15	38.63	31.4	103.21	41.9	38.21	48.94	48.94
XOC 171	10.46	25.36	69.69	30.17	16	31.3	36.57	27.83	32.4	28.43	30.17	19.9	47.78	465.42	19.15	16.82	13.39	105.18	59.52	72.75	181.11	29.02	5.6	21.34	194.53	30.74	69.97	26.61	68.24	31.3	10.46	35.05	15.16	29.6	393.11	164.83	24.71	18.39	148.59	59.86	372.42	67.95	19.15	27.23	102.12	36.57	38.05	43.57	39.01
XOC 139	20.82	20.11	62.29	37.69	17.1	23.49	33.97	23.49	26.54	24.12	21.51	11.67	45.87	454.65	17.1	23.49	0	87.17	48.44	60.87	155.54	27.12	4.73	22.84	166.21	28.26	53.55	23.49	54.52	34.46	8.1	22.18	15.44	24.74	334.94	140.18	19.39	20.82	129.42	46.24	339.9	60.3	16.28	26.54	86.02	24.12	31.99	39.44	36.33
XOC 157	19.53	24.56	73.92	45.61	20.18	32.85	46.02	26.9	33.36	33.87	32.34	23.96	51.81	467.87	22.11	21.47	15.38	101.71	61.03	73.66	203.94	25.15	23.96	26.9	195.74	41.81	76.23	30.23	68.79	39.14	12.39	32.85	17.5	34.86	429.6	190.97	20.83	28.03	163.19	64.42	382.63	110.85	23.96	39.14	110.69	36.32	48.41	45.2	48.01
XOC 221	29.06	34.25	84.76	48.32	25.43	38.13	49.35	36.45	45.13	38.96	34.25	27.54	62.63	502.62	34.25	26.5	16.43	110.41	69.08	80.75	186.28	35.14	27.02	37.3	211.18	49.01	85.53	39.37	78.23	43.65	27.02	40.96	17.76	40.96	419.16	180.31	34.25	40.96	169.38	71.25	396.05	84.37	29.55	41.36	116.83	45.86	53.27	52.32	51.01
XOC 225	28.84	38.41	90.28	49.09	28.23	40.74	55.26	39.82	47.92	46.72	39.36	35.96	77.34	507.4	32.28	36.46	97.39	130.45	74.42	87.48	222.04	36.46	27	46.32	217.76	52.08	90.68	37.93	80.82	50.6	25.72	47.13	26.37	49.47	449.85	205.72	31.72	61.44	179.17	71.35	396.06	87.68	28.23	50.98	129.51	50.98	59.24	60.19	63.85
XOC 84	6.3	7.63	54.87	24.03	16.6	24.7	37.62	21.97	27.86	24.7	17.43	6.3	33.54	393.68	16.6	14.88	8.85	76.4	42.72	46.95	137.03	12.07	0	17.43	153.23	21.97	54.16	56.59	49.33	20.52	4.8	21.97	0	11.05	305.57	123.32	9.98	9.98	119.34	37.62	307.45	50.86	4.8	29.06	77.62	25.35	29.06	32.46	29.06
XOC 67	3.59	11.11	38.96	13.26	5.88	13.26	16.04	10.38	15.35	16.71	6.64	5.88	21.92	314.93	11.11	5.12	2.82	48.84	29.05	38.96	124.15	5.12	0	8.15	127.99	14.66	37	4.35	31.81	13.96	0	12.55	4.35	5.12	220.74	98.89	0.61	5.12	92.76	21.29	248.94	41.81	2.82	11.11	56.33	7.4	16.04	11.83	17.39
XOC 68	19.48	23.26	67.14	34	19.48	29.99	39.94	20.14	39.07	28.39	32.53	20.78	49.09	455.41	21.41	26.18	3.63	96.96	60.16	69.84	178.62	33.52	13.82	28.39	183.96	37.28	70.63	29.46	68.23	36.83	18.82	28.39	23.26	32.04	392.81	165.32	28.39	35.43	152.24	54.71	364.36	83.92	37.73	33.52	104.23	39.07	43.29	41.22	0
XOC 55	0	6.33	17.44	0	0	7.96	5.49	5.49	0.14	2	7.15	0	5.49	227.44	0	3.78	2.9	23.13	7.96	16.77	62.54	4.64	0	0	74.92	0	11.07	0	16.09	7.96	0	11.82	0	2	123.25	60.34	0	4.64	55.69	14.7	176.54	34.98	11.07	8.75	27.18	5.49	7.96	6.33	1.08
XOC 50	4.8	14.88	34.03	19.6	13.15	14.03	20.34	11.32	30.08	28.29	23.15	0	27.06	362.43	4.8	9.36	0	54.75	30.08	41.63	103.12	14.03	6.06	10.36	143.54	19.6	37.71	16.52	39.21	21.06	7.22	27.06	14.03	14.03	219.43	108.24	11.32	18.86	99.4	23.82	243.82	155.34	47.48	11.32	58.82	24.49	25.79	21.06	21.06
XOC 46	33.22	42.68	49.02	46.35	34.79	43.94	50.13	40.95	41.39	39.61	49.76	24.86	58.18	489.18	29.29	21.99	6.48	87.68	51.2	61.8	136.98	34.79	32.14	35.3	203.43	43.1	62.96	42.26	73.19	42.68	38.22	45.96	17.9	29.29	322.97	150.69	26.83	36.3	138.07	53.97	320.14	189.36	83.67	29.88	93.31	46.74	45.16	45.16	51.91
XOC 22	13.71	23.55	53.97	23.55	23.55	20.58	30.13	30.73	34.77	25.64	30.13	6.83	37.45	372.13	20.58	9.43	0	64.6	24.95	42.43	107.9	17.34	12.71	19.8	162.96	24.26	49.96	19.8	51.6	27.62	20.58	24.26	26.31	13.71	227.55	111.44	10.59	28.89	108.26	37.45	228.03	66.85	9.43	16.47	64.93	26.31	26.31	28.89	33.08
XOC 134	4.65	6.23	31.21	2.72	6.23	6.23	13.26	13.26	16.98	16.1	2.72	0	16.1	238.92	0	0	0	41.42	15.18	26.12	67.88	0	0	0	97.72	10.07	24.04	0	25.44	12.25	7.62	2.72	6.23	0	131.37	67.88	31.81	29.37	62.13	10.07	159.16	32.98	0	7.62	41.9	14.24	11.19	12.25	8.89
XOC 236	38.95	41.41	86.2	68.86	43.77	60.78	61.81	46.9	56.5	54.25	54.25	34.75	66.07	529.93	43.77	41.41	15.19	116.4	75.78	83.8	188.02	40.93	38.45	43.77	241.61	59.04	87.61	58.32	89.45	56.87	42.37	54.25	33.65	39.45	424.96	196.77	38.45	40.44	171.32	75.78	367.44	103.67	38.45	40.93	123.24	57.6	60.44	58.32	84.77
XOC 185	34.94	33.68	67.85	49.07	31.72	40.26	49.55	38.54	47.12	39.12	33.68	26.09	56.28	435.7	31.72	29.69	9.6	92.62	54.12	67.85	154.67	32.38	28.28	34.31	182.81	44.58	68.2	41.92	65.33	40.26	33.68	40.82	23.78	35.56	331.02	161.91	22.18	69.93	144.66	54.12	317.78	67.49	32.38	32.38	98.07	47.12	49.55	43.53	47.61
XOC 243	0	0	12.92	15.3	0	1.23	10.34	6.45	5.35	1.23	6.45	0	10.34	181.69	0	1.23	0	24.17	1.23	15.3	49.24	8.48	0	2.84	55.7	0	12.09	0	13.73	0	8.48	0	6.45	0	79.88	42.41	0	8.48	44.09	11.23	117.31	28.29	4.16	0	22.93	0	8.48	2.84	2.84
XOC 377	40.65	46.29	67.78	44.81	41.19	43.8	47.26	37.32	46.29	37.32	40.65	32.52	58.17	469.8	25.78	31.88	10.04	90.88	54.89	65.33	160.89	39.01	30.59	36.74	188.48	42.77	69.48	46.29	68.47	44.81	39.57	41.72	30.59	33.76	327.66	157.02	29.27	29.93	146.91	58.96	333.6	60.52	33.14	27.9	99.48	53.61	49.6	120.57	49.6
XOC 190	28.5	36.83	68.95	46.23	38.44	46.68	48.87	41	44.86	42.48	46.23	25.1	55.74	467.7	32.86	35.73	5.16	91.81	50.15	69.85	160.43	35.73	27.84	36.83	181.86	39.48	68.33	43.45	67.09	46.68	34.6	42.48	25.1	31.04	335.91	151.95	22.15	38.44	140.43	66.78	314.15	69.25	32.26	30.42	98.8	52.21	44.86	44.86	48.44
XOC 397	11.42	12.85	43.18	26.13	19.8	26.13	23.57	23.57	17.7	23.57	20.79	0	28.51	310.3	15.41	2.71	0	54.32	22.67	44.79	105.23	0	0	8.06	118.48	16.59	35.52	12.85	43.72	19.8	8.06	27.73	2.71	0	198.68	97.17	0	8.06	88.09	30.75	208.6	37.41	0	12.85	52.55	21.74	21.74	5.9	17.7
XOC 176	27.24	32.17	64.26	44.04	35.18	37.08	43.22	30.05	41.96	38.01	34.2	22.3	47.95	452.94	31.13	26.66	8.33	86.17	44.44	63.11	162.71	29.5	24.85	31.65	164.22	41.11	65.11	37.55	63.68	41.11	30.05	37.08	22.96	28.39	332.18	154.34	24.85	74.28	134.32	48.7	311.34	63.4	27.82	30.05	90.59	41.11	44.44	46.8	39.81
XOC 177	34.45	44.81	70.29	53.29	36.97	39.93	51.98	42.7	51.08	42.7	43.77	34.45	58.26	480.7	32.46	33.8	11.31	96.08	60.95	72.48	163.87	38.18	30.36	36.97	176.53	48.76	70.29	42.16	66.67	46.33	38.18	47.31	24.94	42.7	335.84	163.3	41.06	33.13	143.94	64.94	329.46	72.79	32.46	41.06	107.14	52.42	49.23	47.31	57.46
XOC 178	49.87	55.54	93.12	80.87	55.15	56.3	65.36	50.29	65.68	60.31	62.39	43.49	84.74	569.15	51.13	54.37	23.58	129.9	85.68	99.83	209.32	58.53	44.92	53.18	235.31	65.04	100.02	62.73	94.56	64.39	54.37	66	38.35	57.79	493.01	216.14	44.45	48.12	183.09	85.68	414.81	107.68	53.18	52.37	135.95	70.89	73.47	74.03	78.59
XOC 179	38.69	52.97	82.01	62.35	45.68	52.97	63.31	47.81	57.68	54.83	55.19	39.68	65.48	536.61	46.12	46.12	18.13	112.96	63.93	82.95	186.86	48.23	40.17	47.81	204.32	59.39	86.13	52.21	80.1	57.68	44.81	53.72	27.9	42.08	407.59	182.64	38.69	45.68	162.31	71.29	385	81.77	46.12	39.19	121.75	64.86	63.62	60.72	67.28
XOC 180	25.34	43.32	64.35	43.81	35.93	44.28	47.05	37.07	39.78	43.81	45.23	24.56	57.16	464.07	32.31	33.55	0	87.29	57.52	68.39	140.33	34.16	31.02	33.55	167.2	43.81	67.17	50.1	62.06	44.28	33.55	45.23	28.3	29.68	306.36	142.55	19.35	38.72	132.09	54.53	315.2	72.71	52.96	35.35	92.39	44.76	47.5	45.69	47.94
XOC 395	30.4	38.84	68.48	63.91	36.35	44.8	51.75	34.27	44.37	44.37	38.84	27.43	53.64	474.53	32.65	34.27	11.82	93.42	51.75	74.93	162.65	37.36	29.82	36.35	172.47	46.09	67	34.79	62.96	42.59	35.32	44.37	32.65	30.4	374.95	169.89	24.24	30.4	139.01	50.58	331.4	64.23	30.97	44.37	98.23	46.52	47.77	45.67	55.48
XOC 398	74.97	69.78	106.91	74.69	47.98	59.69	71.55	48.42	64.12	61.43	73.28	53.74	84.76	520.8	51.35	38	24.79	130.87	88.27	95.84	195.78	55.29	41.55	54.91	292.15	62.79	101.58	65.42	109.35	63.13	42.99	51.35	12.43	49.69	458.05	220.38	51.75	128.72	194.58	95.22	398.87	191.15	48.84	38.53	135.28	65.74	61.43	70.67	73
XOC 129	46.02	49.88	87.47	55.45	29.23	42.37	58.79	34.33	50.29	44.22	46.9	35.92	64.68	458.85	35.92	20.84	9.45	110.94	72.51	81.95	171.61	42.84	29.82	42.37	255.78	46.02	86.74	47.33	92.17	43.77	29.23	38.49	6.33	30.41	348.71	173.28	41.9	36.45	168.37	68.86	361.93	132.37	33.23	24.9	114.65	47.76	49.04	50.7	51.11
XOC 401	49.38	53.2	96.01	79.71	40.39	52.45	68.22	42.22	63.07	53.93	54.3	42.67	73.27	525.93	50.16	35.5	23.14	120.66	80.45	84.94	197.72	51.32	30.63	45.7	272.97	55.38	89.61	53.2	101.19	51.7	36.01	48.98	22.44	44.42	431.01	205.3	50.93	48.98	185.3	84.94	415.05	129.93	40.39	38.49	124.71	57.13	57.48	62.76	62.44
XOC 399	60.9	58.85	112.3	81.96	51.9	62.22	78.44	52.67	61.89	63.84	62.88	51.51	86.02	540.84	54.92	46.2	29.21	141.68	93.09	103.36	213.92	63.52	44.01	57.1	287.28	65.42	102.24	60.9	110.11	62.22	41.74	52.28	32.1	56.38	503.44	238.07	54.55	58.51	202.23	93.52	437.79	167.76	46.2	89.64	138.14	67.57	65.74	74.19	76.61
XOC 405	47.14	53.35	86.31	55.01	38.44	47.61	56.22	45.22	56.62	50.33	48.99	37.31	63.35	482.93	43.74	34.36	11.34	106.47	74.06	76.69	174.58	47.14	29.85	46.67	240.73	48.07	79.78	46.67	84.29	48.07	37.88	45.71	8.5	42.72	373.81	170.3	39.55	45.71	161.3	70.37	376.03	96.53	34.36	36.74	110.37	49.89	51.65	59.33	51.65
XOC 181	45.75	47.07	82.18	53.95	31.16	41.08	51.23	44.85	47.5	42.53	45.75	28.57	53.95	452.59	39.58	35.3	9.96	95.29	62.68	74.4	163.25	42.53	21.88	39.07	204	40.58	71.68	42.53	72.23	43	27.89	32.39	0	35.86	356.85	155.55	37.49	34.16	142.87	56.9	350.91	115.65	52.41	44.85	93.9	35.86	40.58	46.64	49.61
XOC 182	52.7	47.57	78.64	70.75	45.76	48.46	60.75	48.89	60.02	56.66	54.71	40.46	72.28	503.59	50.61	40.96	22.48	120.37	81.62	94.7	208.97	74.66	30.47	47.12	233.32	56.27	91.06	51.04	89.17	50.61	35.7	52.28	20.22	43.89	457.1	201.92	45.3	49.33	181.5	75.53	412.63	101.1	37.87	45.76	123.08	54.71	59.66	57.8	62.17
XOC 183	56.02	58.64	111.34	82.42	51.66	64.88	75.78	55.25	73.8	68.72	67.78	48.26	86.36	524.93	57.9	52.88	28	141.71	92.55	107.82	239.37	59	42.72	55.64	250.27	62.53	104.13	59.36	102.03	70.56	44.63	55.64	31.23	59.72	555.31	226.17	60.44	59.72	195.4	90.09	437.19	108.36	50.82	62.87	140.73	64.88	76.34	74.94	79.05
XOC 403	50.14	50.93	96.46	73.71	40.57	51.71	62.9	44.26	63.85	55.45	57.92	43.37	73.98	507.53	44.71	45.15	27.28	119.7	78.89	88.64	205.22	54.35	32.19	47.29	222.27	57.92	92.03	52.86	87.76	58.95	41.99	50.54	20.8	54.72	443.86	190.69	52.48	59.97	173.99	73.71	412.73	94.48	46.44	55.81	122.88	55.08	62.26	63.22	62.58
XOC 404	37.5	46.97	73.09	51.66	37.5	42.25	44.67	36.93	41.24	36.93	37.5	20.36	43.72	431.12	30.08	26.44	15.97	87.29	56.32	62.59	150.47	37.5	22.25	32.09	160.51	33.98	64.53	40.73	61.6	36.36	20.36	27.2	15.97	36.93	304.82	140.94	35.19	29.39	130.87	52.47	339.46	66.72	32.73	32.73	84.83	34.59	36.36	41.75	43.24
XOC 406	46.83	54.24	96.74	74.86	48.39	54.59	66.23	51.02	60.84	58.93	59.89	48.39	70.95	527.9	54.59	49.16	25.73	128.37	86.71	96.74	209.61	58.93	31.91	47.23	227.26	56.29	96.55	53.19	87.78	57.63	38.76	46.04	24.51	51.39	477.57	199.37	56.29	41.01	180.06	75.36	426.43	94.45	47.62	49.16	123.86	57.63	62.99	64.19	62.38
XOC 396	45.13	52.55	85.84	65.21	33.75	51.27	54.41	48.97	57.95	54.71	51.92	42.91	65.21	498.19	44.03	41.37	22.7	107.02	74.16	83.96	193.52	42.53	31.86	41.76	194.51	47.61	81.25	46.56	77.8	50.63	39.37	45.49	29.38	49.3	475.97	180.71	46.56	50.63	161.57	68.41	400.97	83	43.66	48.63	116.46	49.3	53.8	59.08	64.7
XOC 634	95.06	100.64	126.98	107.55	98.15	103.88	110.64	106.55	110.07	105.54	102.17	80.27	107.94	540.62	85.49	83.1	77.61	148.36	116.94	127.43	230.32	88.87	54.4	87.49	235.93	82.18	122.22	118.13	112.14	82.8	67.7	77.61	40.82	70.2	509.86	208.66	68.13	69.38	192.27	97.92	430.7	119.63	73.69	73.32	139.8	70.6	72.94	81.87	85.2
XOC 400	80.17	85.4	117.87	96.46	82.97	97.44	101.99	90.85	101.44	96.46	96.46	66.58	92.77	622.18	74.41	70.5	57.14	138.11	109.13	116.68	218.58	80.95	46.33	63.42	239.88	73.24	103.08	66.58	102.9	80.43	60.79	69.23	28.04	58.39	546.37	208.25	68.58	52.64	190.27	94.84	480.97	101.07	57.14	58.39	135.53	58.39	70.5	76.68	72.34
XOC 889	81.29	80.4	108.59	96.58	83.25	93.25	99.59	89.34	97.43	94.32	88.37	63.35	89.53	614.02	72.1	70.48	58.56	125.55	97.1	105.67	201.64	79.26	39.37	57.82	215.4	67.35	94.32	63.99	91.6	73.92	62.7	57.07	25.57	56.31	521.41	185.05	59.63	95.9	167.34	80.85	451.25	94.14	59.28	57.82	120.7	58.19	59.28	69.92	63.67
XOC 636	100.1	103.03	135.28	112.39	100.37	109.89	114.58	106.07	116.07	108.25	110.81	77.37	108.49	543.34	89.95	82.56	66.97	153.55	125.26	130.02	233.69	94.06	56.59	77.79	246.71	83.32	122.46	81.42	112.17	89.62	66.97	76.95	15.47	71.53	499.52	211.97	77.79	68.03	197.84	104.31	435.06	127.95	74.32	75.65	148.16	79.44	82.18	87.61	94.06
XOC 469	70.29	80.61	114.85	96.91	85.54	87.99	92.61	89.05	93.35	92.12	84.13	69.18	88.79	496.19	71.39	67.25	41.36	131.66	100.94	108.73	183	77.17	0	49.6	235.48	68.8	95.51	60.51	99.85	58.65	57.69	60.96	0	45.75	383.21	188.2	45.75	43.64	178.97	87.99	386.57	156.27	45.07	44.36	130.22	66.46	66.06	65.66	67.64
XOC 568	60.36	74.34	101.1	87.51	69.96	81.94	90.36	75.82	94.42	87.51	83.77	53.14	77.83	472.61	57.94	58.35	47.69	122.66	86.29	99.49	179.45	72.5	0	29.01	222.4	47.15	79.51	41.89	87.75	48.22	43.13	45.49	0	0	351.63	174.88	31.08	0	163.95	72.19	368.78	124.6	23.91	32.96	109.21	43.13	37.06	44.33	57.11
XOC 570	77.75	85.98	119.86	97.88	93.17	98.31	100.01	97.01	101.46	94.78	87.8	66.02	90.54	559.89	74.26	69.78	61.9	134.23	99.8	115.65	201.5	76.82	0	47.79	243.58	58.74	99.17	66.41	102.27	58.74	53.17	62.33	0	38.45	402.22	195.2	32.95	50.3	179.45	84.65	416.54	143.79	49.69	44.31	125.63	59.67	59.67	57.79	65.62
XOC 569	88.9	102.92	160.92	127.05	107.78	119.41	130.67	120.89	135.04	128.55	123.06	86.72	128.22	605.65	98.17	90.4	63.54	190.93	141.59	167.55	263.64	111.67	63.54	79.94	344.81	98.69	144.73	94.7	149.94	102.44	85.75	97.39	40.65	81.72	594.5	269.57	84.44	70.32	250.73	132.73	508.73	241.32	86.72	79.57	183.02	102.68	104.82	106.66	111.25
XOC 572	79.1	82.88	113.26	89.52	86.45	87.7	97.45	87.07	99.56	92.46	79.81	59.86	78.39	536.96	69.08	66.92	52.17	128.19	97.45	103.85	194.13	72.75	28.88	46.34	233.16	53.93	85.49	53.93	93.32	57.8	53.93	51.56	0	41.06	396.18	186.82	47.72	43.43	176.56	76.94	421.18	109.5	40.23	39.38	119.09	52.76	60.87	60.87	65.59
XOC 402	61.97	75.25	133.67	93.79	91.23	99.65	110.89	104.8	110.46	108.7	107.12	48.47	86.38	544.66	66.37	64.95	55.24	144.1	104.09	119.07	224.16	87.32	0	0	248.33	55.24	110.46	65.9	96.25	65.43	58.75	67.75	0	0	441.25	210.12	36.27	32.16	185.67	78.26	457.81	166.46	79.7	43.55	134.63	53.35	56.44	63.98	74.47
XOC 573	92.11	102.79	137.45	108.25	107.53	104.57	110.82	104.83	111.5	106.31	100.69	87.99	108.48	558.18	92.72	86.66	66.92	155.47	116.54	131.96	227.55	90.25	58.74	84.95	259.64	80.62	115.69	75.5	115.48	77.13	67.9	79.48	0	61.65	467.49	216.63	71.63	70.72	205.71	93.33	466.81	226.03	105.33	64.36	145.27	75.91	79.87	81.37	86.32
XOC 571	66.06	75.41	123.03	87.17	85.75	95.61	104.59	97.98	107.65	115.65	131.92	49.42	86.46	611.45	69.75	81.63	56.7	148.23	111.77	129.19	227.84	96.21	0	0	249.25	55.23	104.85	49.42	97.4	58.78	56.7	69.24	0	0	439.15	222.01	35.91	39.14	195.06	82.02	484.19	109.62	53.68	50.33	133.69	52.05	65.51	69.24	69.24
XOC 574	77.39	86.43	136.79	104	90.09	99.75	107.02	100.19	105.02	104.61	96.61	74.47	104	615.2	79.87	82.24	59.3	161.03	116.11	134.17	247.09	87.5	49.28	61.99	269.67	73.8	121.67	70.66	106.63	78.02	67.3	70.3	34.2	62.42	606.79	239.24	61.11	60.67	207.87	93.56	464.45	138.54	59.76	66.13	154.63	80.47	86.97	88.81	92.83
XOC 575	88.17	101.37	154.65	120.29	106.27	117.41	132.33	121.49	138.74	131.12	128.29	86.8	121.09	758.58	94.55	93.03	53.83	189.8	139.53	160.36	279.43	113.97	39.02	67.33	325.37	80.91	133.69	78.92	132.16	92.4	80.91	96.04	46.53	73.28	691.11	277.47	66.25	67.33	243.48	116.78	601.39	166.9	83.2	80.52	177.03	88.17	106.27	101.37	109.88
XOC 576	53.29	69.05	93.46	77.95	74.01	75.56	82.97	74.32	84.29	79.67	71.76	50.64	61.91	431.06	51.18	56.23	49.51	98.22	79.39	82.7	154.93	55.27	0	0	168.29	31.19	65.81	19.41	57.16	22.49	33.57	28.37	0	0	277.6	133.27	0	19.41	120.3	35.67	324.87	62.32	0	0	75.56	0	0	0	26.72
XOC 577	57.5	58.26	84.42	68.19	68.19	71.55	73.88	73.59	77.76	74.16	77.22	41.47	55.54	520.22	45.24	46.74	34.46	92.29	75.01	80.66	163.68	57.88	0	0	174.4	16.21	54.33	35.18	58.26	24.48	29.64	47.23	0	0	270.21	144.91	57.5	175.89	127.9	44.73	379.04	67.24	25.65	23.22	76.67	16.21	29.64	34.46	35.87
XOC 579	66.1	76.6	118.52	91.42	80.59	92.9	97.82	88.63	98.72	91.42	90.93	65.31	85.15	561.4	74.99	68.37	57.12	136.13	104.09	111.18	221.44	81.18	0	39.03	237.6	56.16	100.7	63.7	91.18	64.91	50.97	62.04	0	47.47	474.42	205.48	45.57	49.84	184.25	79.39	447.78	116.09	55.67	66.1	164.94	55.17	58.97	69.84	70.55
XOC 578	51.59	65.21	97.82	74.83	69.69	76.54	85.79	78.2	90.69	78.85	80.44	47.01	73.06	544.93	62.11	59.25	35.75	110.25	88.56	96.41	189.8	71.59	0	38.85	203.64	43.25	82.28	47.01	78.53	52.2	47.71	55.62	0	30.68	396.79	171.34	53.38	29.13	159.08	57.74	409.84	91.21	46.3	61.65	116.87	50.35	52.79	45.56	51.59
XOC 633	55.35	73.56	102.71	79.48	69.33	80.78	84.53	76.43	82.69	87.76	78.82	54.79	74.65	503.84	61.97	58.02	28.49	114.75	91.9	98.5	195.03	67.7	0	37.34	198.22	41.95	79.48	37.34	75.72	48	13.35	49.99	0	0	380.74	178.25	22.28	31.49	157.17	58.02	395.09	88.04	39.29	58.02	115.89	49.99	48	48.67	60.53
XOC 635	79.01	82.78	114.86	105.72	84.83	93.46	99.48	94.33	101.62	95.81	92.81	74.35	100.46	596.94	77.31	74.04	55.37	142.17	105.72	123.28	229.3	82.52	35.44	62.66	242.13	70.22	102	66.78	94.76	69.55	59.82	70.87	0	59.4	541.62	211.81	60.24	56.3	187.54	85.33	468.5	119.03	56.3	61.06	141.6	70.87	76.15	78.73	79.01
XOC 638	43.31	46.45	84.66	59.03	38.52	54.98	61.82	43.31	47.31	49.84	53.83	44.68	64.83	506.81	46.88	42.85	22.86	96.82	65.8	73.43	171.2	51.47	16.16	35.43	191.01	31.01	57.22	27.42	69.87	41.44	16.16	39.01	13.62	40.96	404.09	167.13	40.48	42.85	153.46	52.26	363.16	119.1	34.89	35.43	109.78	48.17	49.01	51.87	50.66
XOC 637	32.04	36.51	64.17	41.06	34.92	40.33	48.37	35.32	30.77	37.68	61.14	32.46	52.24	540.26	35.32	25.84	13.21	88.17	53.18	59.44	167.35	36.9	22.47	33.29	178.03	25.37	50.97	24.42	61.42	29.9	19.41	30.34	14.99	31.2	428.21	148.67	29.46	36.9	137.06	42.87	366.66	73.39	28.58	30.77	90.22	42.15	42.87	46.02	44.64
XOC 639	55.19	69.15	118.87	88.54	60.31	78.77	87.62	74.48	68.35	75.21	80.14	64.24	95.58	596.54	72.24	61.21	31.81	152.5	107.13	114.9	246.21	71.48	51.19	66.33	266.1	59.41	105.65	61.65	110.74	72.62	50.67	54.7	33.24	63.81	565.95	227.21	58.49	71.48	215.79	84.13	457.98	129.86	65.5	58.49	155.09	78.42	79.46	82.5	85.1
XOC 640	88.92	94.9	158.9	120.78	78.81	106.99	117.12	92.12	109.57	106.99	101.86	98.16	134.91	716.8	99.61	90.86	48.29	202.75	139.81	165.74	295.31	99.32	75.75	98.16	374.65	107.25	152.1	90.54	156.73	108.81	85.92	129.14	61.07	103.24	738.4	292.56	87.94	91.81	272.22	130.56	545.31	181.36	88.92	88.92	207.15	112.57	114.75	119.65	119.2
XOC 642	47.58	49.55	93.11	59.5	43.47	56.48	62	51.46	47.58	62.81	63.62	42.4	73.39	512.54	48.57	46.57	17.45	119.74	80.17	84.91	213.47	55.14	36.19	47.08	224.76	49.55	83.05	48.08	85.53	55.59	41.86	46.07	27.96	42.94	429.34	185.07	41.86	49.55	174.77	61.59	397.94	92.27	40.77	46.57	113.04	56.04	55.59	57.79	65.2
XOC 641	58.11	68.57	109.22	83.9	59.27	75.58	81.41	65.5	69.57	74.35	74.35	60.42	90.42	639.6	70.23	63.37	26.62	147.58	100.56	113.55	233.07	71.2	53.66	67.56	272.29	71.2	107.39	65.15	106.98	70.55	59.27	63	35.58	64.44	601.31	219.16	58.5	72.79	206.03	87.36	463.69	121.31	58.11	64.79	145.77	74.04	76.48	73.11	86.57
XOC 643	67.22	74.87	115.18	79.23	59.08	80.84	83.67	72.76	71.33	76.24	79.56	63.67	92.67	586.53	78.58	60.78	35.77	146.87	108.39	112.39	245.99	81.16	57.32	63.27	268	74.17	110.85	70.23	107.47	66.84	62.45	62.45	33.16	71.33	526.45	230.74	62.86	66.84	212.07	85.49	457.62	118.49	59.08	63.27	148.97	75.9	82.11	87.27	85.19
XOC 644	36.09	44.83	75.18	44.83	36.09	50.9	53.06	50.46	34.23	52.63	51.34	39.01	57.12	522.01	44.33	34.23	8.35	94.97	66.15	70.36	170.58	46.78	24.02	36.69	173.48	43.83	67.48	36.09	66.82	41.22	39.57	38.44	25.68	41.22	377.64	146.1	39.01	39.57	136.43	47.26	343.69	66.15	40.13	34.23	92.29	45.82	49.11	50.02	45.33
XOC 647	32.23	42.26	64.16	43.12	36.31	44.37	45.2	40.05	37.27	41.83	46.41	38.68	51	521.47	43.12	39.6	18.97	83.25	57.27	63.56	151.76	49.89	28.31	31.69	160.62	39.6	63.56	39.14	57.6	42.69	33.8	34.31	14.77	37.75	359	138.75	33.8	33.28	121.69	44.37	338.3	60.81	37.27	32.23	82.11	44.79	44.79	45.2	41.83
XOC 645	35.38	37.15	74.54	46.17	36.57	47.14	55.2	43.67	47.62	44.69	48.09	34.78	54.78	490.67	41.06	30.31	8.87	94.05	63.41	66.98	164.41	41.59	26.83	34.17	180.36	39.42	71.03	38.3	68.02	44.18	34.17	32.28	11.49	39.97	388.9	153.96	34.78	39.97	139.4	62.68	340.84	71.03	35.98	39.97	97.33	49.03	45.19	52.19	45.19
XOC 648	47.54	51.25	97.51	56.81	51.69	63.78	65.59	56.4	49.42	63.41	60.78	54.31	76.75	539.63	57.62	52.58	23.71	118.19	79.43	86.66	210.95	58.83	39.87	52.58	208.24	54.31	85.86	45.6	84.23	55.99	45.1	48.02	23.71	51.69	475.57	196.03	43.58	55.15	162.94	13.82	395.2	87.45	40.95	51.25	119.62	57.62	63.78	61.92	61.16
XOC 651	0	11.31	37.16	25.88	0	41.07	29.53	29.53	47.12	20.93	20.93	0	21.81	315.04	19.09	11.31	14.98	52.11	28.83	36.57	107.71	9.89	0	0	86.76	12.61	33.51	4.15	60.54	16.07	0	6.49	0	11.31	173.74	85.25	0	20.02	78.84	0	192.43	38.31	11.31	113.9	42.13	157.55	23.5	20.02	83.44
XOC 646	52.32	58.8	91.03	62.11	74.94	61.14	67.96	58.46	56.72	61.46	63.07	53.07	72.79	583.21	58.11	49.18	23.6	113.09	77.8	83.66	196.41	60.48	38.45	45.85	204.5	58.11	85.51	49.18	75.47	53.82	47.12	49.58	25.72	49.58	483.53	188.57	41.83	47.54	159.4	26.4	415.85	82.48	47.12	48.77	112.1	58.11	57.77	64.33	61.46
XOC 650	46.67	53.39	78.44	57.97	44.63	54.2	62.95	49.97	49.06	56.13	52.98	44.1	66.19	NA	52.15	44.63	21.35	83.79	70.68	73.31	149.2	51.72	38.93	44.63	146.65	52.57	73.54	50.41	66.48	50.41	44.63	43.56	24.4	38.3	NA	130.31	43.01	45.66	118.98	12.59	NA	76.39	46.67	47.64	91.38	55.37	58.32	55.37	56.51
XOC 649	65.34	61.74	93.41	70.59	61.74	71.37	82.95	67.05	67.33	75.88	74.42	65.63	84.24	NA	67.33	63.27	27.88	131.15	90.15	100.62	253.25	72.66	48.53	60.79	258.54	72.66	98.52	64.76	89.76	72.91	59.83	61.74	35.25	61.74	NA	206.76	58.85	74.17	191.86	30.07	NA	101.13	60.15	57.85	132.34	70.32	74.91	79.17	75.4
XOC 673	69.39	79.88	109.6	82.76	71.99	78.89	87.91	75.02	78.89	80.37	81.58	72.28	100.46	NA	77.88	73.11	41.14	139.71	102.93	116.23	241.4	81.34	62.38	69.98	275.94	79.64	110.72	75.28	103.45	80.37	67.26	70.85	45.98	71.99	NA	230.23	69.09	73.39	202.08	32.67	1648.97	122.27	69.09	73.11	144.61	82.05	81.81	92.49	87.27
XOC 674	42.28	47.53	77.71	57.76	43.28	53.9	64.09	45.21	47.07	56.25	53.5	39.7	64.75	489.59	45.21	29.6	12.78	103.77	68.57	72.45	154.49	53.9	38.62	41.27	196.36	54.69	75.27	52.27	85.92	49.3	45.21	52.68	22.25	33.44	357.25	162.62	47.07	36.96	154.49	59.95	278.93	141.01	39.7	28.24	105.03	44.74	50.6	50.17	45.21
XOC 675	40.76	49.36	83.51	61.65	40.76	51.91	61.05	47.45	54.01	53.66	52.97	42.53	66.78	515.09	48.22	28.82	17.77	101.96	69.71	71.51	168.75	48.6	37.49	42.09	214.08	53.66	79.59	50.47	82.87	48.6	43.81	52.97	28.2	37	388.35	166.57	42.09	39.86	143.71	62.25	277.26	129.78	39.86	71	99.6	47.84	56.02	57.96	50.47
XOC 676	49.27	59.16	93.31	64.35	51.19	65.86	71.59	55.75	62.01	64.35	59.99	48.28	74.29	540.48	59.99	40.27	20.74	119.51	78.14	87.23	186.04	60.8	46.25	52.13	253.87	59.58	92.29	57.9	96.3	53.97	53.05	69.5	36.7	43.61	439.42	195.44	53.97	42.52	180.79	67.34	348.27	138.84	45.73	36.08	122.24	50.71	61.61	62.8	63.58
XOC 708	67.52	72.66	120.85	98.37	63.98	77.11	95.87	71.95	84.33	81.28	87.82	71.23	103.37	552.06	75.77	62.34	53.43	159.25	105.41	126.39	252.91	80.02	60.66	71.23	282.59	83.43	121.03	80.66	121.22	84.33	67.52	81.59	50.98	71.23	513.46	253.43	70.14	82.21	225.85	92.22	406.78	168.75	63.57	60.66	159.97	80.34	86.67	89.5	89.78
[truncated: 293 more columns]

## Sheet: Converted_Ehime_RO3_data
ProteinID	PvEU.No.	Pv.code	PlasmoDB.5.5.Gene.Name	XOA 1	XOA 2	XOA 3	XOA 4	XOA 5	XOA 6	XOA 7	XOA 9	XOA 10	XOA 11	XOA 12	XOA 13	XOA 14	XOA 15	XOA 16	XOA 17	XOA 18	XOA 19	XOA 20	XOA 21	XOA 22	XOA 24	XOA 25	XOA 26	XOA 27	XOA 28	XOA 29	XOA 30	XOA 31	XOA 32	XOA 33	XOA 34	XOA 35	XOA 36	XOA 37	XOA 38	XOA 39	XOA 40	XOA 41	XOA 42	XOA 43	XOA 44	XOA 45	XOA 46	XOA 47	XOA 48
1	1	PVX_092275	apical membrane antigen 1, AMA1 (Orthologs with Pf vaccine candidates)	0	21.53	16.47	8.39	17.82	41.39	32.85	82.07	50.49	48.95	61.79	15.62	62.41	80.04	67.23	41.72	0	2.75	0.09	19.35	22.76	2.3	0	16.9	9.53	14.73	24.65	20.6	17.03	17.66	5.19	6.11	16.68	18.75	7.86	12.41	20.93	8.06	16.86	8.03	12.61	13.09	13.13	19.78	21.52	13.28
2	2	PVX_092245	Aquaglyceroporin	0	22.86	24.17	7.59	30.04	40.04	55.97	82.07	56.62	62.48	68.97	30.17	66.93	88.35	80.88	50.16	0	6.62	1.2	22.27	20.63	6.55	3.47	15.23	9.53	21.6	28.49	22.59	20.76	23.56	9.04	2.04	19.86	22.22	11.08	13.22	25.51	15.5	24.97	10.5	19.6	16.42	17.61	41.26	32.35	16.81
3	3	PVX_087680	chitinase	21.58	48.26	47.94	27.81	51.5	79.4	84.73	125.55	91.05	90.34	101.61	88.34	104.04	132.8	122.93	63.24	4.54	35.44	22.65	60.63	65.47	33.43	29.62	53.66	40.27	54.24	71.57	63.7	54.94	64.73	37.1	30.12	58.85	54.12	32.24	45.4	50.83	28.49	37.61	27.23	33.43	42.07	34.83	37.42	53.67	26.08
4	4	PVX_081550	hypothetical protein, conserved	8.15	37.09	22.83	16.4	31.62	56.16	58.01	102.49	60.26	57.47	76.05	71.46	74.28	94.7	81.98	49.2	0	14.78	11.45	36.81	60.18	14.93	13.46	20.61	16.84	23.85	35.09	34.65	37.53	33.62	23.07	20.12	59.73	56.17	38.05	54.19	38.85	23.47	28.75	16.87	35.74	33.7	24.96	32.75	50.18	24.56
5	5	PVX_095435	microneme associated antigen, putative (MA)	0	21.53	21.92	6.76	28.38	45.22	58.99	84.78	65.21	52.91	62.74	52.36	66.93	83.74	81.43	61.79	0	10.04	8.44	19.95	18.4	6.03	8.24	15.23	10.74	22.96	28.02	26.28	21.21	19.34	14.78	17.77	26.75	23.3	7.86	18.88	23.34	14.41	14.37	11.66	19.1	17.95	17.61	21.89	28.86	15.84
6	6	PVX_095055	hypothetical protein, conserved	11.42	24.13	22.83	12.68	34.56	57.14	65.27	93.4	68.24	60.86	76.05	47.18	62.41	90	92.09	47.21	2.03	12.44	5.13	30.83	30.94	12.55	13.46	21.63	18.88	28.08	34.25	30.86	27.01	34.04	19.46	22.8	28.8	27.76	17.49	25.79	34.27	16.55	26.16	17.81	20.56	24.28	21.9	28.67	39.1	24.56
7	7	PVX_095055	hypothetical protein, conserved	15.75	31.31	32.51	19.2	41	57.14	66.91	106.84	79.97	71.38	83.67	59.73	79.45	100.04	100.89	52.91	4.28	17.05	12.02	37.61	42.57	14.93	20.19	33.02	25.02	35	44.7	39.8	29.66	42.4	18.92	14.47	40.08	30.89	18.61	35.89	42.29	21.77	31.12	21.79	27.54	33.7	23.46	28.67	44.45	26.45
8	8	PVX_090210	hypothetical protein	17.5	24.55	26.72	7.59	20.4	46.43	51.54	88	57.56	49.97	73.79	48.26	71.13	83.74	80.32	61.05	3.76	5.63	12.59	26.52	32.7	15.39	10.61	20.09	9.53	33.9	29.41	27.15	19.4	28.84	18.36	16.51	27.17	25.84	10.33	26.31	28.45	13.84	20.07	11.08	21.03	18.45	15.21	24.24	38.53	17.76
9	9	PVX_000995	pfs45-48 related protein, putative	19.18	26.55	27.13	17.55	22.66	55.17	60.89	95.1	70.39	64.06	69.8	103.3	75.05	102.78	93.94	44.01	5.6	11.48	10.27	38.39	35.23	12.55	19.63	27.84	21.33	27.26	41.41	35.37	28.54	36.45	16.02	16.51	29.99	33.38	16.33	28.81	37.16	21.33	24.56	18.74	26.43	25.9	19.4	31.46	37.95	20.46
10	10	PVX_087140	hypothetical protein	24.2	30.26	25.03	18.11	37.27	54.15	62.7	89.85	68.24	58.34	71.43	38.87	71.13	95.7	87.73	53.8	7.5	15.24	5.82	34.34	26.29	6.55	9.85	24.1	19.38	26.85	39.89	31.26	22.51	30.19	19.46	14.47	33.36	29.58	16.33	28.32	35.02	19.51	22.42	18.74	21.03	25.1	20.25	29.39	32.35	18.22
11	11	PVX_097930	hypothetical protein, conserved	25.99	26.16	26.3	12.01	35.94	54.15	55.97	91.06	59.38	51.95	64.6	37.54	62.41	88.35	85.18	52.02	0.91	12.91	9.67	33.49	31.39	6.03	11.35	25.53	16.32	30.09	28.95	27.15	25.82	32.36	20	20.68	26.33	25.84	15.12	29.29	32.72	19.03	26.16	15.39	24.88	24.69	18.96	27.92	42.39	18.68
12	12	PVX_079980	hypothetical protein, conserved	0	20.62	17	3.97	17.82	46.43	46.47	85.44	48.21	45.76	53.4	56.16	55.4	84.92	74.44	33.68	0	4.17	0	11.8	14.82	0	2.22	15.23	11.33	16.29	24.15	24.01	11.82	19.34	8.18	17.77	20.36	14.05	0	13.22	27.02	8.78	16.27	9.29	14.62	15.35	18.52	19.78	23.3	14.33
13	13	PVX_080120	hypothetical protein, conserved	10.38	32.33	31.04	18.11	46.56	57.14	65.27	101.49	68.24	62.48	76.05	67.79	75.8	103.67	91.62	46.17	0.33	15.69	9.67	38	38.82	13.04	16.06	28.29	21.8	32.41	47.82	40.12	35.59	46.47	21.06	14.47	32.27	28.68	13.85	38.65	38.85	23.89	30.8	21.79	24.08	31.72	25.68	32.11	43.95	28.96
14	14	PVX_114025	hypothetical protein, conserved	300.58	431.24	461.74	313.89	384.14	500.26	478.55	601.9	520.53	501.27	510.85	545.46	529.74	589.59	636.42	460.5	316.86	338.25	286	462.8	442.38	352.63	337.11	452.31	411.66	468.81	522.81	536.67	479.95	544.93	378.84	359.88	414.28	418.54	314.13	402.24	407.72	364.47	385.64	343.02	331.59	385.23	369.32	379.99	389.84	354.25
15	15	PVX_086320	hypothetical protein	0	16.13	14.83	8.39	41	54.15	47.81	83.44	56.62	44.65	61.79	55.24	58.52	81.3	77.45	37.96	0	3.69	0	19.35	16.04	6.55	46.12	21.63	11.91	25.15	27.55	28.84	19.4	26.51	11.38	0	16.12	16.84	10.33	14.75	27.02	9.48	18.52	11.08	19.1	20.35	18.96	21.38	33.66	14.33
16	16	PVX_110945	Erythrocyte membrane protein, putative	0.85	16.67	15.39	6.76	24.72	42.7	38.76	69.73	45.77	41.15	54.54	53.33	55.4	80.04	80.88	37.96	0	4.66	0	19.95	18.96	8.6	5.57	15.23	8.91	21.6	26.12	22.59	21.21	24.56	15.41	0	21.35	19.95	7.86	14.75	23.91	9.48	20.56	10.5	51.36	19.41	18.52	42.68	24.16	19.58
17	17	PVX_110970	Erythrocyte membrane protein, putative	0	16.13	11.31	0	14.76	20.56	24.79	51.09	43.15	22.67	36.74	33.3	34.27	61.47	42.6	0	0	3.69	10.86	11	8.76	1.21	0	6.78	2.74	6.65	6.35	4.7	10.67	11.61	8.18	0	23.23	9.94	13.19	54.19	40.14	2.83	12.22	6.7	13.31	24.69	7.65	9.18	23.3	11.65
18	18	PVX_094350	hypothetical protein	24.2	59.75	63.46	36.71	65.39	98.41	96.16	157.48	117.61	94.35	115.29	116.53	121.86	155.11	149.91	80.83	18.14	54.3	22.19	83.25	85.11	38.01	41.42	68.58	52.24	71.15	93.32	78.57	74.81	86.64	44.67	36.59	80.65	56.92	34.5	77.32	71.56	50.65	53.2	45.36	50.61	57.6	43.4	57.5	78.68	50.77
19	19	PVX_094350	hypothetical protein	16.64	40.56	39.27	27.38	46.56	76.68	72.92	121.88	78.19	78.54	87.45	92.12	82.22	122.95	118.48	57.96	10.52	25.5	16.36	47.94	51.04	21.2	20.75	42.16	32.15	48.34	62.01	56.11	50.28	58.22	32.64	21.76	49.23	40.79	24.18	48.3	54.07	33.23	43.07	32.94	36.83	43.61	39.59	46.84	49.27	40.87
20	20	PVX_001725	conserved Plasmodium protein, unknown function	20.79	44.04	38.95	24.21	35.94	65.24	67.71	117.62	84.98	74.73	92.15	87.23	87.44	125.28	110.56	52.91	12.72	28.61	14.24	57.16	71.08	21.2	24.42	47.23	34.1	51.22	70.63	56.58	51.04	66.6	33.03	28.43	56.83	47.46	29.86	60.24	57.71	29.91	42.83	27.59	39.68	52.08	38.32	46.42	49.27	42.14
21	21	PVX_094920	hypothetical protein	86.11	121.86	119.6	99.79	133.5	187.53	149.87	270.04	201.9	191.6	204.25	216.55	201.76	273.56	243.95	140.04	41.81	87.8	62.78	139.32	163.63	97.83	82.09	155.01	117.29	146.56	174.65	157.36	153.56	156.08	106.66	100.49	164.01	114.26	98.99	151.32	131.59	99.19	106.18	111.66	96.57	133.2	103.94	109.11	135.11	120.34
22	22	PVX_094920	hypothetical protein	36.03	26.94	20.98	16.98	30.04	47.61	43.62	82.76	61.97	56.59	60.81	58.86	60.5	90.54	81.98	48.21	2.03	5.14	0	19.95	26.77	2.84	0	12.34	10.14	17.3	21.6	22.1	18.47	26.98	14.78	7.4	22.3	25.35	9.55	24.19	29.36	14.96	15.66	12.77	20.56	19.89	18.96	26.75	38.53	20.02
23	23	PVX_111215	hypothetical protein	0	18.71	17.52	0	0	34.14	27.86	76.24	40.31	37.33	43.11	55.24	42	73.32	67.23	28.56	0	0.26	0	6.41	15.44	0	0	7.42	6.33	12.58	23.15	19.56	11.25	20.43	0	0	14.96	13.3	0	11.58	15.76	11.45	16.86	2.95	8.48	10.63	10.26	9.18	15.27	9.34
24	24	PVX_111290	hypothetical protein (MTRAP)	3.56	22.42	25.88	16.98	33.12	42.7	53.82	91.65	56.62	45.76	68.12	67.79	59.52	90.54	81.98	44.01	0	3.69	0	19.35	18.4	4.45	9.06	15.79	8.29	22.51	28.95	28	20.76	33.2	0	0	33	23.3	7.86	23.08	29.8	12.67	39.18	14.88	21.03	28.19	20.67	29.39	26.59	30.98
25	25	PVX_091500	hypothetical protein	127.03	195.79	191.38	131.88	191.48	215.26	192.83	308.3	220.03	238.07	248.18	251.5	245.54	300.11	291.13	161.47	53.33	115.3	98.82	193.74	208.95	140	120.41	173.06	147.29	192.99	224.06	192.76	178.98	198.47	117.07	102.39	215.9	195.82	123.09	188.26	189.16	144.9	143.73	120.9	120.66	151.03	136.39	145.35	141.32	132.08
26	26	PVX_041190	hypothetical protein	1.9	24.96	29.51	10.63	33.12	47.61	59.95	89.24	59.38	55.69	68.12	49.31	69.48	88.9	89.21	45.11	0	11.48	3.68	29.91	29.13	7.58	16.06	26.46	16.84	28.08	44.34	37.12	31.12	43.8	12.1	10.48	33.72	19.36	4.79	31.6	35.75	18.07	32.09	18.74	20.56	28.19	18.07	31.46	30.29	25.33
27	27	PVX_058190	hypothetical protein	20	42.47	46.59	26.94	57.67	85.75	71.49	123.37	86.56	82.13	95.99	94.7	88.06	124.29	111.64	56.34	0.02	21.4	10.86	53.18	57.37	22.05	25.9	47.55	29.32	42.51	61.19	50.6	47.41	53.81	24.99	21.23	59.73	44.71	21.26	55.29	56.88	32.59	39.94	28.3	36.01	46.06	34.26	41.02	61.9	35.05
28	28	PVX_067190	hypothetical protein	8.72	29.18	28.34	13.97	28.38	47.61	49.1	82.76	52.64	60.86	68.12	55.24	50.94	84.92	81.98	28.56	0	7.6	2.09	29.44	33.55	8.6	9.85	20.61	15.25	26.01	34.67	31.65	28.16	29.29	10.63	0	28.4	28.22	4.79	24.73	28.45	21.77	24.15	13.31	16.42	19.89	22.3	29.75	33.01	20.46
29	29	PVX_102635	hypothetical protein	20.4	46.07	45.77	27.81	57.67	75.27	70.01	113.51	78.79	82.13	92.15	91.06	88.68	119.47	100.89	59.53	3	30.48	20.32	58.25	58.23	25.37	26.39	47.87	37.8	53.97	68.94	58.22	47.14	60.55	31.85	21.23	63.53	55.67	29.86	59.99	56.46	40.48	42.6	32.94	36.83	47.01	35.94	47.04	55.34	37.64
30	30	PVX_123575	Plasmodium thrombospondin-related apical membrane protein, PTRAMP	13.42	22.42	23.28	5.88	37.27	49.88	57.01	87.37	50.49	44.65	63.68	63.89	60.5	89.45	79.19	28.56	0	11.48	2.09	23.92	30.04	10.6	0.56	20.61	15.79	23.41	33.4	34.28	25.02	32.78	13.48	6.11	28.4	21.11	7.86	27.33	30.24	19.03	20.56	14.37	11.88	23.02	18.52	27.92	30.99	16.81
31	31	PVX_122720	hypothetical protein, conserved	8.15	19.68	18.03	1.62	28.38	30.82	40.47	95.66	37.17	45.76	41.62	44.95	49.76	80.67	68.61	14.52	0	4.66	0	11.8	13.55	2.3	2.22	8.68	8.91	13.13	19.48	21.6	16.05	22.02	6.28	0	17.78	15.49	0	12.41	22.77	11.45	10.58	4.54	15.24	12.5	10.86	21.89	32.35	12.2
32	32	PVX_117465	hypothetical protein	17.07	22.86	21.45	13.33	33.12	46.43	46.47	79.23	51.58	46.85	53.4	63.89	47.31	79.4	71.27	30.39	2.03	9.55	2.9	23.37	26.29	7.58	7.39	20.61	13.05	17.79	32.54	23.54	21.21	33.2	14.14	7.4	20.86	23.82	5.92	26.31	31.92	13.26	19.56	5.29	17.53	11.26	19.4	25.95	36.17	17.76
33	33	PVX_115355	hypothetical protein, conserved	16.64	14.46	13.12	3.97	0	22.94	34.98	73.89	41.76	37.33	45.93	46.08	30.69	64.89	56.45	37.96	6.41	2.75	6.5	11.8	16.64	5.51	5.57	12.34	10.74	12.58	18.39	15.06	16.54	13.51	20.53	2.04	16.12	10.84	7.86	19.51	0	3.87	15.66	6.01	13.31	14.8	8.33	21.89	29.58	11.65
34	34	PVX_117005	hypothetical protein	0	23.71	18.03	8.39	30.04	42.7	38.76	86.09	52.64	50.97	58.81	47.18	49.76	83.74	72.56	14.52	0	4.66	0	11	23.28	2.3	0	10.54	6.33	16.79	31.66	25.39	17.03	30.19	9.85	0	24.59	12.51	0	17.56	27.02	10.81	19.05	8.03	18.59	19.89	17.61	20.33	20.58	29.64
35	35	PVX_117880	hypothetical protein (PvRON2, homologue of TgRON2)	283.01	418.44	404.6	272.82	323.92	355.64	351.28	551.5	439.5	447.36	438.72	470.09	434.89	600.91	583.67	320.75	199.69	268.45	186.79	367.85	375.14	260.59	218.61	359.46	304.58	397.49	467.13	456.96	406.12	449.4	264.22	211.76	372.83	322.38	226.1	381.12	381.27	304.28	324.71	272.88	380.42	366.55	331.35	362.61	284.56	342.68
36	36	PVX_117880	hypothetical protein (PvRON2)	71.35	126.17	119.41	79.46	132.4	183.27	160	254.88	203	191.75	210.12	211.61	210.07	262.16	247.02	142.77	52.74	101.08	69.37	147.67	161.28	94.99	85.93	144.81	114.08	150.37	175.79	150.26	145.08	162.9	98.54	83.26	154.86	119.67	88.85	144.23	136.77	107.15	108.81	95.97	95.93	126.86	107.96	112.93	128.18	114.99
37	37	PVX_117880	hypothetical protein (PvRON2)	4.31	24.96	18.54	10.63	24.72	34.14	30.5	79.23	58.48	38.64	57.78	46.08	53.22	84.33	78.03	46.17	0	10.04	0	17.47	15.44	3.92	6.5	12.34	10.14	15.78	24.15	23.07	18.47	26.03	8.18	0	11.16	15.49	0	18.23	22.77	8.78	19.05	5.29	7.44	17.45	17.15	23.33	30.29	13.28
38	38	PVX_121925	hypothetical protein, conserved	5.01	22.86	23.28	13.33	28.38	37.2	46.47	84.11	51.58	50.97	68.97	62.26	54.32	83.74	85.7	39.26	0.17	8.09	2.9	18.73	29.13	3.38	9.06	27.84	16.84	21.14	29.41	30.07	18.94	24.06	21.06	10.48	22.77	20.53	10.33	15.48	26.53	16.03	15.66	13.84	18.07	25.1	17.61	18.62	25.8	21.31
39	39	PVX_003745	metabolite/drug transporter, putative	49.56	91.53	95.09	65.86	123.69	131.24	127.69	212.67	151.26	152.56	170.77	166.45	156.61	195.07	194.31	106.75	28.65	84.88	44.93	117.18	127.02	80.04	70.6	107.64	86.44	109.24	142.23	120.55	107.84	124.99	72.4	63.82	126.52	104.03	69.28	115.96	107.45	76.61	84.13	71.8	76.42	90.06	79.35	80.43	105.25	78.82
40	40	PVX_092915	hypothetical protein, conserved	12.44	41.93	37.01	20.78	46.56	57.14	70.76	116.82	82.81	73.41	87.45	83.76	86.81	113.56	102.93	62.52	8.32	26.29	10.27	46.63	53.22	20.77	20.75	36.23	30.14	48.93	60.36	51.12	44.68	57.15	25.91	16.51	47.09	49.78	19.7	43.37	44.04	29.56	39.43	28.3	32.52	39.37	36.48	39.01	40.77	31.31
41	41	PVX_086150	hypothetical protein, conserved	184.21	283.89	287.39	213.42	315.84	354.23	309.55	460.28	388.59	403.41	404.22	418.63	396.99	445	463.99	306.13	159.19	245.16	180.98	310.43	330.4	237.03	221.47	299.48	283.22	299.68	373.59	358.7	334.94	354.01	253.66	220.98	296.78	250.02	179.23	274.21	278.69	225.18	236.91	219.54	208.22	258.04	240.36	237.65	214.92	221.45
42	42	PVX_099980	merozoite surface protein 1, precursor	62.26	67.49	60.54	122.02	45.5	63.54	62.7	230.27	90.08	88.25	102.58	87.23	95.13	121.58	130.03	60.3	26.67	148.88	31.84	185.09	66.48	49.11	19.06	74.7	51.66	43.46	67.71	58.9	55.18	72.3	47.35	24.79	105.21	59.34	33.01	69.82	77.03	44.54	52.84	104.03	47.09	53.52	43.4	48.26	56.95	46.44
43	43	PVX_099980	merozoite surface protein 1, precursor	17.07	21.53	20.98	81.24	17.82	42.7	36.94	165.38	58.48	41.15	60.81	49.31	65.17	68.11	83.6	42.88	19.73	51.96	14.24	109.6	22.24	23.73	0	13.51	19.87	16.79	22.12	19.03	18	25.54	22.08	9.54	18.84	15.49	4.79	14.75	20.28	13.84	20.56	43.44	11.88	15.35	17.61	22.38	25.8	15.34
44	44	PVX_082685	Merozoite Surface Protein 7 precursor, MSP7	6.33	33.65	17.52	6.76	26.61	58.1	40.47	81.37	29.48	53.85	55.64	43.8	47.31	78.1	73.82	33.68	17.61	12.44	13.7	43.56	34.4	13.51	17.29	22.63	33.71	18.77	32.1	33.92	30.03	31.93	14.14	9.54	57.74	14.05	17.49	29.29	30.66	22.2	25.77	23.02	27.17	23.45	14.71	34.88	111.55	50.98
45	45	PVX_080100	multidrug resistance protein	28.7	63.47	59.47	39.1	82.75	98.41	94.33	159.58	109.9	110.82	125.35	120.24	124.14	155.57	149.91	78.16	6.68	47.85	22.19	76.74	83.15	35.93	35.88	69.49	49.3	71.99	98.47	81.18	73.57	85.8	48.51	37.97	81.28	67.08	37.01	74.66	68.85	47.81	54.09	42.45	50.43	63.55	52.28	57.18	74.36	58.54
46	46	PVX_080100	multidrug resistance protein	0	27.7	25.88	11.33	39.8	55.17	55.97	96.21	65.98	60.03	73.02	63.89	64.26	94.2	83.06	40.51	0	7.11	2.9	25.5	34.81	6.03	11.35	26.46	13.61	30.09	38.73	38.14	28.92	36.45	14.78	15.85	30.76	26.33	10.33	27.83	32.32	17.07	21.97	16.38	21.94	29.29	20.67	28.67	31.68	21.73
47	47	PVX_088125	pepsinogen, putative	11.42	37.98	34.29	22.78	43.31	54.15	67.71	111.36	69.68	64.84	76.05	76.26	80.15	112	94.39	41.72	0	13.38	1.2	41.41	47.79	8.6	20.19	33.02	21.33	34.64	57.23	43.25	42.97	48.4	20.53	12.19	44.86	33.38	18.61	34.22	41.99	26.65	30.46	21.37	28.95	33.7	28.77	36.04	36.77	34.75
48	48	PVX_084335	phosphoesterase, putative	6.95	29.9	29.51	18.66	38.55	57.14	52.7	99.43	65.98	64.84	74.56	75.6	77.29	105.42	95.3	47.21	0	11.48	0	31.73	35.23	7.07	8.24	24.1	14.71	27.26	46.8	38.14	31.83	42.05	17.21	16.51	38.49	27.29	6.93	31.6	39.18	21.77	29.79	19.64	21.94	29.64	26.04	30.78	37.95	21.31
49	49	PVX_113775	membrane protein pf12 precursor	6.33	29.55	27.94	19.73	35.94	45.22	55.97	105.42	67.5	50.97	78.94	65.48	69.48	104.11	95.74	39.26	0	11.01	5.13	36	38.82	11.58	15.43	23.61	22.27	27.26	47.14	39.8	33.91	42.05	24.04	40.93	40.7	31.31	7.86	32.05	85.53	18.07	29.79	18.28	27.17	31.39	25.32	32.75	35.55	39.02
50	50	PVX_114145	Merozoite surface protein 10, MSP10	11.93	55.36	42.03	22.29	47.59	75.98	75.65	125.91	96.1	90.85	112.01	91.59	93.43	141.02	121.05	52.02	0.71	24.7	16.36	54.35	70.61	24.96	22.89	46.25	25.91	46.25	69.91	57.52	55.65	64.26	31.45	17.15	61.03	40.79	33.01	54.47	59.33	36.58	43.3	35.96	37.63	50.38	39.34	45.36	56.55	38.47
51	51	PVX_082710	reticulocyte binding protein 2 homolog a	9.84	22.42	19.04	9.9	26.61	32.52	45.08	89.24	50.49	57.47	58.81	56.16	42	85.51	73.19	44.01	0	0.99	0	0	8.76	0.04	0	0	0	0	0	2.48	0	0	0	0	16.12	23.3	7.86	18.23	22.77	13.84	18.52	11.08	13.97	19.41	14.71	21.89	28.12	8.12
52	52	PVX_097590	rhoptry-associated protein 3, RAP3	5.68	35.87	33.59	13.33	33.12	59.97	62.7	105.9	61.12	65.6	77.52	76.92	59.52	110.81	89.21	51.1	0	7.6	0	32.62	36.45	10.6	7.39	27.38	15.25	33.53	46.11	41.4	33.91	38.76	14.78	9.54	39.77	36.87	13.85	38.26	42.89	32.26	37.07	26.5	30.95	36.18	33.4	40.53	36.17	32.91
53	53	PVX_003985	syntaxin, putative	19.59	53.02	45.49	31.9	56.83	73.83	66.91	123.74	87.59	86.09	93.27	92.65	88.06	122.95	117.16	59.53	1.79	30.11	9.67	59.85	69.42	29.7	28.72	47.87	37.44	52.88	73.88	61.35	53.26	67.96	33.79	22.8	66.72	54.9	27.77	56.64	61.08	40.21	50.02	35.96	41.61	46.77	43.17	48.46	58.13	45.29
54	54	PVX_097680		66.17	125.52	115.57	71.65	109.63	141.36	145.49	235.88	193.29	144.24	171.75	171.19	170.25	223.44	201.91	97.31	27.66	70.64	55.24	122.94	143.73	72.67	55.54	100.49	75.78	115.17	151.24	124.19	127.97	132.92	63.73	45.77	121.08	94.03	59.44	125.04	114.4	89.08	86.85	87.57	90.39	97.32	85	96.79	93.39	90.39
55	55	PVX_097690	MAEBL, putative	62.26	99.06	104.19	66.26	88.44	138.12	129.3	209.79	150.65	145.01	153.06	158.27	144.21	221.63	183.93	95.67	17.34	59.25	31.06	100.94	121.74	64.35	48.93	96.94	62.65	119.44	135.21	118.08	104.99	113.5	52.63	57.99	103.61	81.92	56.83	128.41	99.91	80.25	77.08	66.23	79.21	90.57	77.85	87.19	88.98	80.78
56	56	PVX_097695		127.82	242.83	251.39	166.57	264.47	301.85	378.03	515.12	364.98	369.54	326.41	409.55	396.62	508.1	517.66	244.1	71.75	146.29	89.49	230.86	262.36	136.78	114.88	209.26	159.7	238.72	276.72	244.58	217.73	239.51	114.86	97.67	276.78	191.8	126.72	213.59	238.16	178.6	183.78	150.63	187.51	209.55	180.74	189.88	202.74	182.37
57	57	PVX_097700	MAEBL, putative	208.4	349.91	357.17	248.46	229.95	359.32	278.38	496.55	443.77	370.24	383.55	420.75	339.29	549.52	547.96	233.92	64.08	212.69	124.05	334.16	372.44	144.55	162.75	276.03	218.2	342.18	393.07	381.94	310.48	348.96	184.72	154.43	322.21	296.45	170.05	343.47	334.22	268.1	298.89	231.45	279.59	326.56	268.09	299.71	208.86	330.6
58	58	PVX_097710		9.84	39.15	40.51	16.4	34.56	37.2	65.27	112.23	89.1	69.98	73.02	74.25	56.46	109.6	100.89	40.51	0	21.4	21.73	46.63	53.22	9.11	14.13	31.34	21.33	38.87	65.95	55.87	40.01	53.52	14.78	12.19	61.03	45.64	18.61	51.04	54.07	27.77	36.52	23.82	30.95	40.74	30.69	39.78	39.1	32.28
59	59	PVX_097710		75.43	133.83	136.34	100.89	105.09	184.35	138.07	273.21	179.5	184.56	201.18	213.45	184.64	307.48	259.86	117.89	17.07	74.18	43.04	141.12	157.54	47.62	64.36	125.84	90.67	125.1	166.01	164.18	136.14	159.65	85.9	101.45	142.94	114.05	84.36	186.79	145.34	101.8	114.6	104.87	123.38	134.37	106.36	125.38	106.4	147.9
60	60	PVX_097720		169.02	244.6	246.59	167.8	211.61	293.06	269.59	439.69	314.8	343.38	318.8	360.57	333.7	425.32	430.21	234.75	111.04	177.26	124.72	246.55	270.55	167.31	141.82	214.3	198.65	267.41	281.55	271.74	243.1	264.55	157.63	124.36	289.59	240.35	148.26	235.58	229.43	190.54	203.72	175.3	178.34	203.23	190.88	210.31	192.52	185.5
61	61	PVX_097725		0.85	26.94	20.5	33.06	17.82	32.52	0	58.14	47.01	78.54	45.93	20.7	86.17	177.5	49.07	26.56	12.45	1.83	0	42.5	22.24	0	15.43	15.79	4.25	6	18.94	21.1	22.08	6.88	0	97.17	109.6	12.51	100.17	193.73	19.61	6.52	16.86	11.08	12.61	34.96	9.64	27.15	86.05	62.88
62	62	PVX_082700	MSP7 family	17.5	35.56	29.9	16.98	33.12	56.16	51.54	100.98	70.39	61.68	68.12	62.26	63.35	96.2	89.7	36.6	2.26	14.31	2.9	35.18	46.1	13.99	10.61	33.02	20.36	36.08	46.11	41.71	35.26	43.1	18.36	16.51	41.62	29.58	16.33	39.78	44.89	22.63	31.12	20.94	22.82	38.53	26.74	29.39	40.22	26.08
63	63	PVX_082695	Merozoite Surface Protein 7 precursor, MSP7	19.18	21.08	17.52	0	0	0	0	67.07	37.17	31.6	33.04	31.77	32.53	65.71	51.03	0	0	0	2.9	0	15.44	0	0	6.78	0	4.65	11.42	9.75	5.58	3.95	5.19	0	7.39	3.99	5.92	45.4	12.82	12.07	14.37	90.08	10.29	24.28	12.58	19.78	0	12.2
64	64	PVX_082690		18.35	24.55	25.03	9.9	24.72	29.03	49.1	84.11	62.8	47.91	62.74	63.89	66.06	86.08	81.98	32.09	0	5.63	0	24.45	31.39	3.38	0	16.9	11.91	20.67	33.4	30.07	25.42	31.07	9.04	4.53	26.33	23.82	8.73	23.64	31.09	14.41	20.07	12.22	18.59	24.28	15.71	24.24	24.16	17.76
65	65	PVX_082680	MSP7-like protein	11.93	36.18	18.03	12.01	17.82	32.52	46.47	77.75	55.66	38.64	45.93	52.36	50.94	80.04	76.26	28.56	0	2.28	0	36.81	23.8	0.04	2.22	12.93	29.73	18.28	29.41	22.1	27.01	23.56	5.19	0	51.04	13.3	0	25.79	34.27	11.45	21.51	2.95	34.31	14.24	17.15	36.6	126.4	68.47
66	66	PVX_082675	MSP7-like protein fragment	17.93	22.86	20.02	12.68	34.56	35.7	51.54	94.54	65.98	60.86	59.82	59.73	65.17	95.21	86.72	45.11	0	8.09	5.13	36.41	25.31	31.96	4.56	21.12	27.21	23.41	33.4	26.72	32.53	31.07	3.93	15.17	38.16	18.75	17.49	40.16	33.51	40.75	21.04	15.89	20.56	30.7	16.2	23.79	35.55	22.15
67	67	PVX_082670	MSP7-like protein	0	8.53	0	0	0	4.45	0	51.09	16.53	15.14	0	18.31	19.37	47.18	45.96	0	0	1.83	0	0	12.25	0	0	9.31	0	4.65	13.83	12.54	17.52	7.59	0	0	16.68	0	0	30.69	20.28	5.69	0	4.54	8.48	22.59	12.58	0	15.27	13.28
68	68	PVX_082665	MSP7-like protein	12.93	39.15	33.59	19.73	39.8	62.67	69.26	113.93	82.25	80.36	83.67	82.57	75.8	120.88	104.52	54.66	0.02	10.52	9.06	52.59	47.12	16.32	12.77	32.6	35.98	40.22	62.82	51.9	53.51	57.15	23.07	15.17	45.99	26.33	17.49	45.07	47.06	29.56	35.68	22.62	33.13	45.82	32.52	46.84	46.44	71.11
69	69	PVX_082655	MSP7-like protein	9.84	43.52	41.12	53.49	39.8	77.37	74.3	119.98	86.04	75.38	94.37	88.34	86.81	121.58	118.8	40.51	0.71	23.89	10.86	52.89	78.22	16.77	19.06	42.86	38.87	49.22	72.27	55.39	53.51	56.88	28.13	21.76	54.96	36.12	23.23	51.92	69.98	31.6	37.07	27.23	35.46	46.54	33.69	40.77	54.51	44.1
70	70	PVX_082650	MSP7-like protein	0	36.18	24.17	15.81	24.72	43.98	61.8	100.47	65.21	63.28	66.39	64.69	59.52	102.78	97.93	41.72	0	8.58	0.09	40.3	60.18	9.11	7.39	26.92	25.47	29.3	42.9	38.48	33.57	38.76	14.78	9.54	41.62	21.11	15.73	39.78	40.14	39.68	28.39	18.74	27.9	30.35	21.9	42.44	39.67	26.45
71	71	PVX_082645	MSP7-like protein	14.83	70.46	55.41	42.01	46.56	61.78	72.92	129.38	80.55	82.13	94.92	89.44	97.87	141.56	111.64	45.11	5.87	24.7	5.13	55.49	59.35	16.77	16.68	47.87	33.33	49.8	65.18	58.45	49.77	57.68	34.17	40.29	62.5	41.13	31.46	63.85	116.64	52.72	45.31	36.83	71.46	65.97	49.37	59.68	47.4	79.75
72	72	PVX_099975	merozoite surface protein 1, precursor (GPI-anchored)	3.56	19.68	19.53	9.9	24.72	46.43	47.81	82.76	45.77	52.91	66.39	47.18	64.26	81.3	80.88	35.18	0	2.75	0	11	12.91	2.3	0	10.54	7.65	19.25	24.65	17.39	16.54	21.5	10.63	0	17.23	12.51	8.73	12.41	19.61	7.31	14.37	10.5	15.24	17.45	14.71	18.62	28.12	15.84
73	73	PVX_099975	merozoite surface protein 1, precursor (GPI-anchored)	10.9	28.08	27.53	10.63	35.94	54.15	58.01	100.98	61.97	62.48	68.97	58.86	67.79	99.1	90.67	40.51	0	11.01	0	20.54	29.59	0	0	24.1	13.61	23.85	41.79	32.42	22.51	37.23	16.62	2.04	29.99	25.84	3.46	29.29	33.12	14.96	24.15	19.19	22.82	27.06	27.43	29.75	36.77	20.89
74	74	PVX_099975	merozoite surface protein 1, precursor (GPI-anchored)	12.44	27.7	26.3	19.2	26.61	53.12	51.54	104.46	61.12	60.03	69.8	62.26	64.26	95.7	93.02	49.2	0.71	11.96	2.09	27.52	24.81	4.98	12.77	19.57	11.91	27.26	40.28	37.81	29.29	38	16.62	15.17	34.08	33.38	14.49	31.6	35.75	20.88	28.03	14.37	21.94	25.1	23.08	30.1	41.32	22.15
75	75	PVX_099975	merozoite surface protein 1, precursor (GPI-anchored)	21.58	30.96	29.13	20.78	43.31	53.12	53.82	113.93	72.45	72.74	79.64	68.54	68.64	107.54	87.73	41.72	2.03	14.78	1.2	30.83	34.81	6.03	9.06	27.84	18.88	25.58	47.48	39.47	34.92	41.7	20.53	15.85	36.17	30.89	11.08	40.52	40.46	19.97	25.77	24.61	24.48	26.68	26.04	30.44	42.39	26.08
76	76	PVX_099975	merozoite surface protein 1, precursor (GPI-anchored)	24.2	29.55	30.28	16.4	24.72	38.64	61.8	95.1	63.62	56.59	73.79	73.56	67.79	99.1	92.09	44.01	0.33	7.6	0	25.5	27.73	0.04	0	22.13	16.32	25.58	34.67	31.65	26.62	29.29	8.18	0	26.75	22.76	0	23.08	33.12	19.03	21.51	16.38	19.1	23.02	21.49	26.35	24.99	22.15
77	77	PVX_097625	Merozoite Surface Protein 8, MSP8	35.46	36.48	33.23	69.97	34.56	108.28	70.76	200.33	99.95	69.98	90.43	80.12	73.51	109.2	115.13	46.17	2.51	20.12	49.43	134.57	54.13	40.03	15.43	86.36	53.38	41.21	57.53	49.8	51.54	57.15	36.02	15.85	49.76	35.36	21.76	58.72	53.62	30.59	34.23	54.33	46.47	46.3	32.52	42.68	41.85	46.44
78	78	PVX_115165	cysteine-rich surface protein (Pf92)	0	20.15	15.39	2.88	17.82	20.56	30.5	75.47	41.76	28.34	47.27	40.15	40.56	80.67	60.55	26.56	0	0.26	0	0	11.58	0	0	8.05	1.04	14.2	21.08	18.49	11.82	17.09	0	0	14.37	14.78	0	11.58	22.77	5.69	15.66	2.95	8.48	16.42	13.13	9.18	0	4.82
79	79	PVX_080530	hypothetical protein, conserved	1.9	25.36	25.46	9.9	0	41.39	46.47	91.65	57.56	49.97	56.72	63.89	64.26	88.35	78.61	26.56	0	8.58	0	19.35	20.63	3.92	0	12.34	2.74	23.41	34.67	31.26	22.94	27.92	0	0	30.38	23.82	5.92	16.89	33.51	17.57	19.05	13.31	17.53	21.27	20.25	29.03	31.68	14.84
80	80	PVX_097960	hypothetical protein, conserved (Pf38)	5.68	32.99	31.41	17.55	37.27	61.78	59.95	101.99	60.26	62.48	71.43	74.25	82.22	101.42	87.73	51.1	0	7.11	0	25.5	26.77	7.07	10.61	21.12	22.74	32.03	45.06	33.92	31.12	39.88	13.48	8.52	36.84	29.58	10.33	30.69	37.85	29.21	34.52	19.64	25.28	35.88	31	36.88	32.35	29.98
81	81	PVX_112705		208.3	359.3	340.1	221.85	234.85	310.18	282.25	454.66	315.26	309.78	336.48	368.94	345.96	469.26	434.62	233.08	141.87	215.47	135.95	299.89	295.95	204.1	153.86	271.45	234.74	308.28	372.49	337.98	304.43	326.7	156.97	141.44	352.25	306.87	173.33	288.3	344.61	279.49	301.5	226.17	241.48	302.08	291.9	316.18	213.69	267.52
82	82	PVX_088810		0	20.62	12.53	16.98	31.62	42.7	50.34	79.95	48.21	43.51	59.82	42.61	57.5	80.67	72.56	32.09	0	5.14	0	0.59	15.44	1.21	0	10.54	8.91	16.29	23.15	24.01	15.54	22.02	5.19	0	16.68	12.51	0	16.89	16.61	14.41	16.27	11.66	13.97	13.09	15.21	20.33	16.43	14.84
83	83	PVX_101510	tryptophan-rich antigen	37.16	94.93	94.44	36.71	72.82	109.15	102.92	181.09	98.69	120.31	118.8	137.49	141.55	202.32	179.9	71.2	8.87	33.36	14.78	81.59	77.37	28.16	28.26	54.24	31.36	59.92	93.15	75.16	66.2	74.76	22.58	21.23	97.63	61.43	29.86	72.89	83.67	50.86	60.79	41.69	51.54	66.75	50.94	63.2	56.95	58.19
84	84	PVX_090270		82.15	149.96	145.49	78.14	127.58	161.58	141.98	213.57	145.76	121.68	143.24	129.48	137.54	195.95	165.79	80.83	83	124.86	71.3	161.86	171.19	83.78	74.92	119.89	95.35	138.97	155.23	124	100.65	120.14	54.2	37.28	199.03	168.9	84.84	166.8	177.33	133.63	138.13	90.7	109.76	133.67	115.36	116.21	134.7	102.86
85	85	PVX_090250	tryptophan/threonine-rich antigen, putative	7.56	20.15	22.38	12.01	10.68	32.52	53.82	84.78	60.26	45.76	61.79	50.35	58.52	87.23	76.26	33.68	6.68	5.63	0	16.15	16.04	0	0	11.14	8.29	19.25	30.77	25.84	18.47	25.54	9.85	0	19.86	6.81	0	20.13	23.34	9.48	17.43	8.67	21.03	19.41	15.21	19.78	24.16	13.81
86	86	PVX_098582		71.51	128.97	89.63	47.08	70.23	88.71	77.6	154.59	90.08	98.14	102.58	96.7	84.23	137.16	121.37	61.05	26.92	66.04	20.8	101.37	89.81	34.87	25.9	60.27	47.15	74.68	106.52	84.16	74.64	83.56	33.03	21.23	200.87	132.61	64.12	107.86	121.69	73.15	78.3	60.02	62.82	80.18	65.56	72.8	54.92	68.04
87	87	PVX_098582		19.18	23.71	18.54	10.63	20.4	42.7	32.85	78.5	49.36	38.64	51.05	42.61	52.1	84.33	61.34	32.09	0.02	3.69	0	2.65	12.91	0	0	6.78	1.93	15.26	20.02	16.82	18.47	17.09	11.38	0	8.99	0	0	10.71	25.51	9.48	19.05	11.08	7.44	29.29	17.15	12.72	0	11.09
88	88	PVX_125738		42.95	67.49	64.87	41.7	65.39	102.81	99.64	163.64	121.02	118.22	131.04	117.28	117.07	162.32	152.13	75.36	13	40.69	25.31	77.94	73.39	33.43	37.04	74.28	48.08	65.18	95.69	78.24	72.48	80.7	38.5	34.05	89.91	62.56	45.06	80.22	80.44	53.33	58.45	43.93	56.56	68.13	56.07	59.22	62.26	60.76
89	89	PVX_101590		0	25.76	18.03	1.62	17.82	30.82	43.62	70.59	47.01	44.65	54.54	0	49.76	68.88	75.66	30.39	0	8.58	7.16	25.5	19.53	6.55	6.5	15.23	7.65	19.25	27.55	27.58	22.08	24.56	15.41	10.48	22.3	16.84	9.55	20.74	21.56	14.96	21.97	9.9	15.24	17.95	18.96	19.78	35.55	17.76
90	90	PVX_119355	circumsporozoite (CS) protein, putative	10.38	37.09	37.66	20.78	30.04	54.15	63.57	110.03	64.42	62.48	85.59	57.08	75.05	107.96	90.19	45.11	1.56	26.68	15.31	46.96	57.37	19.46	20.19	35.44	27.21	43.46	57.23	46.77	40.92	52.06	28.56	21.76	47.36	39.75	21.26	44.74	53.85	31.27	37.34	24.22	29.29	34.65	31.62	40.77	43.95	31.63
91	91	PVX_110960	hypothetical protein (H103, Chr10 locus ‘‘MSP3-like’’ protein)	0	0	0.4	0	22.66	17.9	0	39.27	24.3	0	38.44	0	32.53	34.47	36.26	0	0	1.4	2.9	6.41	14.19	4.45	0	6.78	0	0	8.29	13.19	18	11.61	7.27	4.53	7.39	0	0	12.41	6.31	0	16.86	0	0	9.97	7.65	0	9.6	29.64
92	92	PVX_001715	early transcribed membrane protein 10.3, etramp10.3	8.72	29.9	33.59	13.97	38.55	58.1	64.43	98.38	68.96	68.56	75.31	47.18	71.93	102.33	92.09	58.75	0	17.5	9.67	36	38.04	12.07	22.89	25.05	19.87	29.69	44.34	35.72	32.18	39.14	20.53	15.85	42.23	29.13	22.26	38.65	42.29	20.88	31.12	18.28	26.43	31.72	20.25	30.78	43.95	27.9
93	93	PVX_121950	early transcribed membrane protein 13, ETRAMP13	2.77	21.08	24.6	12.01	28.38	42.7	58.01	98.38	65.21	64.06	73.79	54.29	70.31	103.22	89.21	57.96	3.25	13.38	9.06	33.06	35.23	12.55	15.43	25.05	17.36	28.08	38.33	35.01	25.42	34.04	14.78	14.47	34.79	29.58	18.06	33.37	36.11	20.88	28.39	15.39	21.03	25.9	18.52	29.03	41.32	19.13
94	94	PVX_003565	early transcribed membrane protein 2, ETRAMP2	10.9	25.76	19.53	9.16	31.62	42.7	49.1	91.06	57.56	52.91	63.68	33.3	74.28	84.33	81.43	51.1	0.91	10.04	4.41	22.83	24.81	8.09	15.43	15.23	12.48	26.01	23.65	25.84	18	24.56	14.14	12.19	24.14	24.34	13.85	17.56	27.02	9.48	22.42	14.37	19.6	20.35	16.68	21.38	30.99	14.84
95	95	PVX_094255	reticulocyte binding protein 2 homologue a	36.03	79.63	33.94	39.76	38.55	106.5	93.87	139.52	83.36	128.78	149.83	109.37	85.53	153.27	96.63	57.16	4.28	38.45	114.91	42.5	90.17	46.71	16.68	26	35.98	187.77	139.76	60.47	75.34	81.61	65.69	21.76	126.7	82.08	22.75	47.99	120.04	26.65	82.52	70.24	67.45	63.22	51.71	49.63	124.12	66.72
96	96	PVX_090330		50.67	89.96	95.09	62.31	90.4	139.31	125.48	205.18	152.69	156	168.77	162.78	171.31	202.86	199.89	110.21	27.91	74.18	49.14	114.93	125.49	71.34	71.87	105.11	86.44	112	137.61	119.18	114.72	128.82	72.98	65.64	117.65	104.86	70.85	110.2	103.45	75.44	81.49	69.67	77.51	95.43	79	84.48	98.61	78.11
97	97	PVX_091435	rhoptry neck protein 4 (Not this region but C-terminal region will be RON4)	17.07	23.71	28.34	13.97	33.12	59.04	57.01	84.11	59.38	56.59	67.26	33.3	70.31	92.13	84.66	49.2	7.77	13.38	10.86	27.02	36.05	11.1	15.43	27.84	17.36	28.49	35.09	29.66	25.02	37.23	21.06	16.51	25.03	27.76	19.7	26.31	29.36	16.55	17.43	10.5	22.82	18.45	13.67	22.86	43.43	17.29
98	98	PVX_117385	hypothetical protein	19.59	26.55	21.45	8.39	26.61	63.54	55.97	88.62	60.26	59.19	65.5	41.4	73.51	95.21	91.62	36.6	6.41	20.98	13.15	44.6	47.46	16.32	21.29	36.23	22.74	37.84	50.47	45.34	37.84	49.03	24.99	27.11	40.08	40.1	24.18	39.41	44.33	22.2	26.54	25.75	27.9	30	23.08	32.75	49.73	25.7
99	99	PVX_003795	SERA family	7.56	16.13	16.47	0	0	32.52	51.54	73.08	38.78	43.51	57.78	0	39.08	78.1	71.27	42.88	0.17	9.55	3.68	31.29	22.76	7.07	12.77	20.09	13.61	22.51	29.41	32.03	24.61	36.45	12.1	13.74	18.84	25.35	12.51	23.08	26.03	12.67	21.04	20.51	16.98	19.89	17.61	25.11	40.77	16.33
100	100	PVX_097745	actin depolymerizing factor, putative	0	19.2	23.73	12.01	22.66	37.2	40.47	77	43.15	41.15	56.72	48.26	50.94	73.32	73.19	18.7	0	5.14	6.5	21.13	22.24	0.64	0.56	17.44	14.16	25.58	26.12	30.07	22.08	28.84	11.38	6.11	22.3	18.75	10.33	16.89	24.45	11.45	19.05	15.39	15.84	16.94	15.71	22.38	27.36	16.81
101	101	PVX_115030	actin-depolymerizing factor, putative	15.75	40	40.82	18.66	48.6	79.4	72.21	117.62	79.38	82.71	91.01	87.79	86.17	113.56	103.73	66.03	5.34	28.23	13.7	51.39	54.44	24.14	30.07	47.87	41.64	50.93	69.91	56.82	53.51	60.3	39.19	34.05	43.71	50.62	23.23	47.67	41.99	34.17	42.13	37.11	32.83	42.85	40.08	41.74	54.51	35.34
102	102	PVX_081815	hypothetical protein, conserved	28.04	76.9	63.87	42.01	66.82	112.13	97.05	150.31	107	109.25	122.51	127.18	131.64	159.77	144.82	100.47	9.42	44.66	25.75	78.14	73.62	39.36	47.39	75.53	60.64	74.07	93.15	81.34	72.12	90.37	53.94	49.11	70.68	68.92	41.99	66.36	68.02	57.54	60.03	50.06	51.17	59.06	53.02	59.22	68.45	55.85
103	103	PVX_087095	conserved protein	0	15.03	16.47	2.88	17.82	52.06	32.85	77	54.68	44.65	43.11	53.33	47.31	70.4	63.62	51.1	0	6.12	0	11.8	12.25	0	0	11.14	5.66	10.31	15	23.07	15.03	13.51	9.85	6.11	13.76	9.94	8.73	12.41	17.41	11.45	11.43	9.29	9.42	9.97	10.26	10.55	24.99	12.75
104	104	PVX_099375	PPPDE peptidase family, putative	5.01	29.9	30.66	9.16	37.27	66.07	57.01	97.84	68.96	69.28	74.56	80.74	74.28	103.67	96.18	48.21	1.12	17.94	8.44	39.92	42.21	14.46	17.29	32.19	15.79	34.27	49.16	43.56	39.4	47.12	25.45	20.68	34.79	32.57	19.16	35.48	38.85	20.43	29.1	24.22	24.88	29.29	24.59	32.11	45.46	23.37
105	105	PVX_087110	hypothetical protein, conserved	19.59	44.04	38.95	26.5	44.42	71.6	76.31	115.6	92.93	75.38	90.43	90.53	89.29	124.62	118.48	59.53	6.95	25.9	10.27	51.99	59.07	27.76	23.92	45.25	30.14	46.86	65.18	53.67	48.73	61.06	29.82	23.31	59.73	47.46	24.65	53.91	54.96	31.6	41.66	23.43	37.89	47.01	37.28	44.26	49.73	36.79
106	106	PVX_118445	hypothetical protein	8.72	27.32	23.28	7.59	20.4	41.39	47.81	89.24	61.12	51.95	68.12	67.03	70.31	94.7	78.03	56.34	5.07	7.11	2.9	22.83	20.63	4.45	3.47	15.79	15.25	20.67	31.66	25.84	21.21	32.78	9.04	9.54	27.17	21.11	10.33	21.34	24.99	18.07	21.04	12.22	19.6	20.35	18.52	25.53	27.36	18.22
107	107	PVX_084680	hypothetical protein	16.19	31.99	23.73	14.6	44.42	53.12	62.7	92.24	67.5	59.19	71.43	78.86	74.28	96.69	84.66	46.17	6.95	17.5	5.82	34.76	37.25	16.32	19.06	26.46	18.38	27.26	38.33	38.14	31.48	40.25	17.79	18.98	36.5	36.5	19.7	34.22	37.85	18.55	28.39	18.74	26.43	27.82	24.96	31.12	34.93	20.89
108	108	PVX_084475-01	conserved Plasmodium protein, unknown function	25.99	32.66	32.51	12.68	28.38	53.12	58.01	95.66	69.68	54.78	76.79	68.54	74.28	97.18	90.19	51.1	5.07	14.78	7.8	33.49	36.45	9.61	9.06	25.05	23.21	29.69	43.99	38.48	32.88	40.61	18.36	14.47	40.08	26.33	15.12	34.22	44.04	21.77	29.45	16.87	29.29	29.29	21.9	31.78	40.22	22.97
109	109	PVX_084475-02	conserved Plasmodium protein, unknown function	30.64	38.86	34.64	21.29	41	59.97	62.7	100.47	72.45	64.06	78.23	77.57	76.55	110.41	93.02	50.16	3.25	14.78	5.13	32.18	38.82	15.39	15.43	27.84	19.87	37.14	41.04	38.48	36.57	42.05	23.07	15.17	36.5	30.45	15.12	28.32	41.69	19.51	29.1	24.99	27.9	27.44	28.77	36.04	37.36	28.61
110	110	PVX_123760	hypothetical protein	38.26	37.98	38.95	25.14	47.59	61.78	57.01	105.9	60.26	64.06	76.79	86.09	78.02	104.55	92.09	51.1	9.7	18.82	10.27	35.59	44.72	16.32	19.06	30.49	25.47	41.21	45.76	42.95	34.92	42.4	20.53	11.36	46.27	43.11	23.23	44.74	49.61	27.77	33.93	20.51	29.97	36.18	30.06	38.49	45.46	29.98
111	111	PVX_099295	conserved Plasmodium protein, unknown function	76.34	146.84	159.46	106.75	155.5	186.66	170.2	285.82	206.33	209.54	219.05	236.2	228.07	281.16	272.43	161.83	56.22	111.03	72.35	156.74	173.47	104.64	94.1	153.02	124.1	176.7	195.86	172.99	156.06	172.53	100.68	83.42	194.81	176.13	119.42	178.81	172.64	145.6	146.4	132.32	133.96	164.04	147.91	156.6	74.07	140.67
112	112	PVX_123685-01	conserved Plasmodium protein, unknown function	10.38	34.93	34.64	22.78	38.55	56.16	50.34	99.43	65.98	69.98	75.31	62.26	80.15	101.88	93.94	41.72	0	17.94	7.8	36.81	41.1	13.99	14.13	29.62	19.87	35	48.16	42.64	36.24	43.45	16.62	12.19	45.14	33.38	19.16	41.61	44.89	25.88	31.45	20.94	19.6	33.7	25.68	33.68	44.96	29.98
113	113	PVX_123685-02	conserved Plasmodium protein, unknown function	95.22	154.28	161.16	112.54	158.83	200.82	182.72	289.8	216.21	222.73	238.72	252.97	244.74	298.12	283.29	177.95	67.9	135.99	91.64	184.86	200.6	127.05	115.58	179.43	154.33	196.16	224.41	196.48	185.49	205.28	135.66	105.85	187.26	158.12	113.61	164.14	166.78	133.75	136.03	127.11	121.83	149.25	134.19	146.13	141.06	137.27
114	114	PVX_123685-03	conserved Plasmodium protein, unknown function	29.03	66.98	62.43	42.95	75.3	92.65	87.43	152.6	112.68	113.49	123.95	118.41	127.08	147.25	141.66	65.35	5.6	45.55	19.36	79.5	88.71	43.28	39.64	76.75	52.24	65.41	103.43	85.52	74.64	96.69	51.56	39.64	96.75	69.12	50.45	77.32	80.44	61.26	62.88	45.13	66.67	72.77	57.95	67.26	66.79	61.75
115	115	PVX_122580	conserved Plasmodium protein, unknown function	8.72	20.62	27.13	6.76	26.61	46.43	47.81	82.76	52.64	49.97	48.57	57.08	48.55	88.35	84.13	48.21	0	2.28	0.09	16.82	18.96	3.92	0	11.14	3.51	19.25	25.63	25.39	14.52	20.43	8.18	0	14.37	14.05	0	16.19	19.61	10.16	10.58	1.13	8.48	14.8	14.71	11.7	28.86	14.33
116	116	PVX_094690	metallopeptidase, putative	170.29	241.24	253.42	185.77	239.18	279.43	247.91	376.57	283.86	295.54	298.42	321.83	303.17	347.33	348.63	225.15	154.67	224.1	156.63	275.33	281.36	201.02	172.7	240.64	215.26	268.84	282.45	264.67	240.18	261.8	166.93	142.36	293.95	270.83	185.08	255.28	239.11	198.15	205.65	180.7	168.25	198	183.65	193.05	218.49	172.2
117	117	PVX_093680	Plasmodium exported protein (PHISTc), unknown function	10.38	33.65	31.04	24.21	39.8	49.88	51.54	102.49	65.21	57.47	71.43	66.26	75.8	100.96	89.21	33.68	0	15.69	0	37.21	40.73	19.02	17.29	58.68	23.21	36.44	49.49	41.08	34.59	44.82	24.99	13.74	43.12	30.02	15.73	35.89	40.46	20.43	29.79	22.62	26.43	32.39	21.49	27.92	37.95	26.82
118	118	PVX_083570	hypothetical protein, conserved in P. falciparum	9.29	29.18	23.73	6.76	22.66	34.14	50.34	75.47	50.49	37.33	57.78	47.18	50.94	81.3	66.52	28.56	0	3.69	0	13.33	21.17	0.64	2.22	12.34	1.04	18.28	21.08	19.56	13.99	24.56	9.04	0	24.59	20.53	0	15.48	22.77	8.06	15.03	6.7	13.97	14.8	13.67	21.89	21.52	13.28
119	119	PVX_084470	erythrocyte membrane protein pfemp3, putative	23.47	37.98	40.51	20.26	55.12	53.12	61.8	102.49	69.68	69.98	72.23	76.26	70.31	103.22	100.05	50.16	4.28	21.82	6.5	42.85	46.45	20.77	16.68	43.21	26.78	42.51	56.94	50.07	40.32	49.34	22.58	18.38	55.2	46.56	29.03	43.37	50.83	30.25	29.79	27.23	33.43	32.39	29.1	37.15	44.96	27.54
120	120	PVX_086090	hypothetical protein	17.5	25.36	22.83	10.63	26.61	29.03	47.81	75.47	59.38	41.15	54.54	54.29	54.32	76.1	72.56	36.6	4.28	8.09	2.9	21.13	26.77	7.07	0.56	16.9	11.33	19.73	32.1	24.48	21.21	20.43	18.36	0	22.3	18.75	4.79	16.19	27.98	17.57	15.66	14.37	15.24	17.95	13.67	20.86	33.01	17.76
121	121	PVX_090215	hypothetical membrane protein, conserved	20.4	34.93	32.51	16.98	47.59	52.06	59.95	97.84	65.98	67.83	68.97	59.73	70.31	93.69	93.48	42.88	17.34	20.12	16.87	38.78	42.21	18.13	17.29	31.77	23.66	34.27	46.11	41.08	31.48	41.34	14.14	14.47	42.82	32.15	19.16	36.29	40.14	27.77	27.3	22.21	28.25	32.72	25.32	30.44	45.95	24.94
122	122	PVX_085980	hypothetical protein	19.59	42.73	37.66	26.5	49.59	68.51	67.71	121.88	79.38	88.78	86.21	89.99	83.57	126.26	116.82	57.96	1.34	19.69	8.44	49.85	48.79	14.93	22.36	42.51	26.35	46.56	68.94	54.9	46.33	56.33	25.91	16.51	48.97	40.1	19.16	48.3	48.36	31.6	38.4	28.3	43.68	44.85	34.26	44.71	42.91	37.92
123	123	PVX_087670	conserved Plasmodium protein, unknown function	32.5	66.64	64.07	37.4	67.51	89.29	83.61	150.83	104.35	108.45	115.69	111.83	116.66	163.57	143.62	66.03	7.5	37.46	17.88	73.45	74.96	33.06	33.47	69.72	47.77	68.77	94.18	80.37	73.93	85.63	38.84	30.54	81.43	58.14	39.06	75.24	74.87	52.31	57.81	47.21	66	68.88	56.07	63.2	60.79	60.59
124	124	PVX_119230	hypothetical protein, conserved	9.84	24.55	25.03	9.9	33.12	55.17	42.09	89.85	48.21	58.34	68.97	62.26	57.5	86.66	78.03	42.88	0	7.11	0	20.54	24.31	7.07	3.47	16.9	14.71	27.67	33.83	28.84	22.08	29.29	9.85	8.52	27.17	20.53	3.46	23.08	28.45	17.07	24.15	12.22	18.59	23.02	14.71	29.03	28.12	21.31
125	125	PVX_084110	conserved Plasmodium membrane protein, unknown function	5.01	17.71	21.45	5.88	14.76	40.04	40.47	83.44	47.01	42.35	57.78	52.36	58.52	83.14	76.86	30.39	0	6.12	0	20.54	19.53	1.21	0	11.14	8.29	18.28	28.02	29.66	22.94	22.54	9.04	0	22.77	19.36	0	21.93	20.93	14.96	16.86	12.77	15.84	15.35	15.21	20.86	84.02	15.34
126	126	PVX_116915	exported protein 2	8.15	27.32	23.28	14.6	24.72	52.06	51.54	88	45.77	54.78	67.26	62.26	69.48	91.6	76.26	33.68	0.71	9.07	0	27.52	27.73	7.07	7.39	35.44	15.25	22.96	37.14	30.47	25.82	33.62	14.14	8.52	36.17	25.35	7.86	33.37	30.66	19.97	27.67	11.66	16.98	23.45	20.67	26.75	38.53	21.31
127	127	PVX_096950	hypothetical protein	4.31	29.18	28.34	11.33	26.61	41.39	40.47	90.46	56.62	59.19	57.78	62.26	58.52	91.6	80.88	33.68	2.51	10.52	0	29.44	23.8	8.09	12.07	20.61	16.32	23.41	35.09	28	27.4	32.36	14.14	0	30.76	21.11	5.92	21.93	31.51	15.5	21.51	12.22	22.38	23.02	19.4	26.35	28.86	20.46
128	128	PVX_112685		222.9	325.84	343.27	216.79	251.83	306.52	285.16	460.23	325.17	347.17	340.44	372.25	343.01	442.03	438.64	243.15	167.43	252.41	163	322.11	330.79	228.84	198.56	292.26	276.27	349.39	374.13	349.7	312.93	343.23	203.45	165.21	345.22	319.15	218.76	301.92	313.31	279.54	290.09	228.51	230.52	293.34	272.48	296.57	0	246.64
129	129	PVX_112670		0	18.21	20.02	11.33	24.72	29.03	38.76	75.47	47.01	42.35	58.81	49.31	49.76	73.32	74.44	37.96	0	2.28	0	0	8.01	0	0	4.17	8.29	13.13	17.84	14.45	10.09	12.25	0	0	18.31	11.7	0	5.55	18.17	8.78	12.22	5.29	8.48	12.5	11.45	15.27	28.12	14.33
130	130	PVX_092995		19.18	44.04	39.27	26.05	55.98	71.6	70.76	111.36	87.08	75.38	93.82	100.55	92.27	118.04	105.69	63.24	11.62	29.36	18.87	53.77	52.92	25.37	25.9	44.58	32.94	45.34	64.92	61.35	46.06	61.31	32.25	27.11	51.04	40.79	22.26	44.06	51.07	33.86	40.69	34.18	30.95	40.47	35.66	42.21	40.22	34.75
131	131	PVX_109280		26.68	50.35	50.8	31.9	62.43	71.6	74.3	133.67	101.18	85.53	101.12	98.65	103.54	126.59	124.76	65.35	18.67	34.76	19.84	61.91	60.73	28.54	28.26	54.24	38.16	56.62	74.78	58.22	57.94	66.6	34.92	30.12	64.55	53.34	26.02	60.73	62.4	38.85	45.52	39.6	39.18	54.72	39.83	52.42	59.67	42.39
132	132	PVX_101525		24.93	42.73	59.25	39.43	57.67	286.31	77.6	129.72	104.35	82.71	94.92	103.3	95.13	118.4	125.07	52.02	27.66	47.28	22.65	56.61	86.27	35.93	31.8	67.89	40.62	57.14	59.24	55.39	47.41	59.79	54.72	34.79	69.39	62.56	32.63	68.54	72.94	43.06	53.2	42.7	45.21	58.88	37.01	39.52	47.87	52.39
133	133	PVX_116850	protein disulfide isomerase, putative	21.96	51.48	37.66	24.21	57.67	85.75	78.24	133.02	100.77	77.92	100.62	98.17	104.04	134.87	132.27	59.53	33.92	38.77	35.93	65.6	68.45	36.97	38.17	59.22	48.99	64.48	79.73	63.28	59.5	64.73	35.29	32.14	63.33	48.92	35.95	61.22	63.5	42.56	47.63	36.26	43	55.7	43.4	49.63	58.52	47.56
134	134	PVX_085930	rhoptry-associated protein 1, RAP1	40.92	87.35	75.13	61	88.44	124.43	114.19	208.05	152.28	134.45	150.34	150.54	143.92	229.54	186.74	89.6	11.35	50.89	38.39	99.06	127.14	53.41	51.9	95.88	69.73	87.19	124.86	124.28	104.38	108.92	59.39	52.24	115.88	74.66	60.81	111.9	102.89	73.29	83.53	68.05	78.04	102.34	84.58	87.56	77.55	96.28
135	135	PVX_087885	rhoptry-associated membrane antigen, RAMA	43.7	99.39	88.37	72.39	103.11	133.17	119.31	207.51	151.67	151.15	170.37	170.18	157.86	221.98	203.24	104.24	19.73	80.43	43.99	122.5	131.13	68.15	59.73	116.79	92.37	109.51	154.66	128.41	124.31	140.25	87.79	62.15	122.57	90.94	64.55	119.81	112.76	77.89	85.31	74.38	83.07	101.82	91.34	94.87	95.4	117.09
136	136	PVX_099930	High molecular weight rhoptry protein-2	8.15	42.47	37.34	22.78	48.6	61.78	74.98	117.62	82.25	79.15	83.02	75.6	82.22	116.94	107.22	52.02	0	19.26	11.45	43.56	51.36	14.93	20.75	36.62	28.06	42.18	60.36	48.17	70.07	54.66	26.81	11.36	56.37	39.05	21.26	50.44	49.12	33.54	35.11	28.65	29.63	45.34	32.82	37.96	47.87	33.84
137	137	PVX_003800	SERA	8.72	37.39	35.33	18.11	49.59	69.3	66.91	108.68	72.45	74.08	89.84	80.12	76.55	104.98	103.73	56.34	0.17	24.3	0	44.6	51.04	14.93	20.19	40.01	27.64	42.83	59.53	51.64	43.83	55.78	30.65	22.8	51.29	37.61	22.26	44.4	48.1	29.91	36.24	26.13	32.21	41.01	35.39	42.68	52.39	34.14
138	138	PVX_003805	SERA	2.77	21.08	22.38	12.68	26.61	49.88	42.09	84.11	47.01	48.95	61.79	59.73	57.5	82.53	79.76	39.26	0	4.17	0	21.13	20.08	0.64	0	12.34	11.91	20.2	24.15	22.1	22.94	23.56	6.28	4.53	23.69	22.22	0	13.22	28.91	11.45	20.07	9.9	16.98	17.45	13.67	24.24	27.36	14.33
139	139	PVX_119625	parasite-infected erythrocyte surface protein	5.68	29.55	25.46	16.98	30.04	48.76	58.01	87.37	57.56	47.91	67.26	70.02	55.4	97.66	85.7	32.09	0	0.6	0	14.78	24.81	2.3	7.39	0	0	0	0	0	0.24	0	0	0	30.76	25.35	11.81	31.6	34.65	18.07	23.73	13.84	25.28	25.1	21.49	29.39	40.22	22.15
140	140	PVX_121920	reticulocyte binding protein 2 homolog a	8.15	24.13	20.98	9.9	28.38	27.13	55.97	89.24	48.21	48.95	63.68	60.58	43.39	84.33	80.88	35.18	0	2.75	0	9.29	23.28	6.03	0	9.31	0	9.13	30.32	0	3.3	0	0	0	24.59	18.13	0	22.51	30.66	10.81	20.07	11.08	15.24	23.45	15.71	24.24	29.58	13.81
141	141	PVX_098585	reticulocyte binding protein 2 homolog a (PvRBP family)	157.38	252.61	269.73	199.17	218.35	354.78	266.21	423.89	306.32	314.91	327.2	346.1	325.86	418.15	431.72	220.15	114.62	210.1	125.62	288.56	319.52	223.19	168.71	275.76	222.76	304.02	340.52	327.69	300.19	312.37	184.03	155.79	295.4	248.33	173.02	267.59	283.79	216.84	218.33	192.48	199.35	236.51	219.13	232.2	235.13	225.93
142	142	PVX_084420	blood stage antigen 41-3 precursor	37.99	75.43	53.03	31.11	51.5	70.08	68.49	133.02	92.93	86.63	91.58	97.68	91.09	130.38	128.31	54.66	3.76	27.07	6.5	50.78	60.18	22.47	23.41	49.14	30.96	53.7	64.92	57.76	51.04	62.31	33.03	24.79	95.36	59.58	30.67	63.14	69.66	38.85	45.09	28.65	46.27	49.5	43.4	49.82	44.96	42.14
143	143	PVX_090240	hypothetical protein, conserved	18.77	37.09	34.64	21.29	33.12	59.97	59.95	106.37	73.78	63.28	77.52	76.92	78.02	108.37	98.79	52.02	0.71	16.6	2.9	37.61	41.47	11.58	16.68	35.84	19.87	40.55	56.35	46.2	38.16	48.08	18.36	4.53	40.39	30.45	13.85	41.97	45.17	26.65	33.33	23.82	29.97	34.02	27.09	34.29	50.63	26.82
144	144	PVX_087725	conserved Plasmodium protein, unknown function	26.34	31.99	29.13	19.2	38.55	48.76	52.7	93.4	57.56	48.95	69.8	64.69	65.17	95.21	79.19	40.51	0	2.28	0	14.78	18.4	8.09	0	12.34	7.65	21.14	29.41	28.84	19.86	27.45	8.18	0	25.9	20.53	9.55	26.31	33.51	16.03	21.04	17.81	16.42	19.89	20.67	27.92	33.01	20.02
145	145	PVX_096350	conserved Plasmodium protein, unknown function	11.93	43.26	47.94	25.6	45.5	72.35	78.24	137.42	92.47	83.85	89.84	106.4	96.24	144.71	133.09	53.8	0	13.85	0	43.21	51.99	4.45	0	33.84	21.33	43.78	60.09	49.8	38.47	50.57	20	7.4	51.55	39.75	9.55	50.14	50.59	33.86	41.17	28.65	40.42	44.61	35.39	44.92	34.3	42.14
146	146	PVX_092070	conserved Plasmodium protein, unknown function	22.34	59.17	53.76	31.9	48.6	81.37	67.71	133.99	104.35	83.28	105.87	99.13	95.13	143.67	134.18	54.66	1.56	27.84	5.82	57.16	68.94	19.46	21.29	48.51	30.55	58.17	76.76	70.45	55.88	67.74	27.69	22.29	64.95	50.62	24.65	68.76	61.84	38.85	51.36	36.26	48.1	59.96	41.3	64.86	47.87	54.72
147	147	PVX_091710-01	petidase, M16 family	163.52	288.4	271.83	164.78	210.37	265.06	239.84	383.75	310.61	303.74	312.25	331.94	312.7	424.38	432.2	208.1	105.4	183.02	129.54	265.85	299.15	174.62	145.89	238.62	199.11	253.16	329.2	312.32	269.74	289.57	155.87	135.49	284.68	219.51	178.28	263.78	283.84	206.65	222.71	177.97	205.22	261.32	225.51	239.1	176.99	239.24
148	148	PVX_091710-02	petidase, M16 family	13.89	41.93	39.27	22.78	45.5	75.27	74.98	124.47	89.59	79.15	94.37	94.7	89.29	124.29	116.15	58.75	1.56	26.68	7.8	49.22	56.79	19.46	21.29	40.73	30.55	45.64	66.46	58.9	49.77	60.81	27.25	21.76	61.24	47.16	32.63	53.35	49.86	32.26	42.6	34.18	36.83	42.59	36.21	47.86	46.92	39.29
149	149	PVX_122805-01	conserved Plasmodium protein, unknown function	11.42	29.18	28.73	13.33	33.12	54.15	53.82	99.95	60.26	57.47	74.56	70.74	75.05	95.7	93.94	45.11	0	13.85	0	28.49	31.83	1.21	9.06	22.63	10.74	28.08	38.33	35.01	29.66	41.7	12.8	7.4	40.39	33.79	1.57	33.37	35.02	19.03	27.67	17.34	23.24	26.29	27.43	31.46	33.01	25.33
150	150	PVX_122805-02		12.44	34.62	32.51	20.26	41	63.54	61.8	112.23	76.97	64.06	69.8	70.02	70.31	101.88	100.05	50.16	0.17	15.24	1.2	36	39.21	13.04	16.68	32.6	21.8	33.9	49.49	43.86	38.78	50.26	21.06	13.74	42.23	31.31	22.75	49.53	40.77	19.51	33.02	23.02	26.81	32.06	25.32	36.6	40.77	29.3
151	151	PVX_094830	hypothetical protein	92.79	160.33	162.13	79.3	107.02	129.26	122.32	237.92	163.66	133.58	161.17	159.88	151.71	225.99	183.77	91.39	79.37	110.2	55.77	132.73	166.39	57.23	55.54	101.49	75.78	132.33	139.76	113.98	100.01	117.05	49.64	36.23	171.1	132.1	73.7	128.96	168.73	147.57	136.18	100.25	123.21	168.29	111.92	140.91	86.3	122.12
152	152	PVX_001015	PKH_031010	29.03	51.92	45.21	31.9	41	74.55	73.62	127.32	97.41	81.54	92.71	93.16	95.68	129.76	120.42	71.82	4.28	28.98	10.27	63.91	64.7	23.73	25.41	47.55	33.33	50.08	71.57	62.86	58.62	69.08	31.85	28.43	63.94	49.49	29.86	63.85	58.32	35.99	43.98	33.25	37.89	52.29	38.83	44.71	49.73	41.12
153	153	PVX_085445	surface protein, putative, Pf113	14.37	22.42	19.53	11.33	26.61	35.7	30.5	77	37.17	43.51	47.27	41.4	57.5	67.32	68.61	28.56	0	5.14	0	10.16	17.82	1.76	0	10.54	9.53	17.3	23.15	18.49	15.03	21.5	0	0	13.13	18.75	0	18.88	19.61	7.31	15.66	4.54	14.62	18.45	17.15	19.78	33.66	14.84
154	154	PVX_084970	hypothetical protein	14.83	34.93	32.15	25.14	37.27	59.97	62.7	108.68	81.69	49.97	76.05	80.74	76.55	109.6	96.63	55.51	0	14.78	0	42.5	47.12	15.86	19.06	47.87	30.14	41.21	53.64	50.07	40.01	49.65	24.52	28.43	32.64	32.98	27.77	53.35	41.39	24.7	31.12	23.43	29.29	41.28	30.06	36.6	45.95	32.28
155	155	PVX_123975	conserved Plasmodium protein, unknown function	12.93	18.71	20.02	5.88	33.12	38.64	55.97	74.68	40.31	20.46	55.64	55.24	40.56	81.91	76.26	33.68	0	4.66	0	9.29	14.82	0	0	11.14	6.33	11.46	18.94	19.03	16.54	21.5	6.28	0	13.76	15.49	0	12.41	22.17	6.52	15.03	11.66	13.97	13.09	10.86	20.86	24.16	13.28
156	156	PVX_122865	hypothetical protein, conserved	5.68	29.18	25.46	12.01	24.72	45.22	51.54	87.37	63.62	46.85	60.81	57.97	63.35	89.45	81.98	39.26	0	6.62	0	8.39	21.17	2.84	0	15.79	11.91	22.96	38.33	25.84	26.22	28.38	0	0	25.47	18.75	6.93	22.51	28.91	20.88	19.05	9.9	20.09	25.9	21.09	28.67	30.29	22.56
157	157	PVX_002790	hypothetical protein	28.7	68.49	68.73	48.48	76.51	102.81	103.32	151.85	116.97	113.12	127.41	129.15	123.01	169.75	150.58	84.39	16.26	55.32	31.45	83.79	96.43	41.67	52.76	77.56	68.14	92.38	111.55	100.59	88.34	100.87	63.07	51.98	80.96	73.37	50.72	91.86	74.14	65.99	60.18	52.74	56.89	68.73	58.94	67.26	76.7	60.59
158	158	PVX_081330	hypothetical protein, conserved	7.56	33.98	31.78	23.26	43.31	46.43	53.82	102.49	76.35	73.41	76.05	74.25	76.55	107.96	97.06	42.88	0	12.44	0	32.62	40.35	16.32	16.68	24.58	22.27	37.14	52.7	46.49	37.53	37.62	20.53	14.47	40.39	34.18	11.08	39.78	37.16	21.33	28.39	19.19	26.05	33.7	26.39	34.59	40.22	31.63
159	159	PVX_111035	plasmepsin VII	6.95	34.62	32.15	14.6	35.94	50.98	52.7	99.95	60.26	57.47	67.26	65.48	68.64	103.67	91.14	37.96	0	12.91	2.9	33.06	34.81	12.55	8.24	30.49	19.38	37.14	46.46	43.86	38.16	46.15	19.46	2.04	37.17	33.79	13.85	33.8	33.89	24.7	31.77	22.21	29.29	32.72	29.1	38.75	32.35	33.53
160	160	PVX_114330	conserved Plasmodium protein, unknown function	5.01	29.55	19.04	12.68	31.62	38.64	52.7	93.98	61.12	48.95	70.62	60.58	55.4	93.69	84.66	33.68	0	2.28	0	12.58	26.29	3.92	0	16.35	10.14	23.85	32.97	30.07	24.61	26.98	12.1	0	33.36	22.76	12.51	32.05	25.51	18.07	21.51	20.51	16.42	24.28	17.61	26.35	40.22	21.73
161	161	PVX_116695	plasmepsin V	12.44	40.28	31.41	21.79	43.31	70.08	69.26	115.18	78.19	72.74	85.59	85.52	76.55	118.76	103.73	41.72	0	17.05	3.68	38	38.82	13.51	13.46	37.39	25.02	41.54	56.35	45.04	39.71	52.06	24.52	9.54	44.29	36.5	18.61	41.25	42.29	25.88	32.09	20.51	27.17	35.27	27.77	36.88	45.95	28.26
162	162	PVX_121945	hypothetical protein, conserved in Plasmodium species	8.15	24.96	27.53	13.33	31.62	43.98	43.62	88.62	51.58	52.91	65.5	49.31	56.46	88.9	87.23	33.68	0	4.17	0	11	18.96	2.84	0	15.79	1.04	19.25	28.49	23.07	22.94	27.92	3.93	0	19.35	18.75	1.57	9.8	30.24	14.96	21.04	9.29	18.59	16.42	18.52	22.86	30.29	22.15
163	163	PVX_003520	knob-associated histidine-rich protein	14.83	31.99	21.92	11.33	31.62	48.76	47.81	84.78	64.42	48.95	57.78	56.16	62.41	83.74	83.06	35.18	0.33	5.63	0	16.15	26.77	1.76	0	15.23	9.53	18.28	29.87	26.72	20.76	27.92	10.63	0	26.33	22.76	10.33	18.23	30.24	14.41	21.51	13.84	20.09	21.27	18.52	24.68	33.66	20.02
164	164	PVX_082595	transmembrane protein Tmp21 homologue, putative	20.4	29.9	32.51	16.98	38.55	42.7	49.1	89.24	57.56	54.78	68.12	69.28	56.46	94.7	90.67	41.72	1.34	10.04	0	13.33	22.24	5.51	0	19.05	10.14	21.6	35.09	31.26	25.02	34.85	11.38	8.52	28	23.82	4.79	23.08	33.12	13.26	22.42	5.29	21.49	22.16	21.49	22.86	28.12	17.29
165	165	PVX_092990	blood stage membrane protein, putative	21.19	23.71	31.04	13.33	0	32.52	0	67.07	51.58	34.57	51.05	18.31	39.08	73.32	62.11	18.7	0.33	3.21	0	9.29	23.28	3.38	0	18.52	15.25	16.29	24.15	25.84	46.06	26.98	22.08	0	24.14	5.53	6.93	25.26	24.45	14.41	23.73	54.13	16.98	27.06	18.07	22.86	15.27	25.33
166	166	PVX_092975	MAEBL, putative	37.99	28.82	30.28	18.66	22.66	48.76	54.91	85.44	57.56	51.95	66.39	55.24	59.52	90	92.56	28.56	1.34	4.66	0	18.11	24.31	6.03	0.56	14.09	11.33	24.72	32.54	28.42	25.42	28.84	14.78	2.04	29.2	21.11	1.57	24.73	34.27	16.55	21.97	11.08	17.53	21.72	21.09	23.79	27.36	21.73
167	167	PVX_097715	merozoite surface protein 3b, putative	83.12	153.64	157.07	87.33	117.97	153.44	146.34	241.7	150.23	155.32	158.94	167.71	159.32	217.22	206.62	98.51	51.96	103.98	54.17	149.24	166.55	69.31	64.12	112.72	84.23	139.94	153.76	129.92	110.15	125.67	56.98	40.29	173.4	138.73	76.25	140.31	166.83	129.75	132.71	98.01	108.2	136.32	114.25	124.09	88.98	108.56
168	168	PVX_003770	merozoite surface protein 5	13.42	72.83	23.73	38.43	17.82	45.22	55.97	92.83	52.64	22.67	58.81	46.08	44.73	86.66	65.09	33.68	0	9.55	11.45	36	24.31	16.77	8.24	27.84	11.91	22.51	33.83	27.15	23.36	22.54	38.15	0	29.6	42.13	11.08	63.61	39.5	18.07	23.73	20.08	86.51	18.93	16.68	43.59	31.68	26.08
169	169	PVX_112675		204.74	316.72	311.4	218.7	257.13	339.28	295.21	472.09	323.05	367.67	356.31	389.15	366.58	455.78	466.46	263.42	161.2	243.78	164.76	325.58	346.95	233.78	203.98	296.36	263.33	356.42	390.89	354.83	326.47	357.3	207.42	168.24	352.56	294.44	200.7	295.66	358.52	288.03	300.25	234.67	257.31	302.5	288.99	305.27	258.34	273.44
170	170	PVX_080665	PFE0565w	21.19	58.19	53.28	26.94	44.42	68.51	74.3	125.19	88.1	80.95	91.01	88.34	90.5	131.29	111.64	50.16	4.54	27.84	11.45	53.47	57.66	22.9	14.13	47.55	29.32	54.78	73.65	60.47	52.53	65.67	25.45	17.15	63.12	53.6	21.76	59.23	58.73	43.31	50.41	40.91	43	55.7	48.36	53.31	43.95	49.94
171	171	PVX_080305	conserved Plasmodium protein, unknown function	0	25.36	20.5	16.98	43.31	43.98	60.89	89.24	53.67	50.97	67.26	52.36	66.06	92.13	80.88	32.09	0	3.69	0	15.47	21.71	0.64	0.56	12.34	9.53	21.14	32.54	21.6	25.02	26.51	2.29	0	17.78	18.75	0	19.51	23.91	12.67	16.86	7.38	18.07	14.24	16.2	23.33	21.52	18.68
172	172	PVX_094310	hypothetical protein	9.84	31.99	27.13	19.2	33.12	48.76	50.34	93.4	54.68	49.97	68.12	76.92	63.35	91.07	76.26	40.51	0.17	8.58	0	18.73	34.81	1.21	6.5	20.61	11.91	17.79	35.5	31.65	27.4	38	9.04	6.11	27.59	24.34	7.86	29.29	34.27	19.51	23.3	11.66	23.66	23.45	21.9	28.3	40.22	20.46
173	173	PVX_083275	conserved Plasmodium protein, unknown function	11.93	27.32	25.46	13.97	22.66	50.98	59.95	84.78	57.56	43.51	47.27	55.24	58.52	79.4	78.61	32.09	5.6	9.07	0	19.35	22.76	6.55	0	14.09	13.05	26.85	36.33	28	24.2	31.07	12.8	0	26.75	26.33	9.55	26.82	32.72	19.51	24.97	14.88	17.53	23.87	23.46	23.33	34.3	19.13
174	174	PVX_088860	conserved Plasmodium protein, unknown function	31.89	75.43	44.36	30.71	54.24	95.85	77.6	131.06	156.24	88.78	138.12	117.66	98.93	173.71	128.02	52.02	20	33.01	13.7	67.94	122.23	24.96	44.16	87.06	39.23	51.22	65.18	122.68	88.63	71.46	38.5	71.52	119.57	60.05	115.48	174.23	94.92	81.33	88.91	44.17	62.68	102.51	56.42	98.83	74.95	92.94
175	175	PVX_088990	conserved Plasmodium protein, unknown function	17.93	31.65	27.13	9.16	26.61	52.06	42.09	87.37	58.48	64.06	66.39	56.16	66.93	94.2	83.06	39.26	8.87	6.62	0	15.47	21.17	0	3.47	15.79	11.33	26.43	30.77	28.42	27.01	30.19	10.63	2.04	26.33	23.82	0	15.48	29.8	17.57	20.56	18.74	18.07	20.35	22.69	28.67	24.99	20.46
176	176	PVX_089940	hypothetical protein, conserved in Plasmodium species	28.04	31.31	20.98	13.97	10.68	43.98	42.09	88.62	54.68	44.65	67.26	53.33	46.04	90.54	76.86	32.09	1.79	7.11	0	19.35	23.28	3.38	0	12.34	11.33	21.6	32.1	24.01	22.94	30.63	9.85	0	26.33	16.17	27.77	27.33	26.53	17.07	20.07	15.89	18.59	20.35	20.25	26.35	32.35	22.56
177	177	PVX_101500		39.6	42.73	38.95	17.55	35.94	56.16	60.89	103.97	61.12	50.97	70.62	63.08	66.06	98.62	93.94	48.21	8.05	15.69	12.02	41.04	45.76	14.46	5.57	26.46	16.32	30.09	41.41	36.43	26.62	40.25	17.21	0	47.36	44.4	20.22	41.97	50.35	33.54	35.11	24.22	28.25	33.7	28.44	35.47	33.01	28.26
178	178	PVX_101530		158.55	223.32	233.06	158.08	216.11	285.65	251.33	398.45	285.33	313.57	320.3	354.02	322.04	405.1	402.52	240.62	94.73	160.03	93.09	199.39	218.3	140.53	130.33	196.69	173.5	227.38	264.06	244.09	217.5	236.82	157.12	125.72	241.58	203.95	136.69	211.39	218.63	178.64	187.98	188.78	142.74	212.64	190.53	204.04	158	187.84
179	179	PVX_114620	conserved Plasmodium protein, unknown function	0.85	21.98	21.45	14.6	24.72	42.7	47.81	87.37	58.48	49.97	61.79	33.3	56.46	88.35	85.18	47.21	0	9.55	2.9	28.49	23.28	8.09	7.39	14.66	14.71	24.29	32.54	29.66	27.01	29.74	14.78	10.48	26.33	23.82	11.08	28.32	29.8	14.96	18.52	10.5	16.42	25.5	16.2	24.68	29.58	22.56
180	180	PVX_122965	hypothetical protein, conserved in Plasmodium species	6.33	24.96	23.73	16.98	26.61	46.43	59.95	93.98	63.62	70.69	64.6	38.87	66.93	98.14	90.67	44.01	0	13.38	9.06	27.52	33.13	10.6	12.77	30.05	19.87	32.41	40.28	35.01	30.03	39.88	22.08	17.77	32.64	39.05	14.49	30.23	33.12	20.88	28.39	13.84	24.08	28.19	22.3	36.88	33.66	20.89
181	181	PVX_124090	conserved Plasmodium protein, unknown function	5.68	22.86	26.3	7.59	39.8	38.64	34.98	92.83	58.48	63.28	73.79	51.36	58.52	94.2	87.23	46.17	0	9.07	3.68	24.45	28.2	6.55	7.39	20.09	11.91	22.96	30.77	27.15	17.52	26.03	19.46	4.53	25.03	16.17	1.57	27.33	25.51	12.67	19.56	13.84	15.84	19.41	19.83	25.95	34.3	17.76
182	182	PVX_084815	conserved Plasmodium protein, unknown function	0	21.98	23.28	5.88	34.56	53.12	54.91	82.76	55.66	52.91	66.39	28.5	69.48	87.79	79.19	46.17	0	5.14	4.41	18.73	26.77	4.98	8.24	15.79	9.53	20.67	29.41	24.48	19.4	27.45	9.85	7.4	26.33	20.53	12.51	21.93	21.56	16.03	15.66	15.39	18.07	17.45	19.4	24.24	37.36	18.68
183	183	PVX_090030	conserved Plasmodium protein, unknown function	0	20.62	20.98	9.9	30.04	35.7	53.82	75.47	58.48	50.97	60.81	0	65.17	82.53	84.66	47.21	0	8.58	3.68	24.98	25.31	1.76	12.07	12.34	8.29	16.79	27.08	24.48	17.52	29.74	14.78	7.4	17.23	18.13	11.81	17.56	22.17	16.55	14.37	13.31	14.62	15.35	14.19	20.86	31.68	16.81
184	184	PVX_090225	conserved Plasmodium protein, unknown function	33.71	71.42	64.87	49.03	71.54	109.58	92.45	158.66	126.26	126.59	140.44	124.82	128.16	202.18	154.31	85.85	8.6	33.01	28.67	78.72	104.54	39.02	45.47	81.06	45.26	69.65	97.34	85.22	83.62	87.79	48.51	60.65	106.77	56.17	57.55	138.2	79.77	52.72	62.15	69.23	62.39	86.21	59.27	70.04	74.07	77.99
185	185	PVX_090945	conserved Plasmodium protein, unknown function	0	21.98	16.47	3.97	31.62	41.39	46.47	77.75	49.36	50.97	57.78	15.62	60.5	81.3	75.05	42.88	0	11.96	2.9	24.45	27.25	2.84	6.5	15.23	10.74	21.6	29.41	30.47	17.52	27.45	20	0	20.36	21.67	6.93	21.93	18.9	7.31	13.69	13.31	13.97	19.41	16.68	21.89	31.68	16.81
186	186	PVX_094670	conserved Plasmodium membrane protein, unknown function	0	17.19	25.03	8.39	26.61	48.76	27.86	79.23	53.67	54.78	56.72	28.5	66.93	80.04	79.76	48.21	0	10.52	7.16	26.52	21.17	8.09	3.47	11.14	15.25	18.28	22.12	29.66	18	30.63	18.36	7.4	19.86	19.95	11.81	18.88	26.03	12.67	20.07	9.9	20.09	23.02	15.21	24.24	32.35	16.81
187	187	PVX_002510	MAEBL (merozoite adhesive erythrocytic binding protein ), putative	36.88	70.46	72.36	46.22	79.99	106.5	93.87	171.61	114.36	121.68	144.06	133.89	140.64	162.32	156.63	84.88	17.61	59.96	34.84	102.92	101.93	49.69	57.93	85.65	64.36	75.08	108.1	96.41	83.31	101.54	63.73	48.29	95.23	81.76	49.63	87.1	83.8	61.26	71.58	52.54	59.1	65.02	60.71	66.08	84.79	60.26
188	188	PVX_089845	hypothetical protein, conserved in Plasmodium species	0	22.42	20.02	12.68	17.82	42.7	36.94	77.75	54.68	43.51	59.82	15.62	54.32	84.92	70.62	32.09	0	9.07	4.41	29.44	25.31	5.51	9.85	15.23	8.29	26.01	32.54	28	22.94	30.63	18.92	12.19	26.75	23.82	8.73	25.79	29.8	15.5	22.86	13.84	18.59	24.28	18.96	25.11	36.77	18.68
189	189	PVX_079800	conserved Plasmodium protein, unknown function	4.31	31.65	32.87	12.01	35.94	46.43	53.82	96.76	53.67	56.59	73.79	64.69	67.79	102.33	94.85	37.96	0	14.78	2.09	32.18	38.44	9.11	3.47	33.02	17.87	33.9	48.16	39.14	31.48	42.4	18.36	4.53	42.53	41.46	16.92	38.26	41.08	31.27	35.11	21.79	28.95	35.88	29.1	37.42	33.01	30.65
190	190	PVX_085665	serine C-palmitoyltransferase, putative	13.42	44.04	42.91	20.26	39.8	63.54	70.01	110.03	74.44	65.6	81.69	90.53	84.88	113.17	103.73	52.91	0	23.07	3.68	48.26	49.11	14.93	14.79	33.84	22.74	49.8	55.16	55.87	38.47	54.66	15.41	17.15	59.73	49.78	23.23	47.03	57.3	41.79	50.22	34.18	40.9	51.66	42.24	51.14	43.43	45.52
191	191	PVX_000930	sexual stage-specific protein precursor	14.37	41.93	44.07	25.6	44.42	78.05	76.96	125.55	84.98	79.76	86.21	90.53	97.33	123.96	119.13	66.71	3.25	25.9	13.15	62.67	60.73	23.73	26.86	43.56	39.93	52.33	73.65	61.13	54.7	64.97	36.39	32.53	54.49	46.25	24.65	54.19	46.79	36.87	40.69	34.48	40.9	46.3	37.01	43.82	50.18	40.87
192	192	PVX_091700	circumsporozoite-related antigen	3.56	24.13	23.28	7.59	30.04	45.22	57.01	88.62	61.97	60.03	58.81	56.16	66.93	87.23	75.05	37.96	0	7.6	2.09	23.37	26.77	8.09	4.56	22.63	16.32	22.96	33.83	27.58	27.4	24.06	14.14	11.36	31.9	26.33	9.55	20.13	25.51	20.43	19.56	11.66	21.94	18.45	18.96	25.95	32.35	17.76
193	193	PVX_089345	conserved Plasmodium protein, unknown function	0	24.96	24.17	8.39	24.72	48.76	49.1	86.09	61.97	51.95	62.74	64.69	58.52	86.66	78.61	50.16	0	9.55	1.2	16.82	21.17	8.6	6.5	14.09	9.53	21.6	30.32	27.58	24.61	30.19	14.78	0	23.23	22.22	13.19	21.34	28.45	14.96	23.73	13.84	19.6	18.93	15.71	22.38	34.93	14.33
194	194	PVX_090145	conserved Plasmodium protein, unknown function	212.98	287.69	308.77	179.43	240.37	281.34	229.99	392.33	292.52	292.78	336.25	312.64	309.91	385.15	364.25	186.05	141.04	212.25	136.14	289.68	302.49	195.1	150.03	253.42	209	244.56	316.44	272.1	260.55	265.9	148.41	110.88	321.59	290.53	183.6	269.51	311.09	250.84	263.47	218.2	227.82	251.41	239.25	255.12	236.26	225.66
195	195	PVX_091735	conserved Plasmodium protein, unknown function	13.89	48.02	44.36	23.74	60.11	66.9	70.01	124.47	89.1	87.17	97.57	97.19	101.53	128.19	118.48	60.3	2.03	27.46	16.36	54.35	57.08	24.55	18.48	46.25	34.85	48.34	72.73	58.45	53.02	63.29	31.05	28.43	54.25	54.64	30.67	51.92	49.61	34.48	44.2	31.02	34.6	43.86	36.48	44.26	49.27	36.22
196	196	PVX_081845		20.79	48.73	51.3	30.71	55.98	83.91	74.3	133.35	95.66	88.25	100.12	95.21	102.54	131.6	122.93	68.03	4.28	33.71	12.02	61.66	69.42	27.37	30.94	53.37	37.44	60.17	72.5	59.81	59.94	69.52	36.02	26.2	66.92	58.38	36.31	60.98	50.83	43.31	45.52	27.94	41.85	50.16	38.83	47.66	62.62	41.89
197	197	PVX_096020	conserved Plasmodium protein, unknown function	9.29	38.57	37.66	17.55	45.5	65.24	55.97	105.42	72.45	76.66	86.21	79.49	79.45	110.81	97.5	46.17	1.34	19.69	9.67	43.56	43.66	16.32	19.06	35.84	25.47	41.21	53.02	42.34	42.97	47.45	38.5	23.31	55.67	41.46	21.76	46.06	43.76	30.59	37.87	22.62	32.52	38.24	29.42	33.99	49.27	31.63
198	198	PVX_096055		118.56	217.72	201.57	152.37	207.58	279.04	240.64	374.28	306.44	315.68	327.79	342.12	324.6	387.35	371.56	232.14	94.33	171.31	123.14	234.08	268.55	188.99	159.02	239.71	205.72	243.11	286.09	275.17	254.29	264.07	178.11	157.07	236.88	179.88	145.59	227.46	199.77	161.87	169.25	146.21	150.75	188.9	171.36	179.62	182.01	181.48
199	199	PVX_099900		1.9	20.62	21.45	7.59	28.38	48.76	49.1	82.76	47.01	55.69	61.79	60.58	59.52	79.4	83.6	0	0	9.55	0	23.92	20.63	6.55	9.85	16.9	9.53	21.14	26.6	26.72	22.08	22.02	8.18	7.4	22.77	21.67	8.73	20.13	24.99	18.55	18.52	16.38	16.42	17.45	18.07	25.95	32.35	19.58
200	200	PVX_101605		2.77	27.32	22.38	9.16	22.66	50.98	36.94	88.62	50.49	48.95	66.39	72.17	60.5	86.66	78.61	40.51	0	9.55	0	24.98	22.76	8.6	6.5	22.13	17.36	25.15	33.83	34.28	18	30.63	15.41	2.04	20.86	16.84	8.73	24.73	27.02	15.5	24.15	13.31	19.1	23.02	17.15	26.35	28.12	18.22
201	201	PVX_113225	conserved Plasmodium protein, unknown function	0	46.07	39.89	14.6	42.17	56.16	58.01	121.88	83.91	70.69	78.23	76.92	75.8	125.61	105.3	42.88	2.26	28.23	8.44	54.06	55.03	18.58	19.06	46.25	22.74	46.25	65.44	56.58	48.73	51.77	23.07	18.98	64.75	47.46	31.85	63.85	55.61	37.73	41.42	29.34	40.66	53.93	42.71	44.71	47.4	43.86
202	202	PVX_118525	conserved Plasmodium protein, unknown function	0	26.16	27.13	11.33	30.04	43.98	49.1	86.09	55.66	41.15	65.5	61.43	53.22	94.7	79.19	48.21	0	13.38	0	27.02	25.31	5.51	9.85	19.57	12.48	23.41	38.33	33.55	29.29	34.45	13.48	0	29.6	32.15	1.57	30.69	31.09	20.43	27.67	16.87	19.1	27.44	17.61	31.78	30.99	21.31
203	203	PVX_121875		34	68.49	68.91	48.76	89.43	108.71	103.72	171.41	115.35	114.61	127.41	130.44	123.77	156.92	151.91	82.38	14.09	91.23	36.29	91.67	100.03	54.8	53.04	83.67	66.75	91.08	108.24	92.54	84.71	99.64	53.16	43.11	98.37	86.96	54.36	89.29	78.14	60.57	64.46	60.88	58.48	68.28	60.71	65.27	88.02	56.94
204	204	PVX_096990		13.89	48.02	44.07	23.74	46.56	70.84	66.1	116.01	81.69	79.15	89.25	88.34	79.45	113.17	108.35	56.34	3	30.84	5.13	52.29	55.63	17.23	22.89	41.45	29.32	50.93	60.36	53.42	44.11	50.26	24.52	21.23	51.55	49.49	25.57	51.62	56.03	36.87	38.92	26.86	40.17	41.54	31.62	40.28	50.18	33.22
205	205	PVX_121910		64.24	110.27	108.99	73.47	119.28	153.94	136.15	222.96	166.11	158.87	173.68	175.31	167.86	212.61	206.88	113.5	41.81	106.4	54.17	137.02	149.23	92.75	81.37	120.22	94.86	126.44	147.69	132.71	128.91	129.84	78.86	72.6	146.36	107.55	94.09	130.49	116.32	92.69	95.06	82.91	86.79	97.23	85.52	91.95	116.4	96.8
206	206	PVX_101580		0	16.13	12.53	1.62	24.72	30.82	36.94	58.14	44.49	34.57	44.55	50.35	48.55	75.42	69.28	24.34	0	3.21	0	5.3	15.44	2.84	0	4.83	8.29	14.73	16.15	15.66	13.99	16.51	0	0	14.96	14.78	0	11.58	22.17	12.07	11.43	8.03	13.97	14.24	12.02	21.89	26.59	9.93
207	207	PVX_112710		0	24.96	22.83	12.68	0	30.82	50.34	88.62	58.48	44.65	61.79	57.08	60.5	81.91	83.06	37.96	0	5.63	0	11.8	17.82	1.21	7.39	12.34	8.29	70.08	25.14	23.54	16.54	18.79	0	0	26.33	20.53	11.08	21.34	27.98	16.55	17.98	6.7	14.62	20.81	19.83	21.38	33.01	16.33
208	208	PVX_086850	Plasmodium exported protein, unknown function	0	24.13	25.88	10.63	33.12	47.61	51.54	88	61.12	60.03	65.5	70.74	54.32	87.23	85.18	50.16	0	12.44	0.09	23.37	33.55	3.38	7.39	21.63	14.71	29.69	39.51	33.92	28.54	38.38	15.41	12.98	32.27	25.84	11.08	33.37	28.45	24.7	23.73	16.38	19.6	29.64	19.83	25.95	33.66	21.31
209	209	PVX_099670	conserved Plasmodium protein, unknown function	5.68	31.99	31.41	18.66	38.55	42.7	59.95	93.98	73.12	60.03	76.79	77.57	66.06	95.7	98.36	40.51	0.71	11.96	0	27.02	27.25	7.58	7.39	20.09	13.05	31.65	39.51	33.92	23.78	32.78	8.18	0	28.4	26.33	9.55	27.83	33.12	17.57	21.04	22.62	18.07	23.45	24.22	30.1	33.01	19.13
210	210	PVX_101485	conserved Plasmodium protein, unknown function	0	12.04	13.12	0	0	30.82	40.47	73.08	44.49	43.51	52.24	47.18	43.39	76.1	62.87	26.56	0	4.66	0	0	12.25	2.84	0	6.13	8.29	12.58	17.28	20.08	17.03	18.79	0	0	12.49	11.7	0	15.48	18.17	15.5	14.37	11.08	12.61	8.61	6.94	22.38	21.52	10.51
211	211	PVX_116725	conserved Plasmodium protein, unknown function	6.33	25.36	21.92	2.88	35.94	37.2	34.98	86.09	65.21	52.91	57.78	67.03	65.17	94.7	89.7	35.18	0	6.62	0	23.92	31.39	6.03	6.5	23.12	11.33	22.51	37.94	31.26	23.36	33.62	11.38	4.53	29.99	22.76	3.46	23.64	31.09	18.55	21.97	13.31	16.42	27.44	18.52	29.03	32.35	22.56
212	212	PVX_095035-01	conserved Plasmodium protein, unknown function	0	13.28	13.7	2.88	0	34.14	36.94	67.07	35.45	39.91	36.74	37.54	37.54	66.52	63.62	18.7	0	0	0	0	9.48	0	0	0	0	5.33	16.72	16.24	9.49	11.61	0	0	8.99	0	0	0	11.63	0	8.65	6.01	0	7.15	1.52	9.18	9.6	6.19
213	213	PVX_095035-02	conserved Plasmodium protein, unknown function	0	24.13	32.51	15.81	26.61	53.12	42.09	95.1	65.98	54.78	64.6	66.26	66.06	99.57	84.13	41.72	0	5.14	0	23.92	32.26	6.55	0	20.61	15.79	27.26	41.79	30.86	28.54	29.29	16.02	0	30.38	22.22	0	26.82	31.09	22.2	20.56	12.22	24.08	24.28	23.46	33.38	29.58	27.18
214	214	PVX_084340	IMP-specific 5'-nucleotidase	22.34	53.02	54.47	33.06	62.43	90.42	88.47	149.27	106.25	98.14	108.13	109.37	105.5	143.15	137.87	69.96	5.87	34.06	13.7	68.4	76.07	28.16	25.41	63.33	47.15	59.92	85.71	71.75	63.14	75.36	37.45	30.94	111.19	49.78	31.46	66.8	64.94	42.56	46.8	41.94	49.86	59.42	44.3	55.04	62.98	52.79
215	215	PVX_119265	conserved Plasmodium protein, unknown function	62.07	132.85	153.04	78.31	111.45	157.12	137.35	248.99	166.46	165.98	152.82	204.87	178.81	243.57	255.97	118.8	50.97	109.84	64.66	149.41	162.58	63.37	67.78	134.1	101.91	155.71	193.3	153.97	140.91	176.81	78.15	66.82	167.87	142.03	93.38	170.22	190.58	122.7	123.22	103.19	109.29	136.95	118.32	129.44	102.3	125.23
216	216	PVX_093665	conserved Plasmodium protein, unknown function	0	23.71	15.93	9.16	34.56	38.64	49.1	65.22	27.07	41.15	55.64	50.35	52.1	74.03	76.26	35.18	0	2.28	0	9.29	15.44	0	0	11.14	3.51	14.2	23.65	17.94	18.94	22.54	0	0	13.13	9.94	0	7.83	16.61	5.69	17.98	4.54	4.85	13.09	12.58	17.37	22.42	11.09
217	217	PVX_080225	conserved Plasmodium protein, unknown function	0	16.67	13.12	10.63	34.56	32.52	43.62	79.95	38.78	43.51	44.55	55.24	63.35	83.14	79.76	33.68	0	3.69	0	19.95	10.89	0	0.56	12.93	7	19.25	21.08	18.49	17.52	28.38	6.28	0	18.31	15.49	0	13.22	18.9	7.31	10.58	0	13.97	9.3	16.2	24.24	19.61	9.34
218	218	PVX_083560	Plasmodium exported protein, unknown function	3.56	31.99	26.72	14.6	37.27	52.06	55.97	103.97	62.8	54.78	67.26	66.26	69.48	99.1	90.19	47.21	0	14.31	2.09	42.14	36.45	12.55	14.79	27.84	13.05	35	49.16	44.16	35.26	42.76	17.79	13.74	36.5	30.45	21.26	36.69	36.81	22.2	25.37	19.64	21.94	30	19.4	28.3	36.77	24.17
219	219	PVX_098915	conserved Plasmodium protein, unknown function	234.99	515.84	501.07	269.7	239.18	316.35	292.84	580.78	397.41	387.45	400.77	432.48	379.39	595.69	592.57	244.96	148.95	192.39	124.95	353.48	342.17	167.31	102.7	342.2	220.06	355.76	357.16	346.12	288.82	366.78	125.59	101.33	461.94	383.95	276.6	426.51	514.11	417.16	441.97	257.5	398.92	473.96	368.17	473.97	196.8	433.33
220	220	PVX_116825	GTPase activator, putative	24.93	73.61	68.35	31.9	64.67	73.83	78.24	151.34	90.08	94.83	94.92	101.94	96.24	141.83	133.64	62.52	2.03	33.01	15.31	62.92	65.97	30.46	17.89	52.78	37.8	58.67	79.53	66.17	57.94	68.41	32.25	23.81	85.21	66.46	42.93	71.88	79.64	53.72	61.85	36.83	51.73	69.77	52.09	59.22	54.09	66.87
221	221	PVX_099705	conserved Plasmodium protein, unknown function	0	17.71	18.54	4.96	0	62.67	0	65.22	41.76	30.01	44.55	44.95	30.69	74.03	58.13	28.56	0	7.11	0	14.06	16.64	2.3	0	17.44	14.71	21.6	30.77	28.84	22.51	30.19	5.19	0	28	20.53	0	23.08	25.51	15.5	19.05	2.95	11.88	18.93	14.19	24.68	30.29	14.84
222	222	PVX_082640	conserved Plasmodium protein, unknown function	0	24.13	23.28	5.88	0	30.82	38.76	76.24	55.66	41.15	49.83	44.95	55.4	88.35	75.05	36.6	0	5.14	0	26.01	25.31	6.55	6.5	17.44	11.91	24.29	30.32	28.84	25.42	31.93	0	6.11	29.99	19.95	3.46	24.73	34.65	18.07	29.1	16.38	16.98	13.67	21.09	29.75	27.36	24.94
223	223	PVX_002800	hypothetical protein	1.9	22.42	14.27	6.76	17.82	35.7	46.47	77.75	27.07	45.76	48.57	49.31	52.1	83.14	78.61	0	0	1.4	0	0	9.48	0	0	6.78	5.66	12.02	20.55	17.94	11.25	17.66	0	0	16.68	9.94	0	6.74	17.41	8.06	11.43	2.95	13.31	12.5	8.33	17.37	23.3	11.09
224	224	PVX_112680		204.59	297.23	302.06	199.61	249.37	318.62	271.59	434.41	304.29	352.56	338.4	292.43	326.12	402.37	394.09	217.31	175.14	244.27	167.84	306.51	292.3	212.78	186.96	264.3	234	266.73	334.31	295.73	276.32	289.22	181.11	148.16	342.78	290	203.93	290.74	331.22	267.11	272.94	208.75	227.9	272.55	266.4	274.32	254.48	245.21
225	225	PVX_111470-01	conserved Plasmodium protein, unknown function	62.44	115.75	110.82	72.57	107.4	146.94	138.3	237.11	181.89	165.58	184.97	192.5	183.91	242.82	224.27	122.04	33.22	80.61	42.07	121.95	137.48	72.67	69.75	113.82	91.87	119.8	161.69	141.58	127.59	143.77	85.1	63.41	132.56	78.22	78.54	126.93	116.72	92.49	96.72	84.84	90.65	121.99	95.91	104.89	104.87	109.94
226	226	PVX_111470-02	conserved Plasmodium protein, unknown function	0	25.76	19.53	12.01	34.56	47.61	54.91	85.44	53.67	49.97	56.72	58.86	53.22	83.14	82.52	45.11	0	3.69	0	10.16	6.45	0	0	11.74	7.65	15.78	21.08	24.93	17.52	19.34	2.29	0	20.36	8.98	0	19.51	17.41	14.41	17.98	4.54	12.61	17.95	14.19	22.38	33.01	11.09
227	227	PVX_090970	conserved Plasmodium protein, unknown function	9.29	36.79	33.23	25.14	51.5	64.4	68.49	114.77	68.24	69.28	87.45	85.52	83.57	106.7	100.89	58.75	0	23.48	0.09	41.77	43.66	16.77	12.77	46.25	24.12	38.53	53.33	46.2	36.24	48.4	26.36	17.77	47.64	35.36	17.49	35.48	36.81	29.56	30.8	27.94	30.3	32.06	31	37.15	43.43	28.96
228	228	PVX_087915	RAP protein, putative	20	50.12	53.03	34.92	60.11	94.8	84.73	134.62	96.54	98.6	109.88	105.96	113.7	133.4	126.26	85.37	4.02	38.77	24.44	59.58	62.88	28.93	27.8	55.1	39.58	59.67	77.41	68.15	57.72	68.41	39.86	30.94	64.55	57.41	27.77	54.19	49.86	39.68	50.22	40.91	40.17	50.16	44.08	51.14	59.29	43.38
229	229	PVX_097577		0	17.19	19.04	5.88	0	30.82	27.86	73.08	50.49	39.91	45.93	53.33	39.08	76.1	63.62	33.68	0	0	2.9	0	0	0	0	0	0	0	0	0	0	0	0	0	18.84	10.84	0	15.48	21.56	3.87	11.43	7.38	10.29	16.42	12.02	23.79	29.58	10.51
230	230	PVX_112690		80.31	143.99	146.68	92.13	128.45	149.34	141.3	230.05	156.05	158.87	169.58	172.19	174.84	222.77	206.62	109.19	50.37	115.75	66.71	175.69	170.74	130.48	78.41	114.78	114.99	157.67	172.77	143.68	127.68	149.32	77.61	59.34	192.6	147.37	97.12	160.44	177.81	135.07	140.05	115.56	117.18	140.28	122.72	128.47	135.11	116.51
231	231	PVX_101515		2.77	33.98	30.66	21.29	47.59	58.1	60.89	96.21	69.68	70.69	73.79	67.79	78.02	94.2	97.5	57.16	0.52	16.6	7.8	38.78	39.59	13.04	12.07	30.05	22.27	33.16	55.16	40.77	38.47	46.8	18.36	2.04	52.05	31.31	14.49	40.52	39.18	23.47	32.09	19.64	28.25	31.72	22.69	36.32	40.22	34.14
232	232	PVX_090265	hypothetical protein	0.85	31.31	26.3	8.39	35.94	55.17	55.97	106.37	65.98	60.03	69.8	68.54	67.79	100.96	93.02	46.17	0	11.48	0.09	28.49	29.13	8.09	12.07	0	0	0	0	43.25	0	0	0	0	40.7	29.13	12.51	40.52	38.85	24.29	33.02	18.74	30.95	33.38	23.84	34.59	37.36	27.18
233	233	PVX_090255	Tryptophan/threonine-rich antigen	14.83	54.73	51.56	33.43	61.67	92.65	80.7	143.85	107	113.49	104.48	96.7	98.4	136.02	119.45	68.03	4.8	34.76	16.36	70.87	60.73	24.55	27.8	44.24	42.65	50.08	86.66	64.12	58.62	66.37	30.24	29.71	83.57	51.45	31.46	67.68	65.81	43.06	57.15	36.26	48.89	59.06	46.49	52.78	56.55	52.59
234	234	PVX_115045	cytochrome c oxidase subunit 2, putative	0	21.98	21.92	2.88	0	34.14	40.47	81.37	49.36	46.85	54.54	43.8	53.22	85.51	80.32	40.51	0	2.75	0	12.58	21.17	3.92	4.56	15.79	8.91	14.73	24.65	25.39	22.94	28.84	2.29	2.04	20.36	8.98	0	21.93	31.09	17.57	17.43	13.84	14.62	18.93	18.07	22.86	20.58	16.81
235	235	PVX_114515	ethanolaminephosphotransferase, putative	0	12.04	14.83	0	20.4	30.82	43.62	72.26	50.49	20.46	41.62	15.62	42	74.03	63.62	14.52	0	0.6	0	0	12.91	0	0	1.53	1.04	11.46	21.6	13.83	12.92	10.97	0	0	16.12	0	0	0	18.9	0	7.52	5.29	0	12.5	4.57	17.37	11.23	7.49
236	236	PVX_001975	conserved Plasmodium membrane protein, uknown function	2.77	32.33	27.94	13.97	26.61	48.76	51.54	93.98	66.75	51.95	64.6	63.08	66.93	95.7	83.06	28.56	0	8.58	0	23.92	31.39	7.07	6.5	28.29	13.61	25.58	42.16	38.14	28.54	29.29	5.19	0	28.8	21.67	3.46	26.82	33.89	20.43	24.97	17.34	21.49	25.1	16.68	27.92	32.35	21.73
237	237	PVX_081760	dynein heavy chain, putative	0	22.86	17.52	10.63	31.62	38.64	42.09	77.75	48.21	28.34	48.57	53.33	43.39	78.1	64.36	21.79	0	0.99	0	14.78	17.24	0	0	11.14	5.66	18.77	28.49	22.1	18	24.56	12.1	0	21.83	6.81	0	21.93	20.28	7.31	9.66	8.03	7.44	11.26	14.71	20.86	25.8	12.75
238	238	PVX_121897		8.72	44.56	37.99	24.21	48.6	69.3	74.3	122.63	97.84	77.29	97.05	84.35	89.29	122.95	111.28	57.16	0.33	22.24	9.06	46.3	54.73	20.33	16.06	52.19	31.36	40.22	64.92	49.53	46.06	54.66	24.99	21.23	57.06	42.46	19.16	55.02	51.31	35.69	37.87	28.65	38.41	46.77	39.59	42.91	49.27	42.89
239	239	PVX_125728		35.46	71.1	72.72	43.56	78.27	108.28	103.32	169.17	122.51	117.87	134.82	130.44	134.97	170.52	165.22	88.22	10.25	46.71	28.67	84.52	90.17	42.96	42.47	82.75	59.61	85.62	112.49	84.61	79.26	95.53	48.79	42.5	84.17	61.43	37.36	81.79	81.36	56.99	65.3	53.74	56.23	71.08	58.94	67.78	58.9	65.07
240	240	PVX_123505	male development gene 1	0	22.42	19.53	10.63	26.61	42.7	45.08	84.11	49.36	52.91	62.74	54.29	53.22	77.44	65.09	35.18	0	2.75	0	10.16	16.04	2.3	0	11.74	6.33	12.58	24.65	17.39	18.47	25.54	6.28	0	17.78	12.51	0	21.93	22.77	10.81	14.37	8.03	14.62	13.67	10.86	23.79	21.52	14.33
241	241	PVX_099035	Falstatin, putative	0	21.08	20.98	1.62	14.76	37.2	38.76	77.75	44.49	34.57	54.54	57.08	44.73	72.6	60.55	32.09	0	4.17	0	14.06	17.24	0.64	0	9.93	1.93	18.77	27.55	22.59	20.31	22.02	14.14	0	21.35	13.3	0	19.51	22.77	14.41	15.66	8.03	11.88	16.42	47.33	22.38	23.3	16.33
242	242	PVX_096280	conserved Plasmodium protein, unknown function	0	21.53	20.02	7.59	30.04	40.04	43.62	82.76	52.64	43.51	60.81	51.36	56.46	77.44	76.26	41.72	0	3.21	0	9.29	19.53	2.84	0	14.09	6.33	24.29	22.64	25.39	21.21	24.56	8.18	0	19.35	17.49	0	14.75	20.28	8.78	6.2	11.08	15.84	14.24	18.52	18.01	9.6	20.02
243	243	PVX_084775	hypothetical protein	0	35.56	26.72	12.01	47.59	56.16	58.01	105.9	73.12	53.85	75.31	63.89	68.64	98.14	98.79	48.21	0	6.12	0	18.73	22.76	7.07	0.56	17.98	15.79	29.3	34.67	30.07	24.2	34.04	9.04	8.52	35.82	21.67	9.55	29.76	35.39	16.55	21.97	9.29	21.03	24.69	18.52	27.54	26.59	20.46
244	244	PVX_092615	hypothetical protein	6.33	28.45	31.41	6.76	17.82	46.43	49.1	89.24	56.62	49.97	67.26	44.95	58.52	84.33	82.52	44.01	0	4.66	0	10.16	24.31	3.38	3.47	14.66	8.29	18.77	29.87	24.01	28.16	33.62	12.1	7.4	28	22.22	1.57	26.82	29.8	14.41	26.16	17.34	18.59	23.87	20.25	27.15	29.58	19.58
245	245	PVX_111065	early transcribed membrane protein 10.2, etramp 10.2	3.56	35.25	31.78	17.55	28.38	46.43	57.01	101.49	59.38	70.69	63.68	63.08	66.93	86.66	84.66	49.2	0	11.48	3.68	33.49	33.13	16.32	8.24	39.27	18.88	25.15	41.41	32.03	28.54	32.36	16.62	7.4	36.5	24.85	13.85	35.48	40.14	23.47	27.3	18.28	24.48	27.44	23.46	32.75	26.59	24.17
246	246	PVX_086915	early transcribed membrane protein (ETRAMP)	0	11.38	18.03	9.9	0	14.82	46.47	68.86	45.77	43.51	52.24	50.35	49.76	76.1	70.62	33.68	0	1.4	0	0	13.55	0	0	6.13	5.66	11.46	18.94	15.66	11.25	13.51	0	0	11.16	8.98	0	0	21.56	9.48	12.22	0	6.26	2.86	10.86	19.78	14.03	7.49
247	247	PVX_090230	early transcribed membrane protein (ETRAMP)	12.44	43.52	43.5	27.38	56.83	66.9	80.7	124.47	87.08	87.17	89.84	97.68	91.69	123.28	117.49	60.3	3.76	26.29	13.15	50.78	58.79	21.2	28.72	46.25	38.52	49.22	77.62	62.65	54.47	64.26	32.64	27.11	51.29	49.78	20.74	57.69	48.86	35.39	42.37	31.67	37.63	47.47	40.08	46.21	47.4	41.12
248	248	PVX_001005	protease, putative	4.31	27.32	27.94	14.6	35.94	53.12	60.89	102.99	63.62	57.47	73.02	70.74	72.73	96.2	89.7	52.02	0	7.11	0	27.02	28.2	3.38	5.57	20.61	14.16	29.69	37.94	32.8	28.92	33.2	9.85	4.53	32.27	30.02	0	29.76	31.51	18.07	22.42	16.87	20.09	25.9	24.22	24.68	33.66	24.94
249	249	PVX_083420	conserved Plasmodium protein, unknown function	23.47	58.59	54.47	34.92	56.83	81.37	85.28	138.33	94.31	91.36	106.33	106.4	111.07	133.99	128.31	62.52	1.79	33.01	13.7	63.66	75.63	30.46	28.72	53.66	41.98	68.33	84.56	71.38	63.35	78.84	32.25	23.31	69.2	54.12	30.67	60.73	55.82	46.67	55.48	40.39	50.99	57.22	51.71	59.22	54.51	52.99
250	250	PVX_089330	conserved Plasmodium membrane protein, unknown function	34	65.43	61.6	31.9	56.83	82.01	90.49	138.93	82.25	133.29	104.01	101.01	103.54	136.31	128.89	66.71	3.25	34.41	9.06	59.32	74.74	33.06	19.63	57.33	42.65	70.08	88.52	73.57	62.93	74.96	32.64	24.79	65.15	56.17	29.03	58.72	37.51	54.12	57.64	45.13	50.8	62.04	54.12	63.62	46.44	56.58
251	251	PVX_082430	conserved Plasmodium protein, unknown function	11.42	34.93	34.64	15.81	42.17	47.61	57.01	105.42	68.96	64.06	68.12	74.92	67.79	100.5	95.3	41.72	0	11.01	0	28.01	34.81	7.58	13.46	30.49	18.88	34.64	55.76	44.16	35.91	49.96	22.08	9.54	43.12	33.79	15.12	40.52	42.89	25.88	30.46	23.43	26.05	36.18	31.31	37.69	42.39	29.3
252	252	PVX_091990	conserved Plasmodium protein, unknown function	12.93	50.35	40.82	20.78	59.31	69.3	62.7	127.67	89.59	80.36	95.46	86.09	84.88	126.26	137.36	54.66	2.26	22.66	8.44	48.26	56.21	16.32	18.48	43.21	29.73	50.37	71.34	52.92	49.77	59.53	27.25	18.98	55.67	43.11	20.74	50.14	52.94	34.79	43.52	29.68	34.89	49.73	39.34	47.86	50.63	40.08
253	253	PVX_088910	hypothetical protein, conserved	0	26.94	30.28	16.4	30.04	52.06	47.81	90.46	62.8	54.78	67.26	60.58	69.48	96.69	85.7	50.16	0	11.01	0	20.54	30.04	1.76	5.57	12.93	13.05	22.51	36.73	31.65	27.4	32.78	11.38	0	28	16.84	15.12	34.65	38.18	14.41	20.07	8.03	31.27	25.1	17.61	27.92	24.99	16.81
254	254	PVX_088910-Tr1	hypothetical protein, conserved	4.31	23.29	25.03	9.9	17.82	52.06	53.82	89.85	59.38	49.97	63.68	62.26	66.06	94.7	83.6	40.51	0	7.6	0	10.16	22.24	2.84	0	12.34	8.29	24.72	29.87	30.07	20.31	26.03	12.1	0	24.59	16.84	1.57	20.13	28.45	16.55	19.56	11.08	19.1	20.81	18.52	24.68	33.66	18.22
255	255	PVX_096245-Tr1	hypothetical protein, conserved	9.84	31.99	37.01	19.73	35.94	58.1	52.7	107.77	75.72	69.28	76.79	82.57	73.51	106.7	97.5	60.3	0	17.05	0	34.34	41.1	17.23	17.89	32.19	25.02	36.44	54.86	46.2	38.78	48.08	24.04	15.17	41.62	38.33	17.49	37.49	39.82	30.25	33.93	28.3	30.63	31.04	30.06	39.52	32.35	32.59
256	256	PVX_092425	conserved Plasmodium protein, unknown function	16.64	45.32	44.93	26.05	35.94	70.84	70.01	125.19	85.51	89.3	99.62	95.21	92.85	122.26	111.64	63.24	0	21.82	5.82	46.96	46.79	18.13	22.36	39.27	33.33	50.08	64.4	52.92	50.79	61.56	26.36	18.98	48.97	45.33	24.65	48.3	50.35	38.02	45.09	34.48	37.89	39.37	41.54	46.42	37.36	38.47
257	257	PVX_084720	hypothetical protein	0	23.29	16.47	12.01	10.68	27.13	30.5	77.75	41.76	38.64	54.54	47.18	43.39	76.1	63.62	14.52	0	2.75	0	0	14.19	0	0	11.74	0	6.65	24.65	16.24	19.86	19.34	0	0	12.49	14.05	0	13.22	20.93	7.31	11.43	6.01	15.24	11.89	12.02	16.01	0	13.28
258	258	PVX_096070	early transcribed membrane protein 5, ETRAMP5	0	26.94	20.5	7.59	42.17	53.12	58.01	98.38	65.21	48.95	76.79	63.08	61.46	100.96	92.09	36.6	0	3.69	0	0	22.24	4.45	3.47	9.93	5.66	15.26	30.32	21.6	17.03	25.05	0	0	17.78	24.34	0	22.51	23.34	19.51	22.86	14.37	19.1	20.35	21.9	25.95	24.16	12.2
259	259	PVX_088870	early transcribed membrane protein 8, ETRAMP 8	18.77	54.31	45.21	31.11	54.24	85.75	78.86	138.33	100.77	87.71	108.57	105.96	99.46	138.28	126.26	62.52	0.52	21.82	9.06	53.77	64.96	23.73	19.06	48.19	35.61	47.75	78.47	62.43	52.29	68.63	24.52	25.27	63.33	49.21	30.26	59.49	59.52	39.95	46.59	32.63	49.09	57.97	45.84	52.96	44.45	47.78
260	260	PVX_118680	early transcribed membrane protein 14.2, etramp14.2	3.56	31.65	25.46	14.6	31.62	43.98	61.8	93.98	58.48	57.47	72.23	66.26	66.06	97.66	92.09	40.51	0	6.12	0	22.27	30.5	4.98	11.35	24.58	13.05	28.49	41.04	40.45	26.62	32.36	21.06	0	31.14	22.76	12.51	35.06	32.72	20.43	23.3	15.39	20.09	28.19	23.84	32.43	33.01	23.37
261	261	PVX_099975	merozoite surface protein 1, precursor (GPI-anchored)	5.01	31.31	33.59	19.2	28.38	56.16	66.1	109.14	68.24	67.83	86.83	61.43	76.55	114.7	110.92	49.2	0	17.05	6.5	31.73	27.25	8.6	17.29	47.87	18.38	31.26	46.8	43.86	33.57	43.45	21.57	13.74	41.01	34.18	9.55	36.29	41.39	25.49	35.96	24.22	27.17	36.48	29.74	41.26	34.93	29.64
262	262	PVX_099975	merozoite surface protein 1, precursor (GPI-anchored)	0	19.68	21.92	7.59	33.12	46.43	34.98	86.09	51.58	51.95	58.81	36.18	61.46	86.08	80.32	39.26	0	8.58	3.68	24.98	18.96	0.64	4.56	19.05	11.91	29.3	28.95	26.28	23.36	27.45	12.8	6.11	30.38	22.76	0	25.79	27.51	17.57	21.04	9.9	19.1	23.87	17.15	24.24	34.93	19.58
263	263	PVX_099975	merozoite surface protein 1, precursor (GPI-anchored)	2.77	21.53	20.02	9.16	24.72	43.98	52.7	80.67	49.36	51.95	67.26	33.3	50.94	83.14	79.76	36.6	0	5.63	7.8	20.54	20.08	7.07	4.56	16.35	13.61	21.6	29.87	25.84	19.4	27.92	12.1	0	12.49	11.7	0	12.41	16.61	6.52	12.97	3.77	0	13.09	12.02	19.78	33.66	8.12
264	264	PVX_099975	merozoite surface protein 1, precursor (GPI-anchored)	4.31	27.7	29.9	10.63	37.27	53.12	54.91	97.84	71.78	59.19	76.79	46.08	74.28	97.18	95.74	50.16	0	10.04	9.67	34.76	36.05	8.6	15.43	24.1	16.32	29.3	45.06	39.8	31.83	38	25.91	13.74	35.13	24.34	12.51	33.37	33.89	14.41	23.73	16.38	18.59	26.68	16.2	25.11	39.1	17.29
265	265	PVX_092275	apical membrane antigen 1, AMA1 (Orthologs with Pf vaccine candidates)	0.85	28.82	27.94	3.97	37.27	53.12	55.97	96.76	68.24	53.85	75.31	46.08	69.48	96.2	91.62	59.53	0	12.44	6.5	36	36.45	10.11	4.56	26.46	16.32	33.53	37.54	36.78	29.29	39.14	19.46	13.74	32.64	27.76	19.7	28.81	31.51	21.77	25.37	15.89	21.94	26.29	21.9	25.95	36.77	21.73
266	266	PVX_099980	PvMSP1_19 (EU clone #1)	2.77	19.68	21.92	89.35	35.94	50.98	45.08	174.76	69.68	45.76	63.68	26.74	56.46	87.79	92.09	46.17	0	42.56	15.31	129.25	30.94	28.54	10.61	22.63	18.88	19.25	31.66	24.01	22.94	30.63	27.25	4.53	20.36	18.13	9.55	18.23	19.61	6.52	17.43	57.53	14.62	16.42	12.02	16.01	34.3	11.65
267	267	PVX_082735	PvTRAP/SSP2	6.33	28.45	29.9	14.6	35.94	54.15	58.01	89.24	61.12	64.84	83.02	52.36	64.26	101.88	90.67	47.21	0	17.94	6.5	34.76	36.85	10.6	14.13	28.29	19.38	31.65	42.16	37.12	33.57	38	18.92	12.19	36.5	33.38	16.33	40.52	36.46	25.1	27.67	20.51	22.82	26.29	20.67	33.99	41.85	25.33
268	268	PVX_119355	circumsporozoite (CS) protein, putative	0	21.98	24.6	15.21	30.04	49.88	51.54	95.66	61.12	46.85	64.6	49.31	61.46	88.35	71.92	46.17	0	17.5	8.44	29.44	32.26	12.55	13.46	16.9	14.71	26.43	36.73	29.66	25.02	36.45	16.02	17.15	26.75	23.3	16.33	23.64	32.32	17.07	19.56	9.9	18.59	18.45	20.67	25.11	33.01	16.33
269	269	PVX_111175	ookinete surface protein Pvs25	0.85	19.68	25.88	15.81	35.94	47.61	42.09	84.78	54.68	49.97	65.5	22.87	65.17	79.4	79.76	41.72	0	6.12	2.9	23.37	18.4	7.58	9.06	16.35	16.32	22.51	30.77	31.26	16.54	29.29	14.14	7.4	16.68	20.53	7.86	16.89	20.93	12.07	19.05	14.37	16.98	13.67	11.45	22.38	38.53	10.51
270	270	PVX_117880	PvRON2	444.24	601.59	596.37	391.26	407.16	456.57	536.25	664.22	573.57	576.32	539.87	579.86	532.7	689.37	708.64	466.84	324.04	389.66	276.84	511.71	491.94	358.94	311.05	483.58	398.25	511.75	595.97	607.37	527.11	591.58	355.85	286.01	510.37	431.07	308.59	472.01	559.45	480.86	492.99	393.6	500.03	511.15	476.84	529.78	400.52	489.35
271	271	PVX_110810	PvDBP ( regions II–V)	20.4	54.94	55.41	33.43	66.82	83.28	85.82	138.02	85.51	98.14	110.31	91.06	106.93	132.5	126.56	58.75	11.07	41.01	22.65	79.5	75.41	33.43	48.63	61.05	47.77	65.18	83.78	71.01	61.88	75.36	42.8	35.16	75.77	68.11	41.03	65.68	61.65	43.56	52.65	39.33	50.43	52.7	44.08	51.51	68.12	44.1
272	272	PVX_110810	PvDBP ( region II)	27.02	58.39	73.07	40.42	69.56	94.27	96.16	152.6	108.1	113.49	116.48	109.37	115.4	154.66	140.42	80.83	8.05	43.77	24.44	73.66	87.78	36.28	32.22	69.94	51.66	72.2	90.87	81.97	70.82	82.5	43.11	34.79	75.77	56.67	40.06	76	68.85	48.7	56.32	42.7	53.86	62.88	49.37	51.88	67.79	55.29
273	273	PVX_112655	TRAg (Pv-fam-a)	207.39	292.65	305.62	189.84	203.53	288.84	259.17	439.21	284.86	301.88	309.55	351.72	318.39	430.67	426.24	222.93	163.65	230.44	136.54	290.28	342.39	209.36	175.5	271.73	225.9	332.59	355.54	354.06	308.45	327.74	171.31	139.73	355.99	308.17	200.35	310.76	347.32	265	306.12	239.89	270.47	324.16	286.66	313.09	206.13	288.5
274	274	PVX_112660	TRAg (Pv-fam-a)	0	22.42	17	9.9	28.38	46.43	65.27	84.11	48.21	42.35	59.82	62.26	37.54	86.08	83.6	41.72	0	5.63	0	21.7	21.17	4.45	2.22	18.52	11.91	23.85	25.63	27.58	20.76	27.45	13.48	0	22.3	22.76	0	26.82	22.77	13.84	20.56	13.31	14.62	18.45	15.21	23.79	31.68	18.68
275	275	PVX_112665	TRAg (Pv-fam-a)	0	27.7	23.28	10.63	38.55	49.88	49.1	87.37	66.75	50.97	62.74	69.28	69.48	88.9	78.03	30.39	0	10.04	4.41	27.52	27.25	11.1	13.46	22.63	16.32	25.15	34.67	33.92	32.88	32.36	18.36	12.19	28	26.33	7.86	28.81	32.32	17.07	26.54	19.19	15.84	24.28	17.15	25.95	31.68	22.15
276	276	PVX_125730	TRAg (Pv-fam-a)	10.9	37.39	30.28	15.81	44.42	60.88	65.27	107.77	88.1	72.06	75.31	72.17	64.26	115.08	100.89	54.66	0	13.85	10.27	36.81	40.73	12.07	11.35	33.43	19.38	36.79	45.06	44.16	36.57	41.7	21.06	17.77	42.23	33.79	18.06	40.89	42.29	22.2	33.63	19.64	27.17	31.04	26.04	33.99	36.77	27.18
277	277	PVX_096995	TRAg (Pv-fam-a)	19.18	52.15	46.87	28.23	50.55	76.68	76.31	128.36	80.55	74.73	95.46	88.9	82.22	119.12	110.19	53.8	3.25	27.07	18.38	61.66	67.47	31.21	26.86	55.66	36.35	51.5	72.04	58.9	50.53	60.04	32.25	30.54	61.66	56.42	30.67	54.47	52.94	35.69	41.42	31.02	34.02	39.09	35.66	44.92	60.04	32.28
278	278	PVX_002500	TRAg (Pv-fam-a)	13.42	53.24	54	26.5	58.5	73.1	86.9	138.63	81.12	81.54	96.52	98.17	98.93	127.87	122.31	64.66	2.51	26.68	10.86	63.17	63.92	26.97	23.41	55.38	33.71	50.65	68.45	60.47	53.75	62.8	31.05	21.76	67.11	55.41	33.01	60.24	62.4	41.53	53.73	39.06	43.23	51.24	40.33	52.78	59.67	45.75
279	279	PVX_088820	TRAg (Pv-fam-a)	44.19	96.07	100.56	55.95	98.13	121.16	116.8	193.2	131.94	130.01	142.41	148.76	149.56	187.25	182.02	99.3	20.52	70.43	32.22	112	116.9	54.25	48.63	92.73	67.91	105.15	126.67	105.84	91.8	108.68	52.63	41.88	108.63	94.57	56.59	94.06	100.79	77.25	83.33	62.23	68.49	87.19	75.83	86.55	80.87	77.14
280	280	PVX_088825	TRAg (Pv-fam-a)	43.95	89.1	82.22	45.64	70.23	92.1	83.61	153.11	96.1	95.8	101.12	114.21	107.87	137.72	140.17	66.03	19.2	68.17	32.61	99.35	98.42	34.51	35.88	66.01	8.29	68.77	85.71	71.38	58.17	69.3	36.02	29.71	115.98	86.04	45.95	97.7	101.94	71.48	82.72	57.16	57.21	77.81	62.28	74.53	78.68	57.84
281	281	PVX_088850	TRAg (Pv-fam-a)	0	25.36	27.13	9.16	22.66	42.7	50.34	79.23	57.56	45.76	63.68	59.73	72.73	95.7	79.76	37.96	0	8.09	0	23.37	27.73	4.45	8.24	12.93	13.05	18.28	29.87	26.28	21.65	20.43	13.48	0	21.35	18.75	6.93	26.82	28.91	12.67	17.98	12.22	15.24	18.45	16.68	23.33	33.01	16.33
282	282	PVX_090260	TRAg (Pv-fam-a)	6.95	38.28	36.34	21.79	53.34	61.78	65.27	114.77	79.97	75.38	94.37	93.68	92.85	125.61	107.98	59.53	0	19.26	13.7	50.78	49.76	17.68	19.63	41.81	30.14	43.78	60.36	54.66	46.87	57.95	32.64	24.79	49.5	36.87	27.34	43.72	45.44	30.93	40.69	30.69	34.6	39.09	32.52	44.26	52.39	38.74
283	283	PVX_090275	TRAg (Pv-fam-a)	95.46	199.58	199.23	113.06	148.68	190.94	166.09	289.34	209.45	192.22	201.18	212.93	188.57	261.84	268.03	121.75	83.6	144.94	82.13	216.34	207.55	112.25	91.95	152.4	121.24	180.92	197.06	170.27	149.86	159.85	77.25	69.5	212.27	189.27	102.23	171.93	207.34	157.86	167.43	128.9	134.11	167.02	145.3	161.77	154.47	135.21
284	284	PVX_092990	TRAg (Pv-fam-a)	44.19	83.33	83.28	54.24	85.92	114.19	111.12	173.78	119.49	110.82	126.39	132.34	127.8	169.17	156.22	79.25	17.07	54.3	31.45	91.5	100.03	45.79	47.7	78.35	58.83	86.5	110.46	92.82	81.55	96.4	50.75	35.16	98.25	84.17	48.24	90.67	86.01	62.11	65.85	53.34	59.56	69.33	61.34	69.8	72.55	61.26
285	285	PVX_097575	TRAg (Pv-fam-a)	0	21.98	21.45	9.16	33.12	47.61	52.7	86.73	57.56	48.95	60.81	56.16	55.4	86.08	77.45	37.96	0	114.05	0	19.95	25.8	6.03	3.47	18.52	9.53	17.79	31.22	28.42	21.21	34.45	11.38	4.53	29.99	24.34	4.79	19.51	26.53	14.41	21.51	5.29	2.92	28.92	15.71	20.86	26.59	17.76
286	286	PVX_115465	TRAg (Pv-fam-a)	0	27.32	20.02	8.39	31.62	48.76	46.47	87.37	61.97	37.33	58.81	51.36	53.22	90.54	87.23	52.02	0	17.94	6.5	22.27	30.5	3.38	6.5	21.12	15.79	25.58	36.73	32.03	20.76	34.85	13.48	0	26.75	24.85	0	21.93	31.09	11.45	19.56	13.31	12.61	18.93	18.07	25.95	32.35	16.33
287	287	PVX_083550	TRAg (Pv-fam-a)	4.31	33.32	27.94	13.97	37.27	50.98	51.54	96.76	65.21	51.95	73.02	67.79	92.85	96.69	75.66	37.96	0	14.31	0	35.59	38.82	8.6	5.57	29.62	19.38	25.15	43.99	38.48	28.92	43.8	14.78	10.48	38.81	44.08	8.73	38.26	47.06	26.65	26.54	16.38	20.09	34.96	22.69	39.78	30.99	28.96
288	288	PVX_092995	TRAg (Pv-fam-a)	0	23.29	18.03	7.59	31.62	40.04	51.54	73.08	53.67	51.95	58.81	59.73	28.75	80.67	81.98	40.51	0	12.44	0	21.13	27.73	4.98	12.07	19.57	15.79	28.08	37.54	30.07	25.02	31.07	12.1	15.17	28	23.82	5.92	21.93	27.51	17.57	20.56	14.37	17.53	21.72	18.07	24.68	34.3	14.33
289	289	PVX_085445-1	PV113	2.77	24.55	19.04	12.01	31.62	34.14	49.1	84.11	53.67	47.91	68.12	60.58	58.52	87.23	81.43	30.39	0	6.12	0	16.15	18.96	2.3	0	9.93	7.65	121.33	25.63	24.93	20.76	26.98	6.28	6.11	25.9	24.34	7.86	21.93	24.99	16.55	17.43	9.9	13.97	13.67	18.52	23.79	36.17	14.33
290	290	PVX_085445-2	PV113	0	15.03	17	0	0	29.03	40.47	70.59	38.78	41.15	47.27	42.61	55.4	71.15	70.62	32.09	0	5.14	0	15.47	19.53	0.04	0	10.54	4.25	22.06	25.14	23.54	17.52	23.05	9.04	0	19.86	18.75	7.86	17.56	8.62	11.45	17.43	15.39	15.24	13.09	10.26	21.38	20.58	12.2
291	291	PVX_089385	HP,conserved	140.68	212.68	221.09	159.53	219.75	262.8	231.32	371.1	281.35	296.49	299.33	320.82	309.5	359.18	364.9	231.28	104.04	164.61	99.72	215.61	240.29	153.35	134.72	195.4	158.39	227.7	249.26	225.45	210.71	224.29	141.56	116.64	212.72	187.55	111.13	187.4	170.56	144.09	150.97	132.43	126.69	155.84	142.52	147.23	156.91	137.58
292	292	PVX_003555-1	HP,conserved	15.75	51.26	40.82	34.55	70.23	67.71	67.71	115.18	95.21	112.36	121.05	85.52	88.68	122.95	105.3	49.2	2.03	31.93	11.45	57.71	62.88	36.97	25.41	56.78	34.85	43.46	74.33	69.31	56.8	63.53	31.85	46.63	65.15	65.82	42.93	93.77	53.17	85.05	42.6	106.58	37.63	62.21	40.81	70.29	55.74	45.29
293	293	PVX_003555-2	HP,conserved	218.5	328.5	339.32	242.71	287.75	404.13	365.8	547.55	441.2	444.15	460.68	493.75	465.23	567.02	591.82	389.66	168.19	259	177.36	333.19	355.56	270	234.84	343.96	316.86	384.7	434.32	428.7	393.94	442.25	298.33	254.08	335.25	280.12	202.85	292.42	311.67	273.66	290.25	250.62	247.35	295.02	294.66	311.83	262.82	286.45
294	294	PVX_003905	Pvs230	6.95	40.28	36.34	21.29	46.56	70.08	63.57	118.42	87.59	81.54	88.05	90.53	88.06	120.18	113.75	61.05	3.5	23.07	10.27	47.94	55.92	16.32	25.41	42.16	29.32	50.08	65.18	52.15	48.47	57.95	21.57	18.38	54.73	45.95	25.57	50.14	47.84	29.91	36.79	29.34	29.97	42.59	31.31	43.82	49.73	37.36
295	295	PVX_003905	Pvs230	0	24.55	20.5	12.68	20.4	47.61	34.98	83.44	51.58	47.91	61.79	54.29	44.73	81.3	80.32	40.51	0	0.99	0	16.82	21.17	2.84	8.24	10.54	7.65	17.79	25.63	23.07	18	26.03	10.63	0	27.59	14.05	3.46	16.19	18.9	15.5	21.97	8.03	15.24	19.89	15.71	22.86	27.36	14.33
296	296	PVX_003905	Pvs230	13.89	52.37	46.59	28.23	64.67	78.73	83.04	134.31	98.27	93.37	103.53	102.85	103.54	143.41	129.46	61.05	5.34	34.76	13.15	63.41	70.85	26.18	32.22	58.42	42.32	58.17	83.38	65.76	61.24	72.3	37.45	28.86	64.75	53.6	33.39	59.23	58.12	37.16	48.24	36.83	46.06	57.41	40.08	48.66	58.13	48.66
297	297	PVX_003905	Pvs230	0	21.98	20.02	9.9	22.66	38.64	34.98	82.07	54.68	39.91	58.81	46.08	53.22	83.74	75.66	32.09	0	4.17	0	16.82	13.55	1.76	3.47	15.23	5.66	21.6	31.22	24.01	21.21	24.06	7.27	0	21.35	15.49	0	18.23	26.53	11.45	21.04	4.54	15.84	19.41	15.71	21.89	26.59	71.39
298	298	PVX_003905	Pvs230	7.56	33.98	33.23	15.81	43.31	59.97	60.89	97.3	76.97	64.06	74.56	65.48	66.93	108.79	94.39	39.26	0.02	16.15	2.9	39.92	40.35	14.46	7.39	32.6	20.85	37.84	51.12	44.16	42.97	43.45	18.92	13.74	43.12	30.02	16.92	39.78	41.08	20.43	32.09	17.34	26.43	32.06	25.68	36.04	47.4	27.9
299	299	PVX_003905	Pvs230	28.04	58.98	63.26	34.18	69.56	93.73	86.36	153.11	118.56	101.3	119.94	110.61	116.66	153.97	147.4	66.03	8.6	38.77	21.27	74.5	84.92	31.59	27.8	71.49	51.37	68.77	93.15	81.18	78.09	86.47	45.88	35.16	78.25	59.1	38.73	73.29	70.93	47.58	52.84	43.19	49.09	61.87	48.77	60.29	65.43	52.39
300	300	PVX_001020	Pv36p	0	24.13	21.92	0	22.66	30.82	43.62	81.37	50.49	44.65	55.64	49.31	46.04	77.44	75.05	14.52	0	9.55	0	18.11	21.71	7.58	2.22	17.44	7.65	22.96	32.1	26.72	24.61	30.19	8.18	11.36	29.6	21.11	6.93	17.56	25.51	14.41	20.07	23.82	14.62	24.69	16.68	22.86	31.68	21.31
301	301	PVX_001715	PvUIS4	0	23.71	23.73	10.63	17.82	41.39	43.62	77	51.58	51.95	59.82	48.26	55.4	75.42	65.09	33.68	0	4.17	0	19.35	23.28	6.03	2.22	9.31	7.65	14.73	29.87	25.84	18	18.23	10.63	0	22.77	16.84	7.86	16.89	28.91	10.16	19.56	11.08	11.11	18.93	14.71	20.33	16.43	14.84
302	302	PVX_085550	PvLISP1	8.72	46.07	42.91	13.33	24.72	48.76	54.91	112.23	65.98	64.06	73.79	72.87	66.06	114.32	97.93	35.18	0	9.07	0	43.91	45.76	10.6	4.56	36.62	19.38	41.86	53.94	43.56	34.59	48.71	18.92	4.53	56.6	50.06	20.74	57.17	53.85	46.21	49.24	26.86	40.9	50.81	42.48	51.33	34.3	47.34
303	303	PVX_085550	PvLISP1	16.64	66.12	63.87	26.05	46.56	59.04	59.95	134.94	85.51	84.98	88.66	91.59	88.68	145.74	126.56	44.01	0.91	18.82	1.2	53.18	50.73	8.09	15.43	47.23	18.88	55.31	62.01	55.87	43.54	65.44	21.06	4.53	77.1	56.92	26.9	63.14	71.4	55.67	59.56	35.08	53.16	66.44	51.33	65.81	30.29	58.37
304	304	PVX_000975	PvLISP2	0	47.05	8.04	0	0	17.9	38.76	58.14	27.07	18	51.05	30.17	44.73	63.21	55.59	32.09	0	3.69	0	15.47	19.53	0	0	6.78	1.93	14.2	20.02	26.28	22.51	18.79	3.93	0	16.68	11.7	18.61	13.22	11.63	9.48	12.22	1.13	15.24	16.42	9.64	16.01	12.69	11.65
305	305	PVX_000975	PvLISP2	0	17.71	19.04	9.9	10.68	32.52	24.79	62.31	54.68	45.76	47.27	48.26	49.76	84.33	64.36	33.68	0	0.99	0	4.08	13.55	1.76	0	6.13	1.04	12.02	23.65	19.56	15.54	20.97	6.28	0	19.35	12.51	0	13.22	23.91	5.69	19.05	5.29	10.29	12.5	14.71	19.21	21.52	14.33
306	306	PVX_000975	PvLISP2	46.82	108.53	129.03	31.51	55.98	75.27	64.43	143.57	97.84	103.48	94.92	97.68	101.53	142.89	133.37	52.91	2.75	58.77	10.86	66.55	81.75	24.14	22.36	46.57	30.55	60.17	77.62	61.13	51.79	69.52	26.36	12.98	67.88	51.45	13.85	74.66	124.54	86.38	92.66	65.14	77.72	107.99	83.95	100.8	24.16	75.17
307	307	PVX_100670	aspartyl protease, putative (Pv75)	10.9	35.56	36.01	24.21	39.8	59.04	74.98	111.36	75.08	70.69	78.94	71.46	84.88	108.37	97.5	60.3	0	10.04	0	24.98	32.26	11.58	10.61	23.61	13.05	28.9	44.34	34.65	27.78	39.51	16.02	8.52	32.27	30.89	17.49	33.37	39.5	23.47	28.75	17.34	24.48	30	26.39	35.47	28.86	27.54
308	308	PVX_000810	perforin-like protein 1 (PvPLP1)	0	17.19	20.5	5.88	30.04	32.52	42.09	78.5	51.58	45.76	57.78	43.8	60.5	82.53	73.82	41.72	0	6.12	0	14.06	25.8	0	0	17.44	10.14	16.29	29.87	24.01	19.86	26.98	10.63	8.52	27.17	17.49	1.57	23.08	23.34	13.26	19.05	8.03	18.07	20.81	15.21	25.53	25.8	20.89
309	309	PVX_099575	perforin-like protein 3 (PvPLP3)	0	22.86	19.04	3.97	24.72	40.04	36.94	84.11	43.15	41.15	56.72	57.08	56.46	84.33	74.44	40.51	0	6.62	0	15.47	21.17	3.92	0	14.66	11.91	20.2	30.77	24.48	21.21	29.74	6.28	0	23.23	19.36	0	14.75	20.93	12.67	20.56	11.08	17.53	18.93	21.49	24.68	32.35	15.84
310	310	PVX_114565	phosphatidylcholine-sterol acyltransferase precursor	277.48	395.87	413.79	301.85	367.87	462.24	437	570.13	484.2	476.03	481.78	509.03	481.69	557.2	580.64	417.83	269.76	331.38	254.09	402.01	417.71	310.07	278.72	390.39	358.74	420.68	461.23	472.16	414.81	454.88	316.95	268.15	416.69	380.77	268.37	354.15	352.91	308.9	322.98	286.78	272.58	322.66	309.44	326.09	372.81	299.88
311	311	PVX_100975	Hyp Pv(UIS8)	12.93	42.47	41.43	25.6	39.8	64.4	72.21	117.62	79.38	72.74	86.21	72.87	80.85	112.39	104.91	51.1	2.51	27.07	12.02	41.77	53.83	13.99	17.89	38.53	23.21	40.55	53.33	45.63	34.92	48.4	21.06	11.36	55.2	48.05	16.92	47.67	48.1	28.49	36.52	25.75	34.6	33.05	31.31	41.02	42.91	29.98
312	312	PVX_118040	gamete egress and sporozoite traversal protein, putative (PvGEST)	12.44	37.98	42.91	22.78	46.56	66.07	68.49	119.98	88.1	87.17	94.92	91.06	92.85	110.41	104.91	48.21	3	32.29	7.16	59.05	61.54	29.32	26.86	48.82	35.23	42.18	78.9	55.39	53.26	66.83	37.45	29.29	56.14	52.54	28.62	53.63	52.94	36.58	43.75	32.31	41.85	47.47	41.54	46.42	60.79	41.38
313	313	PVX_089585	heat shock protein, putative (PvHSP20)	6.33	27.7	27.53	10.63	34.56	38.64	49.1	88	57.56	50.97	58.81	57.08	46.04	86.66	73.19	37.96	0	7.6	0	18.11	26.77	7.58	9.06	15.23	14.16	22.51	29.41	26.72	22.08	30.63	9.04	0	33	25.35	0	24.19	27.98	19.51	27.3	14.88	18.59	21.72	23.46	26.35	30.99	20.89
314	314	PVX_081560	thrombospondin-related sporozoite protein (PvTRSP)	0.85	33.32	28.73	15.81	30.04	52.06	57.01	97.3	68.24	62.48	78.23	57.97	66.93	102.33	96.63	40.51	0	9.55	4.41	37.21	40.73	4.45	26.86	29.18	18.38	32.79	50.15	39.14	35.26	38	18.92	8.52	36.5	26.33	11.81	35.89	34.27	25.1	31.77	20.51	27.9	27.44	29.74	33.99	42.39	28.61
315	315	PVX_000815	sporozoite invasion-associated protein 1 (PvSIAP1)	0	31.31	25.03	11.33	37.27	43.98	58.01	92.83	54.68	53.85	69.8	63.89	49.76	92.65	84.13	44.01	0	8.09	0	18.11	25.8	6.55	4.56	15.79	13.61	17.3	41.79	27.15	25.42	28.38	8.18	0	26.75	23.3	12.51	27.33	31.92	19.51	20.07	10.5	22.38	17.45	19.83	25.11	33.01	20.46
316	316	PVX_113965	TRAP-like protein (PvTLP-1)	0	24.96	23.28	12.01	26.61	37.2	47.81	79.23	59.38	47.91	61.79	60.58	54.32	85.51	68.61	28.56	0	11.01	0	20.54	22.76	9.11	0	16.9	14.16	26.85	33.83	33.55	29.29	29.74	14.14	4.53	27.59	27.29	0	26.82	27.51	18.55	24.15	13.84	16.42	22.59	16.68	25.95	34.93	18.22
317	317	PVX_113965	TRAP-like protein (PvTLP-2)	5.68	23.29	27.53	12.68	20.4	47.61	40.47	89.85	64.42	56.59	58.81	63.08	67.79	77.44	84.13	50.16	0	10.52	0	21.7	22.24	4.45	0.56	13.51	10.74	21.6	32.54	25.39	22.94	28.84	8.18	0	28.8	23.82	7.86	18.23	32.32	13.26	21.51	11.66	23.66	22.59	21.09	27.54	31.68	17.29
318	318	PVX_123510	cell traversal protein for ookinetes and sporozoites (PvCelTOS)	0	15.03	15.39	0	30.04	32.52	42.09	66.16	41.76	38.64	45.93	40.15	40.56	69.65	64.36	0	0	3.21	0	5.3	16.04	0	0	6.78	0	12.02	18.39	17.39	22.51	9.64	0	0	4.59	0	0	0	18.17	1.62	4.51	2.95	0	13.09	8.33	13.64	21.52	10.51
319	319	PVX_083025	sporozoite protein essential for cell traversal, putative (PvSPECT1)	0	15.03	8.04	2.88	0	30.82	40.47	67.07	51.58	22.67	47.27	44.95	30.69	71.15	65.81	26.56	0	0.26	0	0	15.44	0	0	12.34	0	10.89	17.28	20.6	15.03	12.89	0	0	16.12	8.98	0	2.57	17.41	7.31	9.66	0	2.92	7.89	5.41	12.72	18.6	4.82
320	320	PVX_084410	Hyp	11.93	47.78	45.77	27.38	51.5	66.07	70.01	122.63	88.6	70.69	91.01	83.76	73.51	121.58	92.09	52.91	1.79	28.61	10.86	51.39	62.61	17.68	25.41	42.86	30.14	47.45	53.64	53.17	42.68	51.77	25.91	18.38	63.53	41.46	32.63	82.14	42.29	33.86	31.45	24.99	28.25	35.58	31.31	38.23	65.78	30.65
321	321	PVX_001025	6-cysteine protein (Pv36)	1.9	28.08	25.46	8.39	34.56	43.98	51.54	97.3	62.8	64.84	64.6	64.69	65.17	91.6	86.21	50.16	0	11.01	0	22.27	27.73	4.45	0	21.63	8.91	27.26	38.33	33.92	30.4	31.93	12.8	9.54	36.5	25.35	11.81	29.29	30.66	16.03	21.97	12.22	21.94	23.87	20.67	27.15	34.93	22.56
322	322	PVX_119755	Hyp	0	22.86	20.98	9.9	0	35.7	45.08	90.46	44.49	37.33	63.68	50.35	48.55	80.04	78.61	33.68	0	4.17	0	12.58	17.24	2.84	0	16.9	9.53	17.79	28.95	26.28	16.05	24.56	11.38	0	24.59	16.17	0	22.51	23.91	8.06	17.43	6.7	11.11	16.42	11.45	23.33	24.99	14.84
323	323	PVX_083235	Pvs48/45	1.9	33.65	38.95	14.6	34.56	62.67	55.97	116.01	72.45	73.41	76.05	70.02	72.73	103.67	95.3	55.51	0	15.24	2.09	36.81	42.57	4.98	19.63	33.43	19.38	31.65	50.47	42.64	38.47	47.12	24.04	10.48	43.71	38.33	15.12	39.03	42.59	24.29	32.4	19.64	26.43	34.33	22.3	33.38	37.36	28.61
324	324	PVX_094925	PvHAP2	0	21.08	18.03	8.39	20.4	41.39	42.09	82.07	44.49	55.69	53.4	43.8	46.04	72.6	74.44	0	0	2.75	0	0.59	13.55	0	0	7.42	7	14.73	20.55	19.56	13.99	19.89	0	0	12.49	12.51	0	12.41	20.93	11.45	8.65	6.7	10.29	13.67	12.02	16.71	26.59	9.34
325	325	PVX_112625	Pvstp1, truncated, putative	0	26.55	20.98	7.59	14.76	37.2	34.98	81.37	47.01	51.95	55.64	48.26	50.94	84.92	70.62	32.09	0	6.12	0	12.58	14.19	4.98	0	16.35	8.29	16.29	20.55	23.07	12.37	22.02	3.93	0	19.86	15.49	0	21.93	16.61	12.07	10.58	6.01	0	15.89	16.68	20.86	22.42	12.2
326	326	PVX_092745	Hyp	0	25.76	23.73	9.16	14.76	47.61	51.54	97.3	57.56	50.97	61.79	61.43	59.52	86.08	88.23	28.56	0	2.28	0	4.08	15.44	4.45	0	12.34	7	10.89	22.12	19.56	15.54	17.09	8.18	0	19.35	17.49	0	14.75	23.34	11.45	17.98	11.08	12.61	15.89	15.71	22.38	29.58	13.81
327	327	PVX_079955	inner membrane complex protein 1g, putative (IMC1g)	8.15	40.84	38.63	21.29	44.42	53.12	66.1	111.79	69.68	80.95	78.94	70.74	76.55	110.81	105.3	45.11	0.71	19.69	0	39.55	47.46	11.58	11.35	33.02	21.33	38.53	52.7	46.77	39.09	48.71	20	12.19	45.43	34.58	20.74	43.72	40.14	23.06	35.11	21.79	28.25	31.04	33.11	35.47	45.95	29.98
328	328	PVX_086010	Hyp	0	17.19	17.52	3.97	0	20.56	27.86	80.67	51.58	41.15	60.81	52.36	48.55	72.6	67.92	18.7	0	0	0	0	2.94	0	0	0.26	0	4.65	10.8	13.19	10.09	12.89	0	0	8.21	5.53	0	0	0	1.62	0	5.29	0	8.61	11.45	4.04	18.6	1.83
329	329	PVX_099080	26S proteasome regulatory subunit RPN8, putative (RPN8)	22.34	53.45	51.05	33.06	66.82	83.91	86.36	148.21	111.65	95.32	109.01	101.94	109.26	144.97	132.54	63.24	4.8	31.57	14.78	61.4	71.78	29.7	28.26	61.31	39.93	59.17	82.99	68.54	62.3	76.74	39.19	28.86	67.3	57.16	32.24	62.91	61.46	43.56	48.24	39.06	53.69	54.72	44.3	49.05	66.45	44.82
330	330	PVX_081705	eukaryotic translation initiation factor 2 alpha subunit, put (PvTIF2)	4.31	27.32	25.46	12.68	26.61	42.7	54.91	95.1	66.75	49.97	64.6	64.69	58.52	105.85	84.66	33.68	0	6.62	0	20.54	30.04	9.11	10.61	17.98	8.91	22.51	32.97	33.92	25.82	29.29	10.63	17.77	35.13	26.33	16.92	51.62	20.93	17.57	24.97	15.39	19.1	25.9	19.83	25.53	39.1	23.37
331	331	PVX_101345	Hyp	0	7.74	5.09	0	0	32.52	0	52.34	24.3	18	34.94	34.76	22.04	53.85	44.87	0	0	1.83	0	0	4.78	0	0	2.85	0	6	18.39	12.54	5.58	6.88	0	0	11.16	0	0	4.21	11.63	5.69	0	2.08	2.92	17.45	12.58	0	0	6.84
332	332	PVX_100755	clustered-asparagine-rich protein, putative (PvARP)	402.1	553.44	515.87	340.43	345.96	434.04	471.54	609.82	456.19	488.56	483.37	519.13	491.92	620.72	638.16	369.38	264.03	330.85	222.57	448.05	479.09	343.4	247.16	413.41	361.86	478.49	550.12	538.92	484.8	544.81	304.05	239.01	461.48	392.48	287.57	412.24	260.96	419.1	454.34	344.21	392.9	463.15	433.5	486.05	333.39	428.04
333	333	PVX_000555	calcium-dependent protein kinase 4, putative (PvCDPK4)	35.17	78.92	77.47	43.25	85.92	118.52	112.85	178.35	128.48	132.7	136.64	138.66	128.52	166.81	161.32	90.95	17.61	60.19	28.67	95.76	109.54	48.51	50.43	84.21	64.36	88.57	113.29	94.97	87.3	101.27	53.94	44.02	97.25	82.41	52.31	93.62	62.58	60.05	68.66	56.42	61.37	74.81	63.64	69.67	90.17	64.92
334	334	PVX_123705	inner membrane complex protein 1h, putative (IMC1h)	135.41	259.6	188.88	111.9	134.58	184.53	164.39	306.24	214.03	211.98	243.64	248.89	242.1	331.95	290.93	125.97	87.38	153.77	86.94	223.07	214.99	119.41	103.51	201.52	157.22	214.89	293.73	251.96	229.69	259.56	116.41	96.54	241.68	197.76	128.72	212.31	236.02	187.5	194.57	142.65	164.75	220.39	196.38	220.5	168.93	180.86
335	335	PVX_079880	ubiquitin carboxyl-terminal hydrolase, putative (PvUCTH)	0	26.16	20.5	4.96	28.38	47.61	46.47	88	52.64	51.95	73.02	57.97	65.17	91.07	82.52	40.51	0	0.6	0	13.33	20.63	2.84	0	15.79	6.33	18.28	29.41	25.39	21.65	27.92	7.27	6.11	19.86	18.13	3.46	19.51	19.61	3.87	15.03	12.22	13.97	17.95	17.15	17.37	27.36	15.84
336	336	PVX_099315	78 kDa glucose-regulated protein precursor (GRP78), heat shock protein 70, putative	15.75	42.47	40.2	25.6	43.31	64.4	59.95	113.08	71.09	70.69	81.69	83.76	69.48	110.41	97.5	48.21	0.91	28.61	6.5	42.5	51.67	23.73	14.79	38.15	25.02	39.55	49.82	40.45	35.91	46.8	16.62	12.19	51.8	39.75	21.76	48.92	45.44	29.56	33.63	24.61	29.29	38.24	29.74	37.69	48.34	29.98
337	337	PVX_001000	Hyp	14.37	49.89	49.78	32.67	56.83	77.37	79.48	127.67	90.08	85.53	101.61	97.19	84.23	128.82	122.62	61.05	2.26	26.29	11.45	52.89	60.45	20.77	21.29	44.92	35.61	47.45	67.71	55.63	50.02	61.56	31.45	24.79	57.51	46.86	28.19	53.91	54.3	37.16	43.98	27.94	38.41	44.85	34.26	44.49	54.51	39.82
338	338	PVX_123105	Hyp	243.84	349.2	359.83	254.29	310.87	387.82	348.08	501.26	396.72	417.82	407.89	432.98	411.94	485.38	490.63	333.26	183.21	294.41	210.98	355.81	356.28	262.64	241.73	338.41	310.84	379.85	415.61	393.63	378.46	400.55	267.26	217.86	364.04	331.57	240.51	320.78	346.64	304.12	314.84	280.71	277.97	284.24	313.65	321.41	284.52	286.7
339	339	PVX_117195	Hyp	2.77	27.32	28.73	12.01	38.55	47.61	52.7	85.44	60.26	55.69	66.39	64.69	60.5	89.45	74.44	39.26	0	8.09	0	23.37	25.31	4.45	6.5	17.98	14.16	20.67	36.73	28.42	25.02	33.2	14.14	0	33.72	24.34	12.51	33.37	31.51	21.33	23.3	14.88	21.03	23.02	22.3	29.75	35.55	19.58
340	340	PVX_002550_1o3	Hyp, huge list of orthologs, paralogs, synteny with Py LSA3 (PyLSA3syn-1)	13.89	37.98	37.66	22.29	35.94	50.98	49.1	96.21	56.62	53.85	64.6	55.24	59.52	98.14	94.85	30.39	2.51	19.69	8.44	41.41	49.11	14.93	21.29	40.01	25.47	44.09	61.47	50.6	38.78	51.17	25.91	14.47	43.71	35.36	18.06	33.8	42.89	30.25	32.09	19.64	25.28	27.44	28.44	33.38	40.22	39.82
341	341	PVX_002550_2o3	Hyp, huge list of orthologs, paralogs, synteny with Py LSA3 (PyLSA3syn-2)	0	13.88	6.61	0	0	0	0	28.94	33.62	37.33	31	18.31	0	58.75	38.93	0	0	3.69	1.2	0	8.01	0	0	13.51	0	0	8.29	26.72	11.82	6.16	0	0	18.31	0	0	0	6.31	0	0	9.29	0	9.97	2.68	0	0	13.81
342	342	PVX_002550_3o3	Hyp, huge list of orthologs, paralogs, synteny with Py LSA3 (PyLSA3syn-3)	72.79	135.63	114.96	85.26	124.3	185.42	145.06	241.51	190.62	180.85	198.73	204.73	183.17	292.09	225.91	133.81	33.92	81.48	50.57	122.17	139.85	74.84	77.46	123.08	94.7	128.3	158.59	225.16	133.93	140.17	91.74	75.73	165.51	95.25	140.36	190.41	99.71	84.48	82.21	113.45	76.31	153.85	77.73	106.51	140.67	100.68
[truncated: 214 more columns]
