# Supplementary material for: Identification of novel Plasmodium vivax proteins associated with protection against clinical malaria
Source: Front Cell Infect Microbiol. 2023 Jan 25;13:1076150. doi: 10.3389/fcimb.2023.1076150 (PMC9905245; doi:10.3389/fcimb.2023.1076150)
Supplement: Supplementary file 2 [file DataSheet_2.csv]

studyid	fuwk	sinfuwk	cosfuwk	age_xoa	pv_all	pv_500	pv_2000	pv_10000	pvldr_c	pvlmpcr_c	pvlmpos_c	avg_itn	village	anyclineph	anyclinepa	pvclineph	pvclinepa	pvfoinew	pvfoinew_sqrt	intatrisk_yr
1	0	0.970941842	-0.239315659	2.784394264	1	1	1	0	1	3421	1	0.219999999	Ilaita 2	1	1	1	1	0	0	0.175222456
1	1	0.239315659	-0.970941842	2.784394264	1	1	0	0	1	0	0	0.219999999	Ilaita 2	1	1	1	1	19.5669651	4.423456192	0.153319642
1	2	-0.663122654	-0.748510718	2.784394264	1	1	0	0	1	1347	1	0.219999999	Ilaita 2	1	1	1	1	5.797619343	2.407824516	0.172484607
1	3	-0.970941842	0.239315659	2.784394264	1	1	1	0	1	1967	1	0.219999999	Ilaita 2	1	1	1	1	19.5669651	4.423456192	0.153319642
1	4	-0.3546049	0.935016215	2.784394264	1	0	0	0	1	9547	1	0.219999999	Ilaita 2	1	1	0	1	11.59523869	3.405178308	0.172484607
1	5	0.568064749	0.822983861	2.784394264	1	0	0	0	1	277	1	0.219999999	Ilaita 2	1	1	0	1	13.0446434	3.611737013	0.153319642
1	6	1	-1.61E-16	2.784394264	0	0	0	0	1	40	1	0.219999999	Ilaita 2	0	0	0	0	11.59523869	3.405178308	0.172484607
1	7	0.46472317	-0.885456026	2.784394264	0	0	0	0	1	0	0	0.219999999	Ilaita 2	0	0	0	0	17.67338562	4.203972816	0.169746742
2	0	0.970941842	-0.239315659	2.937713861	0	0	0	0	0	0	0	0.330000013	Ilaita 2	0	0	0	0	22.828125	4.777878761	0.175222456
2	1	0.239315659	-0.970941842	2.937713861	0	0	0	0	1	528	1	0.330000013	Ilaita 2	0	0	0	0	26.0892868	5.107767105	0.153319642
2	2	-0.663122654	-0.748510718	2.937713861	1	1	0	0	1	404	1	0.330000013	Ilaita 2	1	1	1	1	5.797619343	2.407824516	0.172484607
2	3	-0.970941842	0.239315659	2.937713861	0	0	0	0	1	0	0	0.330000013	Ilaita 2	0	0	0	0	13.0446434	3.611737013	0.153319642
2	4	-0.3546049	0.935016215	2.937713861	1	0	0	0	1	155	1	0.330000013	Ilaita 2	1	1	0	1	11.59523869	3.405178308	0.172484607
2	5	0.568064749	0.822983861	2.937713861	0	0	0	0	1	430	1	0.330000013	Ilaita 2	0	0	0	0	13.0446434	3.611737013	0.153319642
2	6	1	-1.61E-16	2.937713861	0	0	0	0	1	559	1	0.330000013	Ilaita 2	0	0	0	0	40.58333206	6.370504856	0.172484607
2	7	0.46472317	-0.885456026	2.937713861	0	0	0	0	1	113	1	0.330000013	Ilaita 2	0	0	0	0	23.56451607	4.854329586	0.169746742
3	0	0.970941842	-0.239315659	1.683778286	0	0	0	0	0	0	0	0.219999999	Ilaita 2	0	0	0	0	5.619230747	2.370491743	0.177960306
3	1	0.239315659	-0.970941842	1.683778286	2	2	1	1	1	8928	1	0.219999999	Ilaita 2	1	1	1	1	12.38135624	3.518715143	0.161533192
3	2	-0.748510718	-0.663122654	1.683778286	2	1	0	0	1	351	1	0.219999999	Ilaita 2	1	1	1	1	0	0	0.161533192
3	3	-0.970941842	0.239315659	1.683778286	0	0	0	0	1	98	1	0.219999999	Ilaita 2	0	0	0	0	13.0446434	3.611737013	0.153319642
3	4	-0.3546049	0.935016215	1.683778286	0	0	0	0	1	3734	1	0.219999999	Ilaita 2	0	0	0	0	5.534090996	2.352464914	0.180698156
3	5	0.663122654	0.748510718	1.683778286	0	0	0	0	1	396	1	0.219999999	Ilaita 2	1	1	0	0	0	0	0.145106092
3	6	1	-1.61E-16	1.683778286	0	0	0	0	1	0	0	0.219999999	Ilaita 2	0	0	0	0	0	0	0.172484607
3	7	0.46472317	-0.885456026	1.683778286	1	1	1	0	1	0	0	0.219999999	Ilaita 2	1	1	1	1	17.67338562	4.203972816	0.169746742
5	0	0.970941842	-0.239315659	1.297741294	1	1	1	1	0	0	0	0.219999999	Ilaita 2	1	1	1	1	17.12109375	4.137764454	0.175222456
5	1	0.239315659	-0.970941842	1.297741294	0	0	0	0	1	2557	1	0.219999999	Ilaita 2	0	0	0	0	0	0	0.164271042
5	2	-0.748510718	-0.663122654	1.297741294	1	1	1	0	0	0	0	0.219999999	Ilaita 2	1	1	1	1	6.19067812	2.488107443	0.161533192
5	3	-0.970941842	0.239315659	1.297741294	0	0	0	0	1	3958	1	0.219999999	Ilaita 2	0	0	0	0	6.522321701	2.553883553	0.153319642
5	4	-0.3546049	0.935016215	1.297741294	1	1	1	0	1	0	0	0.219999999	Ilaita 2	1	1	1	1	11.59523869	3.405178308	0.172484607
5	5	0.568064749	0.822983861	1.297741294	0	0	0	0	0	0	0	0.219999999	Ilaita 2	0	0	0	0	6.522321701	2.553883553	0.153319642
5	6	1	-1.61E-16	1.297741294	0	0	0	0	1	657	1	0.219999999	Ilaita 2	0	0	0	0	5.797619343	2.407824516	0.172484607
5	7	0.46472317	-0.885456026	1.297741294	0	0	0	0	1	63	1	0.219999999	Ilaita 2	0	0	0	0	5.891129017	2.427164793	0.169746742
6	0	0.970941842	-0.239315659	1.363449693	0	0	0	0	0	0	0	1	Ilaita 2	0	0	0	0			0.175222456
6	1	0.239315659	-0.970941842	1.363449693	0	0	0	0	1	0	0	1	Ilaita 2	0	0	0	0			0.158795342
6	2	-0.748510718	-0.663122654	1.363449693	0	0	0	0	0	0	0	1	Ilaita 2	0	0	0	0			0.167008892
6	3	-0.970941842	0.239315659	1.363449693	0	0	0	0	0	0	0	1	Ilaita 2	0	0	0	0			0.153319642
6	4	-0.3546049	0.935016215	1.363449693	0	0	0	0	0	0	0	1	Ilaita 2	0	0	0	0			0.172484607
6	5	0.568064749	0.822983861	1.363449693	0	0	0	0	0	0	0	1	Ilaita 2	0	0	0	0			0.153319642
6	6	1	-1.61E-16	1.363449693	0	0	0	0	0	0	0	1	Ilaita 2	0	0	0	0			0.172484607
6	7	0.46472317	-0.885456026	1.363449693	0	0	0	0	0	0	0	1	Ilaita 2	0	0	0	0			0.169746742
7	0	0.970941842	-0.239315659	2.652977467	0	0	0	0	1	40	1	1	Ilaita 2	0	1	0	0	5.70703125	2.388939381	0.175222456
7	1	0.239315659	-0.970941842	2.652977467	0	0	0	0	0	0	0	1	Ilaita 2	0	0	0	0	0	0	0.153319642
7	2	-0.663122654	-0.748510718	2.652977467	0	0	0	0	0	0	0	1	Ilaita 2	0	0	0	0	0	0	0.172484607
7	3	-0.970941842	0.239315659	2.652977467	1	0	0	0	0	0	0	1	Ilaita 2	0	1	0	1	6.522321701	2.553883553	0.153319642
7	4	-0.3546049	0.935016215	2.652977467	0	0	0	0	0	0	0	1	Ilaita 2	0	0	0	0	23.19047737	4.815649033	0.172484607
7	5	0.568064749	0.822983861	2.652977467	0	0	0	0	1	923	1	1	Ilaita 2	0	0	0	0	32.6116066	5.71065712	0.153319642
7	6	1	-1.61E-16	2.652977467	0	0	0	0	1	1002	1	1	Ilaita 2	0	0	0	0	11.59523869	3.405178308	0.172484607
7	7	0.46472317	-0.885456026	2.652977467	0	0	0	0	1	640	1	1	Ilaita 2	0	0	0	0	11.78225803	3.432529449	0.169746742
8	0	0.970941842	-0.239315659	1.629021168	0	0	0	0	0	0	0	1	Ilaita 2	0	0	0	0	0	0	0.175222456
8	1	0.239315659	-0.970941842	1.629021168	0	0	0	0	0	0	0	1	Ilaita 2	0	0	0	0	0	0	0.158795342
8	2	-0.748510718	-0.663122654	1.629021168	0	0	0	0	0	0	0	1	Ilaita 2	0	0	0	0	0	0	0.167008892
8	3	-0.970941842	0.239315659	1.629021168	1	1	1	1	1	0	0	1	Ilaita 2	1	1	1	1	45.65625	6.756940842	0.153319642
8	4	-0.3546049	0.935016215	1.629021168	1	1	1	1	1	2783	1	1	Ilaita 2	1	1	1	1	11.59523869	3.405178308	0.172484607
8	5	0.568064749	0.822983861	1.629021168	1	1	1	0	1	420	1	1	Ilaita 2	1	1	1	1	18.89224243	4.346520901	0.158795342
8	6	0.992708862	-0.120536678	1.629021168	1	1	0	0	1	4177	1	1	Ilaita 2	1	1	1	1	11.97540951	3.460550547	0.167008892
8	7	0.46472317	-0.885456026	1.629021168	0	0	0	0	1	1782	1	1	Ilaita 2	0	0	0	0	0	0	0.169746742
9	0	0.970941842	-0.239315659	2.729637146	0	0	0	0	0	0	0	1	Ilaita 2	0	0	0	0	0	0	0.175222456
9	1	0.239315659	-0.970941842	2.729637146	1	1	1	1	0	0	0	1	Ilaita 2	1	1	1	1	13.0446434	3.611737013	0.153319642
9	2	-0.663122654	-0.748510718	2.729637146	0	0	0	0	0	0	0	1	Ilaita 2	0	0	0	0	5.797619343	2.407824516	0.172484607
9	3	-0.970941842	0.239315659	2.729637146	0	0	0	0	1	6008	1	1	Ilaita 2	0	0	0	0	0	0	0.153319642
9	4	-0.3546049	0.935016215	2.729637146	0	0	0	0	0	0	0	1	Ilaita 2	0	0	0	0	0	0	0.172484607
9	5	0.568064749	0.822983861	2.729637146	0	0	0	0	0	0	0	1	Ilaita 2	1	1	0	0	13.0446434	3.611737013	0.153319642
9	6	1	-1.61E-16	2.729637146	1	0	0	0	1	69	1	1	Ilaita 2	0	1	0	1	11.59523869	3.405178308	0.172484607
9	7	0.46472317	-0.885456026	2.729637146	0	0	0	0	1	449	1	1	Ilaita 2	1	1	0	0	0	0	0.169746742
10	0	0.970941842	-0.239315659	1.075975418	1	0	0	0	1	0	0	1	Ilaita 2	0	1	0	1	5.70703125	2.388939381	0.175222456
10	1	0.239315659	-0.970941842	1.075975418	0	0	0	0	0	0	0	1	Ilaita 2	0	0	0	0	0	0	0.153319642
10	2	-0.663122654	-0.748510718	1.075975418	0	0	0	0	0	0	0	1	Ilaita 2	0	0	0	0	0	0	0.180698156
10	3	-0.935016215	0.3546049	1.075975418	0	0	0	0	0	0	0	1	Ilaita 2	0	0	0	0	27.56603813	5.250337124	0.145106092
10	4	-0.3546049	0.935016215	1.075975418	0	0	0	0	1	0	0	1	Ilaita 2	0	0	0	0	0	0	0.172484607
10	5	0.568064749	0.822983861	1.075975418	0	0	0	0	0	0	0	1	Ilaita 2	0	0	0	0	58.7008934	7.661650658	0.153319642
10	6	1	-1.61E-16	1.075975418	0	0	0	0	1	0	0	1	Ilaita 2	0	0	0	0	17.3928566	4.170474529	0.172484607
10	7	0.46472317	-0.885456026	1.075975418	0	0	0	0	1	310	1	1	Ilaita 2	0	0	0	0	0	0	0.169746742
11	0	0.970941842	-0.239315659	1.566050649	1	1	0	0	1	0	0	0.219999999	Ilaita 2	1	1	1	1	11.4140625	3.378470421	0.175222456
11	1	0.239315659	-0.970941842	1.566050649	0	0	0	0	0	0	0	0.219999999	Ilaita 2	1	1	0	0	13.0446434	3.611737013	0.153319642
11	2	-0.663122654	-0.748510718	1.566050649	1	1	1	0	1	18611	1	0.219999999	Ilaita 2	1	1	1	1	28.98809624	5.384059429	0.172484607
11	3	-0.970941842	0.239315659	1.566050649	0	0	0	0	1	669	1	0.219999999	Ilaita 2	0	0	0	0	39.13393021	6.255712032	0.153319642
11	4	-0.3546049	0.935016215	1.566050649	0	0	0	0	1	277	1	0.219999999	Ilaita 2	1	1	0	0	0	0	0.172484607
11	5	0.568064749	0.822983861	1.566050649	1	0	0	0	0	0	0	0.219999999	Ilaita 2	1	1	0	1	45.65625	6.756940842	0.153319642
11	6	1	-1.61E-16	1.566050649	2	1	1	0	1	237	1	0.219999999	Ilaita 2	1	1	1	1	28.53515625	5.34183073	0.175222456
11	7	0.46472317	-0.885456026	1.566050649	1	1	1	0	1	2931	1	0.219999999	Ilaita 2	1	1	1	1	17.96311569	4.23829174	0.167008892
12	0	0.970941842	-0.239315659	1.53867209	1	1	1	0	0	0	0	0.129999995	Ilaita 4	1	1	1	1	22.828125	4.777878761	0.175222456
12	1	0.239315659	-0.970941842	1.53867209	1	1	0	0	1	0	0	0.129999995	Ilaita 4	1	1	1	1	19.5669651	4.423456192	0.153319642
12	2	-0.663122654	-0.748510718	1.53867209	0	0	0	0	1	1853	1	0.129999995	Ilaita 4	0	0	0	0	28.98809624	5.384059429	0.172484607
12	3	-0.970941842	0.239315659	1.53867209	2	0	0	0	1	9561	1	0.129999995	Ilaita 4	1	1	0	1	26.0892868	5.107767105	0.153319642
12	4	-0.3546049	0.935016215	1.53867209	1	0	0	0	1	375	1	0.129999995	Ilaita 4	0	1	0	1	17.3928566	4.170474529	0.172484607
12	5	0.568064749	0.822983861	1.53867209	0	0	0	0	1	40	1	0.129999995	Ilaita 4	1	1	0	0	0	0	0.153319642
12	6	1	-1.61E-16	1.53867209	0	0	0	0	1	0	0	0.129999995	Ilaita 4	1	1	0	0	0	0	0.156057492
13	0	0.970941842	-0.239315659	2.206707716	0	0	0	0	0	0	0	0	Ilaita 6	0	1	0	0	19.22368431	4.384482384	0.156057492
13	2	-0.663122654	-0.748510718	2.206707716	0	0	0	0	1	473	1	0	Ilaita 6	0	0	0	0	23.19047737	4.815649033	0.172484607
13	3	-0.970941842	0.239315659	2.206707716	0	0	0	0	1	1320	1	0	Ilaita 6	1	1	0	0	13.0446434	3.611737013	0.153319642
13	4	-0.3546049	0.935016215	2.206707716	0	0	0	0	0	0	0	0	Ilaita 6	0	0	0	0	5.797619343	2.407824516	0.172484607
13	5	0.568064749	0.822983861	2.206707716	0	0	0	0	1	0	0	0	Ilaita 6	0	1	0	0	45.65625	6.756940842	0.153319642
13	6	1	-1.61E-16	2.206707716	1	1	0	0	1	240	1	0	Ilaita 6	1	1	1	1	5.797619343	2.407824516	0.172484607
13	7	0.46472317	-0.885456026	2.206707716	0	0	0	0	1	1396	1	0	Ilaita 6	0	0	0	0	0	0	0.169746742
14	0	0.970941842	-0.239315659	1.371663213	0	0	0	0	1	126	1	0.5	Ilaita 4	0	0	0	0	0	0	0.188911706
14	1	0.120536678	-0.992708862	1.371663213	0	0	0	0	1	0	0	0.5	Ilaita 4	0	0	0	0	6.407894611	2.531381845	0.156057492
16	0	0.970941842	-0.239315659	2.704996586	0	0	0	0	1	605	1	0.779999971	Ilaita 6	1	1	0	0	28.53515625	5.34183073	0.175222456
16	1	0.239315659	-0.970941842	2.704996586	0	0	0	0	1	710	1	0.779999971	Ilaita 6	1	1	0	0	32.6116066	5.71065712	0.153319642
16	2	-0.663122654	-0.748510718	2.704996586	0	0	0	0	1	1456	1	0.779999971	Ilaita 6	1	1	0	0	17.3928566	4.170474529	0.172484607
16	3	-0.970941842	0.239315659	2.704996586	1	0	0	0	1	0	0	0.779999971	Ilaita 6	1	1	0	1	52.17857361	7.223474026	0.153319642
16	4	-0.3546049	0.935016215	2.704996586	0	0	0	0	1	230	1	0.779999971	Ilaita 6	0	0	0	0	28.98809624	5.384059429	0.172484607
16	5	0.568064749	0.822983861	2.704996586	1	0	0	0	1	605	1	0.779999971	Ilaita 6	1	1	0	1	39.13393021	6.255712032	0.153319642
16	6	1	-1.61E-16	2.704996586	0	0	0	0	1	2777	1	0.779999971	Ilaita 6	0	0	0	0	23.19047737	4.815649033	0.172484607
16	7	0.46472317	-0.885456026	2.704996586	0	0	0	0	1	0	0	0.779999971	Ilaita 6	0	0	0	0	0	0	0.169746742
17	0	0.970941842	-0.239315659	2.737850904	0	0	0	0	1	778	1	0.889999986	Ilaita 4	1	1	0	0	0	0	0.175222456
17	1	0.239315659	-0.970941842	2.737850904	0	0	0	0	0	0	0	0.889999986	Ilaita 4	0	0	0	0	6.522321701	2.553883553	0.153319642
17	2	-0.663122654	-0.748510718	2.737850904	1	1	0	0	1	0	0	0.889999986	Ilaita 4	1	1	1	1	28.98809624	5.384059429	0.172484607
17	3	-0.970941842	0.239315659	2.737850904	0	0	0	0	1	9016	1	0.889999986	Ilaita 4	1	1	0	0	0	0	0.153319642
17	4	-0.3546049	0.935016215	2.737850904	0	0	0	0	1	0	0	0.889999986	Ilaita 4	1	1	0	0	0	0	0.172484607
17	5	0.568064749	0.822983861	2.737850904	0	0	0	0	0	0	0	0.889999986	Ilaita 4	0	0	0	0	19.5669651	4.423456192	0.153319642
17	6	1	-1.61E-16	2.737850904	0	0	0	0	1	1049	1	0.889999986	Ilaita 4	0	0	0	0	0	0	0.177960306
17	7	0.3546049	-0.935016215	2.737850904	0	0	0	0	1	120	1	0.889999986	Ilaita 4	0	0	0	0	18.26250076	4.27346468	0.164271042
18	0	0.970941842	-0.239315659	1.207392216	0	0	0	0	1	4502	1	0.889999986	Ilaita 4	0	0	0	0	17.12109375	4.137764454	0.175222456
18	1	0.239315659	-0.970941842	1.207392216	2	2	2	2	1	796	1	0.889999986	Ilaita 4	1	1	1	1	13.0446434	3.611737013	0.153319642
18	2	-0.663122654	-0.748510718	1.207392216	0	0	0	0	1	550	1	0.889999986	Ilaita 4	0	0	0	0	5.797619343	2.407824516	0.172484607
18	3	-0.970941842	0.239315659	1.207392216	0	0	0	0	1	24639	1	0.889999986	Ilaita 4	0	0	0	0	6.522321701	2.553883553	0.153319642
18	4	-0.3546049	0.935016215	1.207392216	0	0	0	0	1	6367	1	0.889999986	Ilaita 4	0	0	0	0	0	0	0.172484607
18	5	0.568064749	0.822983861	1.207392216	0	0	0	0	0	0	0	0.889999986	Ilaita 4	0	0	0	0	0	0	0.153319642
18	6	1	-1.61E-16	1.207392216	0	0	0	0	0	0	0	0.889999986	Ilaita 4	0	0	0	0	0	0	0.172484607
18	7	0.46472317	-0.885456026	1.207392216	0	0	0	0	0	0	0	0.889999986	Ilaita 4	0	0	0	0	0	0	0.169746742
19	0	0.970941842	-0.239315659	2.704996586	1	0	0	0	0	0	0	1	Ilaita 4	1	1	0	1	17.12109375	4.137764454	0.175222456
19	1	0.239315659	-0.970941842	2.704996586	0	0	0	0	1	183	1	1	Ilaita 4	0	0	0	0	0	0	0.158795342
19	2	-0.748510718	-0.663122654	2.704996586	0	0	0	0	0	0	0	1	Ilaita 4	0	0	0	0	5.987704754	2.446978807	0.167008892
19	3	-0.970941842	0.239315659	2.704996586	0	0	0	0	1	2709	1	1	Ilaita 4	0	0	0	0	0	0	0.153319642
19	4	-0.3546049	0.935016215	2.704996586	1	0	0	0	0	0	0	1	Ilaita 4	1	1	0	1	5.534090996	2.352464914	0.180698156
19	5	0.663122654	0.748510718	2.704996586	0	0	0	0	1	0	0	1	Ilaita 4	0	1	0	0	0	0	0.156057492
20	0	0.970941842	-0.239315659	1.872689962	1	1	0	0	0	0	0	0	Ilaita 6	1	1	1	1	5.534090996	2.352464914	0.180698156
20	1	0.120536678	-0.992708862	1.872689962	0	0	0	0	0	0	0	0	Ilaita 6	0	0	0	0	13.52777767	3.678012848	0.147843942
20	2	-0.663122654	-0.748510718	1.872689962	0	0	0	0	1	1899	1	0	Ilaita 6	0	0	0	0	0	0	0.177960306
20	3	-0.935016215	0.3546049	1.872689962	2	2	2	1	1	433	1	0	Ilaita 6	1	1	1	1	13.52777767	3.678012848	0.147843942
20	4	-0.3546049	0.935016215	1.872689962	0	0	0	0	1	10942	1	0	Ilaita 6	0	0	0	0	5.797619343	2.407824516	0.172484607
20	5	0.568064749	0.822983861	1.872689962	0	0	0	0	1	692	1	0	Ilaita 6	0	0	0	0	13.0446434	3.611737013	0.153319642
20	6	1	-1.61E-16	1.872689962	0	0	0	0	1	155	1	0	Ilaita 6	0	0	0	0	5.797619343	2.407824516	0.172484607
20	7	0.46472317	-0.885456026	1.872689962	0	0	0	0	1	0	0	0	Ilaita 6	0	0	0	0	11.78225803	3.432529449	0.169746742
21	0	0.970941842	-0.239315659	2.308008194	1	1	1	0	0	0	0	0.670000017	Ilaita 6	1	1	1	1	11.4140625	3.378470421	0.175222456
21	1	0.239315659	-0.970941842	2.308008194	1	1	0	0	1	0	0	0.670000017	Ilaita 6	1	1	1	1	6.522321701	2.553883553	0.153319642
21	2	-0.663122654	-0.748510718	2.308008194	1	1	1	1	1	224	1	0.670000017	Ilaita 6	1	1	1	1	0	0	0.172484607
21	3	-0.970941842	0.239315659	2.308008194	1	1	0	0	1	0	0	0.670000017	Ilaita 6	1	1	1	1	13.0446434	3.611737013	0.153319642
21	4	-0.3546049	0.935016215	2.308008194	0	0	0	0	1	1119	1	0.670000017	Ilaita 6	0	0	0	0	0	0	0.172484607
21	5	0.568064749	0.822983861	2.308008194	2	1	1	1	0	0	0	0.670000017	Ilaita 6	1	1	1	1	26.0892868	5.107767105	0.153319642
21	6	1	-1.61E-16	2.308008194	0	0	0	0	0	0	0	0.670000017	Ilaita 6	0	0	0	0	0	0	0.172484607
21	7	0.46472317	-0.885456026	2.308008194	0	0	0	0	0	0	0	0.670000017	Ilaita 6	1	1	0	0	0	0	0.169746742
22	0	0.970941842	-0.239315659	1.078713179	0	0	0	0	0	0	0	1	Ilaita 6	0	0	0	0	0	0	0.177960306
22	1	0.120536678	-0.992708862	1.078713179	0	0	0	0	0	0	0	1	Ilaita 6	0	0	0	0	0	0	0.150581792
22	2	-0.663122654	-0.748510718	1.078713179	0	0	0	0	1	0	0	1	Ilaita 6	0	0	0	0	0	0	0.180698156
22	3	-0.935016215	0.3546049	1.078713179	0	0	0	0	1	0	0	1	Ilaita 6	0	0	0	0	0	0	0.145106092
22	4	-0.3546049	0.935016215	1.078713179	0	0	0	0	0	0	0	1	Ilaita 6	0	1	0	0	11.59523869	3.405178308	0.172484607
22	5	0.568064749	0.822983861	1.078713179	0	0	0	0	1	7388	1	1	Ilaita 6	0	0	0	0	0	0	0.153319642
22	6	1	-1.61E-16	1.078713179	0	0	0	0	1	2482	1	1	Ilaita 6	1	1	0	0	0	0	0.172484607
22	7	0.46472317	-0.885456026	1.078713179	0	0	0	0	1	0	0	1	Ilaita 6	0	0	0	0	0	0	0.169746742
23	0	0.970941842	-0.239315659	1.122518778	1	1	1	0	1	6038	1	1	Ilaita 6	1	1	1	1	5.70703125	2.388939381	0.175222456
23	1	0.239315659	-0.970941842	1.122518778	1	1	0	0	0	0	0	1	Ilaita 6	1	1	1	1	45.65625	6.756940842	0.153319642
23	2	-0.663122654	-0.748510718	1.122518778	0	0	0	0	1	120	1	1	Ilaita 6	0	0	0	0	17.3928566	4.170474529	0.172484607
23	3	-0.970941842	0.239315659	1.122518778	2	2	2	1	1	7736	1	1	Ilaita 6	1	1	1	1	45.65625	6.756940842	0.153319642
23	4	-0.3546049	0.935016215	1.122518778	1	1	1	0	0	0	0	1	Ilaita 6	1	1	1	1	5.797619343	2.407824516	0.172484607
23	5	0.568064749	0.822983861	1.122518778	0	0	0	0	1	5422	1	1	Ilaita 6	0	0	0	0	26.0892868	5.107767105	0.153319642
23	6	1	-1.61E-16	1.122518778	0	0	0	0	1	1578	1	1	Ilaita 6	0	0	0	0	11.59523869	3.405178308	0.172484607
23	7	0.46472317	-0.885456026	1.122518778	0	0	0	0	1	382	1	1	Ilaita 6	0	0	0	0	17.67338562	4.203972816	0.169746742
24	0	0.970941842	-0.239315659	1.325119734	0	0	0	0	0	0	0	0	Ilaita 6	0	0	0	0	5.70703125	2.388939381	0.175222456
24	1	0.239315659	-0.970941842	1.325119734	0	0	0	0	1	98	1	0	Ilaita 6	0	0	0	0	19.5669651	4.423456192	0.153319642
24	2	-0.663122654	-0.748510718	1.325119734	0	0	0	0	1	98	1	0	Ilaita 6	0	0	0	0	11.59523869	3.405178308	0.172484607
24	3	-0.970941842	0.239315659	1.325119734	0	0	0	0	1	456	1	0	Ilaita 6	1	1	0	0	19.5669651	4.423456192	0.153319642
24	4	-0.3546049	0.935016215	1.325119734	0	0	0	0	1	155	1	0	Ilaita 6	1	1	0	0	0	0	0.169746742
24	5	0.568064749	0.822983861	1.325119734	0	0	0	0	0	0	0	0	Ilaita 6	0	0	0	0	25.63157845	5.062763691	0.156057492
24	6	1	-1.61E-16	1.325119734	0	0	0	0	1	98	1	0	Ilaita 6	0	0	0	0	28.98809624	5.384059429	0.172484607
24	7	0.46472317	-0.885456026	1.325119734	0	0	0	0	1	160	1	0	Ilaita 6	0	0	0	0	17.67338562	4.203972816	0.169746742
27	0	0.970941842	-0.239315659	3.121149778	0	0	0	0	1	80	1	1	Ilaita 4	0	1	0	0	16.35447693	4.044066906	0.183436006
27	1	0.120536678	-0.992708862	3.121149778	1	0	0	0	1	57	1	1	Ilaita 4	0	1	0	1	13.78301907	3.712548971	0.145106092
27	2	-0.663122654	-0.748510718	3.121149778	0	0	0	0	1	0	0	1	Ilaita 4	0	0	0	0	5.797619343	2.407824516	0.172484607
27	3	-0.970941842	0.239315659	3.121149778	0	0	0	0	1	40	1	1	Ilaita 4	0	0	0	0	0	0	0.153319642
27	4	-0.3546049	0.935016215	3.121149778	0	0	0	0	0	0	0	1	Ilaita 4	1	1	0	0	0	0	0.172484607
27	5	0.568064749	0.822983861	3.121149778	1	0	0	0	1	0	0	1	Ilaita 4	0	1	0	1	18.89224243	4.346520901	0.158795342
27	6	0.992708862	-0.120536678	3.121149778	0	0	0	0	1	57	1	1	Ilaita 4	0	0	0	0	11.97540951	3.460550547	0.167008892
27	7	0.46472317	-0.885456026	3.121149778	0	0	0	0	1	40	1	1	Ilaita 4	1	1	0	0	0	0	0.177960306
28	0	0.970941842	-0.239315659	1.50581789	1	1	1	0	0	0	0	1	Ilaita 6	1	1	1	1	11.4140625	3.378470421	0.175222456
28	1	0.239315659	-0.970941842	1.50581789	1	1	1	1	0	0	0	1	Ilaita 6	1	1	1	1	6.407894611	2.531381845	0.156057492
28	2	-0.748510718	-0.663122654	1.50581789	0	0	0	0	0	0	0	1	Ilaita 6	0	0	0	0	5.891129017	2.427164793	0.169746742
28	3	-0.970941842	0.239315659	1.50581789	2	2	2	2	1	0	0	1	Ilaita 6	1	1	1	1	19.22368431	4.384482384	0.156057492
28	4	-0.239315659	0.970941842	1.50581789	2	2	2	0	1	0	0	1	Ilaita 6	1	1	1	1	5.891129017	2.427164793	0.169746742
28	5	0.568064749	0.822983861	1.50581789	1	0	0	0	0	0	0	1	Ilaita 6	0	1	0	1	19.5669651	4.423456192	0.153319642
28	6	1	-1.61E-16	1.50581789	1	0	0	0	1	0	0	1	Ilaita 6	0	1	0	1	5.797619343	2.407824516	0.172484607
28	7	0.46472317	-0.885456026	1.50581789	0	0	0	0	1	0	0	1	Ilaita 6	0	0	0	0	11.78225803	3.432529449	0.169746742
29	0	0.970941842	-0.239315659	1.097878218	1	1	1	0	0	0	0	1	Ilaita 6	1	1	1	1	17.12109375	4.137764454	0.175222456
29	1	0.239315659	-0.970941842	1.097878218	2	2	2	0	1	0	0	1	Ilaita 6	1	1	1	1	13.0446434	3.611737013	0.153319642
29	2	-0.663122654	-0.748510718	1.097878218	1	1	1	1	1	3872	1	1	Ilaita 6	1	1	1	1	28.98809624	5.384059429	0.172484607
29	3	-0.970941842	0.239315659	1.097878218	2	2	2	0	1	196	1	1	Ilaita 6	1	1	1	1	19.5669651	4.423456192	0.153319642
29	4	-0.3546049	0.935016215	1.097878218	1	1	1	1	1	0	0	1	Ilaita 6	1	1	1	1	11.59523869	3.405178308	0.172484607
29	5	0.568064749	0.822983861	1.097878218	2	1	1	0	1	0	0	1	Ilaita 6	1	1	1	1	26.0892868	5.107767105	0.153319642
29	6	1	-1.61E-16	1.097878218	1	1	1	0	1	6940	1	1	Ilaita 6	1	1	1	1	28.98809624	5.384059429	0.172484607
29	7	0.46472317	-0.885456026	1.097878218	0	0	0	0	1	748	1	1	Ilaita 6	0	0	0	0	0	0	0.169746742
30	0	0.970941842	-0.239315659	1.368925452	0	0	0	0	0	0	0	1	Ilaita 5	0	1	0	0	5.70703125	2.388939381	0.175222456
30	1	0.120536678	-0.992708862	1.368925452	0	0	0	0	1	0	0	1	Ilaita 5	0	0	0	0	0	0	0.153319642
30	2	-0.748510718	-0.663122654	1.368925452	0	0	0	0	0	0	0	1	Ilaita 5	0	0	0	0	11.59523869	3.405178308	0.172484607
30	3	-0.935016215	0.3546049	1.368925452	1	1	1	0	1	0	0	1	Ilaita 5	1	1	1	1	13.0446434	3.611737013	0.153319642
30	4	-0.239315659	0.970941842	1.368925452	1	1	0	0	0	0	0	1	Ilaita 5	1	1	1	1	11.59523869	3.405178308	0.172484607
30	5	0.663122654	0.748510718	1.368925452	0	0	0	0	1	0	0	1	Ilaita 5	0	0	0	0	6.522321701	2.553883553	0.153319642
30	6	0.992708862	-0.120536678	1.368925452	0	0	0	0	1	13806	1	1	Ilaita 5	0	0	0	0	0	0	0.172484607
30	7	0.3546049	-0.935016215	1.368925452	0	0	0	0	1	200	1	1	Ilaita 5	0	0	0	0	0	0	0.169746742
31	0	0.970941842	-0.239315659	1.210130095	1	1	1	0	1	4112	1	0.889999986	Ilaita 5	1	1	1	1	22.828125	4.777878761	0.175222456
31	1	0.120536678	-0.992708862	1.210130095	0	0	0	0	1	716	1	0.889999986	Ilaita 5	0	0	0	0	26.0892868	5.107767105	0.153319642
31	2	-0.748510718	-0.663122654	1.210130095	0	0	0	0	1	1789	1	0.889999986	Ilaita 5	0	0	0	0	17.3928566	4.170474529	0.172484607
31	3	-0.935016215	0.3546049	1.210130095	0	0	0	0	1	1619	1	0.889999986	Ilaita 5	0	0	0	0	0	0	0.153319642
31	4	-0.239315659	0.970941842	1.210130095	0	0	0	0	1	80	1	0.889999986	Ilaita 5	0	0	0	0	17.3928566	4.170474529	0.172484607
31	5	0.663122654	0.748510718	1.210130095	0	0	0	0	1	57	1	0.889999986	Ilaita 5	1	1	0	0	19.5669651	4.423456192	0.153319642
31	6	0.992708862	-0.120536678	1.210130095	0	0	0	0	1	113	1	0.889999986	Ilaita 5	0	0	0	0	11.59523869	3.405178308	0.172484607
31	7	0.3546049	-0.935016215	1.210130095	0	0	0	0	1	400	1	0.889999986	Ilaita 5	0	0	0	0	0	0	0.169746742
32	0	0.970941842	-0.239315659	1.089664578	0	0	0	0	1	375	1	1	Ilaita 5	0	0	0	0	0	0	0.175222456
32	1	0.120536678	-0.992708862	1.089664578	0	0	0	0	0	0	0	1	Ilaita 5	0	0	0	0	0	0	0.153319642
32	2	-0.748510718	-0.663122654	1.089664578	0	0	0	0	1	0	0	1	Ilaita 5	0	0	0	0	0	0	0.172484607
32	3	-0.935016215	0.3546049	1.089664578	1	1	1	1	0	0	0	1	Ilaita 5	1	1	1	1	32.6116066	5.71065712	0.153319642
32	4	-0.239315659	0.970941842	1.089664578	0	0	0	0	1	19093	1	1	Ilaita 5	0	0	0	0	5.797619343	2.407824516	0.172484607
32	5	0.663122654	0.748510718	1.089664578	0	0	0	0	1	509	1	1	Ilaita 5	1	1	0	0	19.5669651	4.423456192	0.153319642
32	6	0.992708862	-0.120536678	1.089664578	0	0	0	0	1	3648	1	1	Ilaita 5	0	0	0	0	17.3928566	4.170474529	0.172484607
32	7	0.3546049	-0.935016215	1.089664578	0	0	0	0	1	1094	1	1	Ilaita 5	0	0	0	0	11.78225803	3.432529449	0.169746742
33	0	0.970941842	-0.239315659	2.346338034	0	0	0	0	0	0	0	1	Ilaita 5	0	0	0	0	17.12109375	4.137764454	0.175222456
33	1	0.120536678	-0.992708862	2.346338034	1	1	1	0	1	170	1	1	Ilaita 5	1	1	1	1	13.0446434	3.611737013	0.153319642
33	2	-0.748510718	-0.663122654	2.346338034	0	0	0	0	1	1100	1	1	Ilaita 5	0	0	0	0	5.797619343	2.407824516	0.172484607
33	3	-0.935016215	0.3546049	2.346338034	0	0	0	0	1	554	1	1	Ilaita 5	0	0	0	0	6.522321701	2.553883553	0.153319642
33	4	-0.239315659	0.970941842	2.346338034	0	0	0	0	1	322	1	1	Ilaita 5	1	1	0	0	23.19047737	4.815649033	0.172484607
33	5	0.663122654	0.748510718	2.346338034	0	0	0	0	1	1274	1	1	Ilaita 5	0	1	0	0	26.0892868	5.107767105	0.153319642
33	6	0.992708862	-0.120536678	2.346338034	0	0	0	0	1	0	0	1	Ilaita 5	0	0	0	0	34.7857132	5.897941589	0.172484607
33	7	0.3546049	-0.935016215	2.346338034	0	0	0	0	1	1055	1	1	Ilaita 5	1	1	0	0	0	0	0.169746742
34	0	0.970941842	-0.239315659	2.806297064	0	0	0	0	1	1100	1	1	Ilaita 5	0	0	0	0	28.53515625	5.34183073	0.175222456
34	1	0.120536678	-0.992708862	2.806297064	0	0	0	0	1	183	1	1	Ilaita 5	0	0	0	0	32.6116066	5.71065712	0.153319642
34	2	-0.748510718	-0.663122654	2.806297064	0	0	0	0	1	139	1	1	Ilaita 5	1	1	0	0	5.797619343	2.407824516	0.172484607
34	3	-0.935016215	0.3546049	2.806297064	0	0	0	0	1	109	1	1	Ilaita 5	1	1	0	0	13.0446434	3.611737013	0.153319642
34	4	-0.239315659	0.970941842	2.806297064	1	0	0	0	1	0	0	1	Ilaita 5	0	1	0	1	23.19047737	4.815649033	0.172484607
34	5	0.663122654	0.748510718	2.806297064	0	0	0	0	1	179	1	1	Ilaita 5	0	1	0	0	19.5669651	4.423456192	0.153319642
34	6	0.992708862	-0.120536678	2.806297064	2	0	0	0	0	0	0	1	Ilaita 5	0	1	0	1	52.17857361	7.223474026	0.172484607
34	7	0.3546049	-0.935016215	2.806297064	1	0	0	0	1	57	1	1	Ilaita 5	0	1	0	1	0	0	0.169746742
35	0	0.970941842	-0.239315659	2.666666746	1	1	0	0	1	57	1	1	Ilaita 5	1	1	1	1	11.4140625	3.378470421	0.175222456
35	1	0.120536678	-0.992708862	2.666666746	0	0	0	0	1	780	1	1	Ilaita 5	0	0	0	0	19.5669651	4.423456192	0.153319642
35	2	-0.748510718	-0.663122654	2.666666746	0	0	0	0	1	57	1	1	Ilaita 5	0	0	0	0	34.7857132	5.897941589	0.172484607
35	3	-0.935016215	0.3546049	2.666666746	0	0	0	0	1	1977	1	1	Ilaita 5	1	1	0	0	6.522321701	2.553883553	0.153319642
35	4	-0.239315659	0.970941842	2.666666746	1	0	0	0	1	466	1	1	Ilaita 5	0	1	0	1	40.58333206	6.370504856	0.172484607
35	5	0.663122654	0.748510718	2.666666746	0	0	0	0	1	438	1	1	Ilaita 5	0	0	0	0	19.5669651	4.423456192	0.153319642
35	6	0.992708862	-0.120536678	2.666666746	0	0	0	0	1	2648	1	1	Ilaita 5	1	1	0	0	0	0	0.172484607
35	7	0.3546049	-0.935016215	2.666666746	0	0	0	0	0	0	0	1	Ilaita 5	0	0	0	0	5.891129017	2.427164793	0.169746742
36	0	0.970941842	-0.239315659	0.99657768	0	0	0	0	1	0	0	1	Ilaita 5	0	0	0	0	28.53515625	5.34183073	0.175222456
36	1	0.120536678	-0.992708862	0.99657768	0	0	0	0	1	179	1	1	Ilaita 5	0	0	0	0	13.0446434	3.611737013	0.153319642
36	2	-0.748510718	-0.663122654	0.99657768	0	0	0	0	1	4459	1	1	Ilaita 5	0	0	0	0	0	0	0.172484607
36	3	-0.935016215	0.3546049	0.99657768	0	0	0	0	0	80	1	1	Ilaita 5	0	0	0	0	19.5669651	4.423456192	0.153319642
36	4	-0.239315659	0.970941842	0.99657768	1	0	0	0	1	2098	1	1	Ilaita 5	0	1	0	1	11.59523869	3.405178308	0.172484607
36	5	0.663122654	0.748510718	0.99657768	0	0	0	0	1	69	1	1	Ilaita 5	0	0	0	0	19.5669651	4.423456192	0.153319642
36	6	0.992708862	-0.120536678	0.99657768	0	0	0	0	1	1409	1	1	Ilaita 5	1	1	0	0	0	0	0.172484607
36	7	0.3546049	-0.935016215	0.99657768	0	0	0	0	0	0	0	1	Ilaita 5	1	1	0	0	0	0	0.169746742
38	0	0.970941842	-0.239315659	1.837097883	0	0	0	0	1	69	1	1	Ilaita 5	0	0	0	0	5.70703125	2.388939381	0.175222456
38	1	0.120536678	-0.992708862	1.837097883	0	0	0	0	1	537	1	1	Ilaita 5	0	0	0	0	13.0446434	3.611737013	0.153319642
38	2	-0.748510718	-0.663122654	1.837097883	0	0	0	0	1	593	1	1	Ilaita 5	1	1	0	0	23.19047737	4.815649033	0.172484607
38	3	-0.935016215	0.3546049	1.837097883	1	0	0	0	1	294	1	1	Ilaita 5	1	1	0	1	32.6116066	5.71065712	0.153319642
38	4	-0.239315659	0.970941842	1.837097883	0	0	0	0	1	1381	1	1	Ilaita 5	0	0	0	0	17.3928566	4.170474529	0.172484607
38	5	0.663122654	0.748510718	1.837097883	0	0	0	0	1	40	1	1	Ilaita 5	0	0	0	0	6.522321701	2.553883553	0.153319642
38	6	0.992708862	-0.120536678	1.837097883	0	0	0	0	1	2164	1	1	Ilaita 5	0	0	0	0	11.59523869	3.405178308	0.172484607
38	7	0.3546049	-0.935016215	1.837097883	0	0	0	0	1	157	1	1	Ilaita 5	0	0	0	0	17.67338562	4.203972816	0.169746742
39	0	0.970941842	-0.239315659	1.856262803	0	0	0	0	1	120	1	1	Ilaita 5	1	1	0	0	28.53515625	5.34183073	0.175222456
39	1	0.120536678	-0.992708862	1.856262803	0	0	0	0	1	358	1	1	Ilaita 5	1	1	0	0	19.5669651	4.423456192	0.153319642
39	2	-0.748510718	-0.663122654	1.856262803	1	1	0	0	1	277	1	1	Ilaita 5	1	1	1	1	11.59523869	3.405178308	0.172484607
39	3	-0.935016215	0.3546049	1.856262803	1	0	0	0	1	196	1	1	Ilaita 5	1	1	0	1	20.29166603	4.504627228	0.147843942
39	4	-0.3546049	0.935016215	1.856262803	0	0	0	0	1	124	1	1	Ilaita 5	1	1	0	0	0	0	0.177960306
39	5	0.663122654	0.748510718	1.856262803	0	0	0	0	0	0	0	1	Ilaita 5	0	0	0	0	40.58333206	6.370504856	0.147843942
39	6	1	-1.61E-16	1.856262803	0	0	0	0	1	564	1	1	Ilaita 5	0	0	0	0	0	0	0.172484607
39	7	0.46472317	-0.885456026	1.856262803	0	0	0	0	0	0	0	1	Ilaita 5	0	0	0	0	0	0	0.169746742
40	0	0.970941842	-0.239315659	1.694729686	0	0	0	0	1	265	1	0.75	Ilaita 5	0	1	0	0	11.06818199	3.326887846	0.180698156
40	1	0.120536678	-0.992708862	1.694729686	0	0	0	0	1	2632	1	0.75	Ilaita 5	0	0	0	0	0	0	0.147843942
40	2	-0.748510718	-0.663122654	1.694729686	0	0	0	0	0	0	0	0.75	Ilaita 5	0	0	0	0	33.71538544	5.80649519	0.177960306
40	3	-0.935016215	0.3546049	1.694729686	1	0	0	0	1	170	1	0.75	Ilaita 5	1	1	0	1	19.92272758	4.463488102	0.150581792
40	4	-0.239315659	0.970941842	1.694729686	1	0	0	0	1	310	1	0.75	Ilaita 5	1	1	0	1	17.3928566	4.170474529	0.172484607
40	5	0.663122654	0.748510718	1.694729686	0	0	0	0	1	113	1	0.75	Ilaita 5	0	0	0	0	19.5669651	4.423456192	0.153319642
40	6	0.992708862	-0.120536678	1.694729686	0	0	0	0	1	0	0	0.75	Ilaita 5	1	1	0	0	0	0	0.156057492
41	0	0.970941842	-0.239315659	2.357289553	0	0	0	0	0	0	0	1	Ilaita 5	1	1	0	0	0	0	0.175222456
41	1	0.120536678	-0.992708862	2.357289553	1	0	0	0	0	0	0	1	Ilaita 5	0	1	0	1	45.65625	6.756940842	0.153319642
41	2	-0.748510718	-0.663122654	2.357289553	0	0	0	0	1	268	1	1	Ilaita 5	0	0	0	0	5.797619343	2.407824516	0.172484607
41	3	-0.935016215	0.3546049	2.357289553	0	0	0	0	1	10375	1	1	Ilaita 5	0	0	0	0	26.0892868	5.107767105	0.153319642
41	4	-0.239315659	0.970941842	2.357289553	1	1	0	0	1	317	1	1	Ilaita 5	1	1	1	1	17.3928566	4.170474529	0.172484607
41	5	0.663122654	0.748510718	2.357289553	0	0	0	0	1	1847	1	1	Ilaita 5	0	0	0	0	0	0	0.153319642
41	6	0.992708862	-0.120536678	2.357289553	0	0	0	0	1	0	0	1	Ilaita 5	0	0	0	0	17.3928566	4.170474529	0.172484607
41	7	0.3546049	-0.935016215	2.357289553	0	0	0	0	1	480	1	1	Ilaita 5	1	1	0	0	0	0	0.169746742
42	0	0.935016215	-0.3546049	2.97056818	1	1	0	0	0	0	0	0	Sunuhu 1	1	1	1	1	39.94921875	6.320539474	0.175222456
42	1	0.120536678	-0.992708862	2.97056818	1	0	0	0	1	57	1	0	Sunuhu 1	0	1	0	1	6.522321701	2.553883553	0.153319642
42	2	-0.748510718	-0.663122654	2.97056818	0	0	0	0	0	0	0	0	Sunuhu 1	0	0	0	0	17.3928566	4.170474529	0.172484607
42	3	-0.935016215	0.3546049	2.97056818	0	0	0	0	1	339	1	0	Sunuhu 1	1	1	0	0	0	0	0.153319642
42	4	-0.239315659	0.970941842	2.97056818	0	0	0	0	0	0	0	0	Sunuhu 1	0	0	0	0	28.98809624	5.384059429	0.172484607
42	5	0.663122654	0.748510718	2.97056818	0	0	0	0	1	1869	1	0	Sunuhu 1	0	0	0	0	26.0892868	5.107767105	0.153319642
42	6	0.992708862	-0.120536678	2.97056818	1	0	0	0	1	423	1	0	Sunuhu 1	1	1	0	1	28.98809624	5.384059429	0.172484607
42	7	0.3546049	-0.935016215	2.97056818	0	0	0	0	1	322	1	0	Sunuhu 1	0	0	0	0	5.891129017	2.427164793	0.169746742
43	0	0.935016215	-0.3546049	1.371663213	1	1	1	0	1	980	1	0.109999999	Sunuhu 1	1	1	1	1	11.4140625	3.378470421	0.175222456
43	1	0.120536678	-0.992708862	1.371663213	0	0	0	0	1	0	0	0.109999999	Sunuhu 1	0	0	0	0	19.5669651	4.423456192	0.153319642
43	2	-0.748510718	-0.663122654	1.371663213	2	2	0	0	1	733	1	0.109999999	Sunuhu 1	1	1	1	1	52.17857361	7.223474026	0.172484607
43	3	-0.935016215	0.3546049	1.371663213	1	0	0	0	1	2032	1	0.109999999	Sunuhu 1	0	1	0	1	26.0892868	5.107767105	0.153319642
43	4	-0.239315659	0.970941842	1.371663213	0	0	0	0	1	0	0	0.109999999	Sunuhu 1	0	1	0	0	11.59523869	3.405178308	0.172484607
43	5	0.663122654	0.748510718	1.371663213	0	0	0	0	1	113	1	0.109999999	Sunuhu 1	1	1	0	0	58.7008934	7.661650658	0.153319642
43	6	0.992708862	-0.120536678	1.371663213	0	0	0	0	1	1392	1	0.109999999	Sunuhu 1	0	0	0	0	0	0	0.172484607
43	7	0.3546049	-0.935016215	1.371663213	0	0	0	0	0	0	0	0.109999999	Sunuhu 1	1	1	0	0	11.59523869	3.405178308	0.172484607
44	0	0.935016215	-0.3546049	2.880218983	0	0	0	0	0	0	0	0.560000002	Sunuhu 1	0	0	0	0	44.27272797	6.653775692	0.180698156
44	1	0.120536678	-0.992708862	2.880218983	0	0	0	0	1	675	1	0.560000002	Sunuhu 1	1	1	0	0	20.29166603	4.504627228	0.147843942
44	2	-0.748510718	-0.663122654	2.880218983	0	0	0	0	1	478	1	0.560000002	Sunuhu 1	0	1	0	0	5.797619343	2.407824516	0.172484607
44	3	-0.935016215	0.3546049	2.880218983	0	0	0	0	1	0	0	0.560000002	Sunuhu 1	0	0	0	0	0	0	0.153319642
44	4	-0.239315659	0.970941842	2.880218983	1	0	0	0	1	0	0	0.560000002	Sunuhu 1	1	1	0	1	46.38095474	6.810356617	0.172484607
44	5	0.663122654	0.748510718	2.880218983	0	0	0	0	1	820	1	0.560000002	Sunuhu 1	1	1	0	0	6.522321701	2.553883553	0.153319642
44	6	0.992708862	-0.120536678	2.880218983	0	0	0	0	1	50	1	0.560000002	Sunuhu 1	0	1	0	0	23.19047737	4.815649033	0.172484607
44	7	0.3546049	-0.935016215	2.880218983	0	0	0	0	1	1115	1	0.560000002	Sunuhu 1	1	1	0	0	0	0	0.169746742
45	0	0.935016215	-0.3546049	1.336071134	0	0	0	0	0	0	0	0	Sunuhu 1	0	0	0	0	0	0	0.175222456
45	1	0.120536678	-0.992708862	1.336071134	0	0	0	0	1	0	0	0	Sunuhu 1	0	0	0	0	0	0	0.153319642
45	2	-0.748510718	-0.663122654	1.336071134	1	1	1	0	0	0	0	0	Sunuhu 1	1	1	1	1	5.797619343	2.407824516	0.172484607
45	3	-0.935016215	0.3546049	1.336071134	1	1	0	0	1	0	0	0	Sunuhu 1	1	1	1	1	0	0	0.153319642
45	4	-0.239315659	0.970941842	1.336071134	1	1	1	0	0	0	0	0	Sunuhu 1	1	1	1	1	5.797619343	2.407824516	0.172484607
45	5	0.663122654	0.748510718	1.336071134	0	0	0	0	0	0	0	0	Sunuhu 1	1	1	0	0	0	0	0.172484607
45	6	0.970941842	-0.239315659	1.336071134	0	0	0	0	0	0	0	0	Sunuhu 1	0	0	0	0	0	0	0.153319642
45	7	0.3546049	-0.935016215	1.336071134	0	0	0	0	0	0	0	0	Sunuhu 1	1	1	0	0	11.78225803	3.432529449	0.169746742
46	0	0.935016215	-0.3546049	2.836413383	1	1	0	0	1	791	1	0	Sunuhu 1	1	1	1	1	22.828125	4.777878761	0.175222456
46	1	0.120536678	-0.992708862	2.836413383	0	0	0	0	1	537	1	0	Sunuhu 1	0	0	0	0	6.522321701	2.553883553	0.153319642
46	2	-0.748510718	-0.663122654	2.836413383	0	0	0	0	1	0	0	0	Sunuhu 1	0	0	0	0	0	0	0.172484607
46	3	-0.935016215	0.3546049	2.836413383	0	0	0	0	0	0	0	0	Sunuhu 1	0	1	0	0	19.22368431	4.384482384	0.156057492
46	4	-0.239315659	0.970941842	2.836413383	0	0	0	0	1	0	0	0	Sunuhu 1	0	0	0	0	5.891129017	2.427164793	0.169746742
46	5	0.663122654	0.748510718	2.836413383	0	0	0	0	1	69	1	0	Sunuhu 1	0	0	0	0	0	0	0.153319642
46	6	0.992708862	-0.120536678	2.836413383	0	0	0	0	0	0	0	0	Sunuhu 1	0	1	0	0	0	0	0.172484607
46	7	0.3546049	-0.935016215	2.836413383	0	0	0	0	0	0	0	0	Sunuhu 1	0	0	0	0	17.67338562	4.203972816	0.169746742
47	0	0.935016215	-0.3546049	1.040383339	1	1	1	0	1	0	0	0.889999986	Sunuhu 1	1	1	1	1	34.2421875	5.851682663	0.175222456
47	1	0.120536678	-0.992708862	1.040383339	1	1	1	0	1	57	1	0.889999986	Sunuhu 1	1	1	1	1	0	0	0.153319642
47	2	-0.748510718	-0.663122654	1.040383339	1	0	0	0	0	0	0	0.889999986	Sunuhu 1	1	1	0	1	28.09615517	5.300580502	0.177960306
47	3	-0.935016215	0.3546049	1.040383339	2	1	1	0	1	2517	1	0.889999986	Sunuhu 1	1	1	1	1	13.52777767	3.678012848	0.147843942
47	4	-0.239315659	0.970941842	1.040383339	0	0	0	0	1	6115	1	0.889999986	Sunuhu 1	0	0	0	0	17.3928566	4.170474529	0.172484607
47	5	0.663122654	0.748510718	1.040383339	1	1	1	0	1	7740	1	0.889999986	Sunuhu 1	1	1	1	1	32.6116066	5.71065712	0.153319642
47	6	0.992708862	-0.120536678	1.040383339	1	1	1	0	1	4085	1	0.889999986	Sunuhu 1	1	1	1	1	17.3928566	4.170474529	0.172484607
47	7	0.3546049	-0.935016215	1.040383339	0	0	0	0	1	2282	1	0.889999986	Sunuhu 1	0	0	0	0	17.67338562	4.203972816	0.169746742
48	0	0.935016215	-0.3546049	1.702943206	0	0	0	0	1	208	1	0	Sunuhu 1	0	0	0	0	0	0	0.175222456
48	1	0.120536678	-0.992708862	1.702943206	0	0	0	0	0	0	0	0	Sunuhu 1	0	0	0	0	32.6116066	5.71065712	0.153319642
48	2	-0.748510718	-0.663122654	1.702943206	0	0	0	0	1	395	1	0	Sunuhu 1	0	1	0	0	17.3928566	4.170474529	0.172484607
48	3	-0.935016215	0.3546049	1.702943206	0	0	0	0	1	1023	1	0	Sunuhu 1	1	1	0	0	6.297413826	2.509464741	0.158795342
48	4	-0.239315659	0.970941842	1.702943206	0	0	0	0	1	0	0	0	Sunuhu 1	1	1	0	0	0	0	0.167008892
48	5	0.663122654	0.748510718	1.702943206	0	0	0	0	0	0	0	0	Sunuhu 1	0	0	0	0	26.0892868	5.107767105	0.153319642
48	6	0.992708862	-0.120536678	1.702943206	0	0	0	0	1	243	1	0	Sunuhu 1	1	1	0	0	0	0	0.172484607
48	7	0.3546049	-0.935016215	1.702943206	0	0	0	0	0	0	0	0	Sunuhu 1	0	0	0	0	0	0	0.169746742
49	0	0.935016215	-0.3546049	2.699520826	0	0	0	0	1	554	1	0	Sunuhu 1	0	1	0	0	5.70703125	2.388939381	0.175222456
49	1	0.120536678	-0.992708862	2.699520826	0	0	0	0	0	0	0	0	Sunuhu 1	0	0	0	0	6.522321701	2.553883553	0.153319642
49	2	-0.748510718	-0.663122654	2.699520826	1	0	0	0	1	0	0	0	Sunuhu 1	0	1	0	1	11.59523869	3.405178308	0.172484607
49	3	-0.935016215	0.3546049	2.699520826	0	0	0	0	1	127	1	0	Sunuhu 1	0	0	0	0	52.17857361	7.223474026	0.153319642
49	4	-0.239315659	0.970941842	2.699520826	0	0	0	0	1	847	1	0	Sunuhu 1	1	1	0	0	28.98809624	5.384059429	0.172484607
49	5	0.663122654	0.748510718	2.699520826	0	0	0	0	1	155	1	0	Sunuhu 1	1	1	0	0	13.0446434	3.611737013	0.153319642
49	6	0.992708862	-0.120536678	2.699520826	0	0	0	0	1	0	0	0	Sunuhu 1	0	1	0	0	23.19047737	4.815649033	0.172484607
49	7	0.3546049	-0.935016215	2.699520826	1	1	1	0	1	219	1	0	Sunuhu 1	1	1	1	1	11.78225803	3.432529449	0.169746742
50	0	0.935016215	-0.3546049	1.593429208	0	0	0	0	1	534	1	0.219999999	Sunuhu 1	0	0	0	0	0	0	0.175222456
50	1	0.120536678	-0.992708862	1.593429208	2	1	1	0	1	0	0	0.219999999	Sunuhu 1	1	1	1	1	13.0446434	3.611737013	0.153319642
50	2	-0.748510718	-0.663122654	1.593429208	0	0	0	0	1	40	1	0.219999999	Sunuhu 1	0	0	0	0	11.59523869	3.405178308	0.172484607
50	3	-0.935016215	0.3546049	1.593429208	0	0	0	0	1	466	1	0.219999999	Sunuhu 1	1	1	0	0	0	0	0.153319642
50	4	-0.239315659	0.970941842	1.593429208	0	0	0	0	1	0	0	0.219999999	Sunuhu 1	1	1	0	0	0	0	0.172484607
50	5	0.663122654	0.748510718	1.593429208	0	0	0	0	0	0	0	0.219999999	Sunuhu 1	0	0	0	0	18.89224243	4.346520901	0.158795342
50	6	0.992708862	-0.120536678	1.593429208	0	0	0	0	1	543	1	0.219999999	Sunuhu 1	0	0	0	0	0	0	0.167008892
50	7	0.3546049	-0.935016215	1.593429208	1	0	0	0	1	0	0	0.219999999	Sunuhu 1	1	1	0	1	5.891129017	2.427164793	0.169746742
51	0	0.935016215	-0.3546049	3.047227859	0	0	0	0	0	0	0	0	Sunuhu 1	0	0	0	0	11.4140625	3.378470421	0.175222456
51	1	0.120536678	-0.992708862	3.047227859	0	0	0	0	1	467	1	0	Sunuhu 1	0	0	0	0	32.6116066	5.71065712	0.153319642
51	2	-0.748510718	-0.663122654	3.047227859	0	0	0	0	1	862	1	0	Sunuhu 1	0	0	0	0	11.59523869	3.405178308	0.172484607
51	3	-0.935016215	0.3546049	3.047227859	1	1	1	0	1	563	1	0	Sunuhu 1	1	1	1	1	32.6116066	5.71065712	0.153319642
51	4	-0.239315659	0.970941842	3.047227859	0	0	0	0	1	5625	1	0	Sunuhu 1	0	0	0	0	17.3928566	4.170474529	0.172484607
51	5	0.663122654	0.748510718	3.047227859	0	0	0	0	1	69	1	0	Sunuhu 1	0	0	0	0	26.0892868	5.107767105	0.153319642
51	6	0.992708862	-0.120536678	3.047227859	0	0	0	0	1	2562	1	0	Sunuhu 1	0	0	0	0	23.19047737	4.815649033	0.172484607
51	7	0.3546049	-0.935016215	3.047227859	0	0	0	0	1	431	1	0	Sunuhu 1	0	0	0	0	5.891129017	2.427164793	0.169746742
52	0	0.935016215	-0.3546049	2.01779604	0	0	0	0	0	0	0	0	Sunuhu 1	0	0	0	0	28.53515625	5.34183073	0.175222456
52	1	0.120536678	-0.992708862	2.01779604	0	0	0	0	1	449	1	0	Sunuhu 1	0	0	0	0	0	0	0.153319642
52	2	-0.748510718	-0.663122654	2.01779604	0	0	0	0	0	0	0	0	Sunuhu 1	1	1	0	0	0	0	0.172484607
52	3	-0.935016215	0.3546049	2.01779604	0	0	0	0	0	0	0	0	Sunuhu 1	0	1	0	0	0	0	0.153319642
52	4	-0.239315659	0.970941842	2.01779604	1	1	0	0	0	0	0	0	Sunuhu 1	1	1	1	1	40.58333206	6.370504856	0.172484607
52	5	0.663122654	0.748510718	2.01779604	0	0	0	0	0	0	0	0	Sunuhu 1	0	0	0	0	26.0892868	5.107767105	0.153319642
52	6	0.992708862	-0.120536678	2.01779604	0	0	0	0	1	98	1	0	Sunuhu 1	0	1	0	0	46.38095474	6.810356617	0.172484607
52	7	0.3546049	-0.935016215	2.01779604	0	0	0	0	1	571	1	0	Sunuhu 1	1	1	0	0	5.891129017	2.427164793	0.169746742
54	0	0.935016215	-0.3546049	1.336071134	0	0	0	0	1	716	1	0	Sunuhu 1	0	1	0	0	11.4140625	3.378470421	0.175222456
54	1	0.120536678	-0.992708862	1.336071134	0	0	0	0	1	1660	1	0	Sunuhu 1	0	1	0	0	0	0	0.153319642
54	2	-0.748510718	-0.663122654	1.336071134	0	0	0	0	0	0	0	0	Sunuhu 1	0	0	0	0	17.3928566	4.170474529	0.172484607
54	3	-0.935016215	0.3546049	1.336071134	2	1	0	0	1	16485	1	0	Sunuhu 1	1	1	1	1	26.0892868	5.107767105	0.153319642
54	4	-0.239315659	0.970941842	1.336071134	0	0	0	0	1	196	1	0	Sunuhu 1	0	0	0	0	17.3928566	4.170474529	0.172484607
54	5	0.663122654	0.748510718	1.336071134	1	1	1	0	0	0	0	0	Sunuhu 1	1	1	1	1	6.522321701	2.553883553	0.153319642
54	6	0.992708862	-0.120536678	1.336071134	0	0	0	0	1	4186	1	0	Sunuhu 1	0	0	0	0	0	0	0.172484607
54	7	0.3546049	-0.935016215	1.336071134	0	0	0	0	1	0	0	0	Sunuhu 1	0	0	0	0	0	0	0.169746742
55	0	0.935016215	-0.3546049	2.119096518	0	0	0	0	1	294	1	0	Sunuhu 1	0	0	0	0	0	0	0.175222456
55	1	0.120536678	-0.992708862	2.119096518	0	0	0	0	0	0	0	0	Sunuhu 1	0	0	0	0	6.522321701	2.553883553	0.153319642
55	2	-0.748510718	-0.663122654	2.119096518	0	0	0	0	1	157	1	0	Sunuhu 1	0	0	0	0	0	0	0.156057492
56	0	0.935016215	-0.3546049	1.341546893	0	0	0	0	1	0	0	0	Sunuhu 1	0	1	0	0	28.53515625	5.34183073	0.175222456
56	1	0.120536678	-0.992708862	1.341546893	0	0	0	0	1	1979	1	0	Sunuhu 1	0	0	0	0	13.0446434	3.611737013	0.153319642
56	2	-0.748510718	-0.663122654	1.341546893	0	0	0	0	1	150	1	0	Sunuhu 1	0	0	0	0	5.619230747	2.370491743	0.177960306
56	3	-0.935016215	0.3546049	1.341546893	1	1	1	0	1	0	0	0	Sunuhu 1	1	1	1	1	40.58333206	6.370504856	0.147843942
56	4	-0.239315659	0.970941842	1.341546893	1	1	0	0	1	4616	1	0	Sunuhu 1	1	1	1	1	5.797619343	2.407824516	0.172484607
56	5	0.663122654	0.748510718	1.341546893	0	0	0	0	0	0	0	0	Sunuhu 1	0	0	0	0	0	0	0.153319642
56	6	0.992708862	-0.120536678	1.341546893	0	0	0	0	1	0	0	0	Sunuhu 1	0	0	0	0	11.59523869	3.405178308	0.172484607
56	7	0.3546049	-0.935016215	1.341546893	1	0	0	0	1	2568	1	0	Sunuhu 1	0	1	0	1	11.78225803	3.432529449	0.169746742
57	0	0.935016215	-0.3546049	1.366187572	0	0	0	0	1	98	1	0	Sunuhu 1	0	0	0	0	0	0	0.175222456
57	1	0.120536678	-0.992708862	1.366187572	0	0	0	0	0	0	0	0	Sunuhu 1	0	0	0	0	12.59482765	3.548919201	0.158795342
57	2	-0.748510718	-0.663122654	1.366187572	1	1	0	0	1	3658	1	0	Sunuhu 1	1	1	1	1	0	0	0.167008892
57	3	-0.935016215	0.3546049	1.366187572	0	0	0	0	0	0	0	0	Sunuhu 1	0	0	0	0	13.0446434	3.611737013	0.153319642
57	4	-0.239315659	0.970941842	1.366187572	0	0	0	0	1	1946	1	0	Sunuhu 1	1	1	0	0	0	0	0.172484607
57	5	0.663122654	0.748510718	1.366187572	0	0	0	0	0	0	0	0	Sunuhu 1	0	0	0	0	19.5669651	4.423456192	0.153319642
57	6	0.992708862	-0.120536678	1.366187572	0	0	0	0	1	155	1	0	Sunuhu 1	0	0	0	0	23.19047737	4.815649033	0.172484607
57	7	0.3546049	-0.935016215	1.366187572	0	0	0	0	1	473	1	0	Sunuhu 1	0	0	0	0	0	0	0.169746742
59	0	0.935016215	-0.3546049	1.675564647	0	0	0	0	1	0	0	0	Sunuhu 1	0	0	0	0	28.53515625	5.34183073	0.175222456
59	1	0.120536678	-0.992708862	1.675564647	0	0	0	0	1	280	1	0	Sunuhu 1	0	1	0	0	6.522321701	2.553883553	0.153319642
59	2	-0.748510718	-0.663122654	1.675564647	0	0	0	0	1	0	0	0	Sunuhu 1	1	1	0	0	0	0	0.172484607
59	3	-0.935016215	0.3546049	1.675564647	0	0	0	0	0	0	0	0	Sunuhu 1	0	1	0	0	32.6116066	5.71065712	0.153319642
59	4	-0.239315659	0.970941842	1.675564647	0	0	0	0	1	288	1	0	Sunuhu 1	0	0	0	0	11.59523869	3.405178308	0.172484607
59	5	0.663122654	0.748510718	1.675564647	1	1	1	0	1	150	1	0	Sunuhu 1	1	1	1	1	19.5669651	4.423456192	0.153319642
59	6	0.992708862	-0.120536678	1.675564647	0	0	0	0	1	57	1	0	Sunuhu 1	0	0	0	0	17.3928566	4.170474529	0.172484607
59	7	0.3546049	-0.935016215	1.675564647	1	0	0	0	1	1945	1	0	Sunuhu 1	0	1	0	1	29.45564461	5.427305698	0.169746742
60	0	0.935016215	-0.3546049	2.795345545	0	0	0	0	1	80	1	0	Sunuhu 1	0	1	0	0	28.53515625	5.34183073	0.175222456
60	1	0.120536678	-0.992708862	2.795345545	0	0	0	0	1	4215	1	0	Sunuhu 1	1	1	0	0	0	0	0.153319642
60	2	-0.748510718	-0.663122654	2.795345545	0	0	0	0	0	0	0	0	Sunuhu 1	1	1	0	0	0	0	0.172484607
60	3	-0.935016215	0.3546049	2.795345545	0	0	0	0	0	0	0	0	Sunuhu 1	0	0	0	0	58.7008934	7.661650658	0.153319642
60	4	-0.239315659	0.970941842	2.795345545	1	0	0	0	1	120	1	0	Sunuhu 1	0	1	0	1	11.59523869	3.405178308	0.172484607
60	5	0.663122654	0.748510718	2.795345545	1	1	1	0	1	40	1	0	Sunuhu 1	1	1	1	1	39.13393021	6.255712032	0.153319642
60	6	0.992708862	-0.120536678	2.795345545	1	1	1	0	1	3497	1	0	Sunuhu 1	1	1	1	1	28.98809624	5.384059429	0.172484607
60	7	0.3546049	-0.935016215	2.795345545	0	0	0	0	1	4064	1	0	Sunuhu 1	0	0	0	0	0	0	0.169746742
61	0	0.935016215	-0.3546049	0.99657768	0	0	0	0	1	607	1	0	Sunuhu 1	0	0	0	0	0	0	0.180698156
61	1	0.120536678	-0.992708862	0.99657768	0	0	0	0	0	0	0	0	Sunuhu 1	1	1	0	0	0	0	0.147843942
61	2	-0.748510718	-0.663122654	0.99657768	1	1	0	0	0	0	0	0	Sunuhu 1	1	1	1	1	17.3928566	4.170474529	0.172484607
61	3	-0.935016215	0.3546049	0.99657768	0	0	0	0	1	3419	1	0	Sunuhu 1	0	0	0	0	6.522321701	2.553883553	0.153319642
61	4	-0.239315659	0.970941842	0.99657768	2	2	1	0	1	0	0	0	Sunuhu 1	1	1	1	1	28.98809624	5.384059429	0.172484607
61	5	0.663122654	0.748510718	0.99657768	0	0	0	0	1	0	0	0	Sunuhu 1	0	0	0	0	13.0446434	3.611737013	0.153319642
61	6	0.992708862	-0.120536678	0.99657768	0	0	0	0	1	7164	1	0	Sunuhu 1	0	0	0	0	23.19047737	4.815649033	0.172484607
61	7	0.3546049	-0.935016215	0.99657768	0	0	0	0	1	1869	1	0	Sunuhu 1	1	1	0	0	0	0	0.169746742
62	0	0.935016215	-0.3546049	1.385352492	0	0	0	0	1	0	0	0	Sunuhu 1	0	0	0	0	17.12109375	4.137764454	0.175222456
62	1	0.120536678	-0.992708862	1.385352492	0	0	0	0	1	3541	1	0	Sunuhu 1	0	0	0	0	6.522321701	2.553883553	0.153319642
62	2	-0.748510718	-0.663122654	1.385352492	0	0	0	0	1	271	1	0	Sunuhu 1	1	1	0	0	11.59523869	3.405178308	0.172484607
62	3	-0.935016215	0.3546049	1.385352492	0	0	0	0	1	0	0	0	Sunuhu 1	1	1	0	0	6.522321701	2.553883553	0.153319642
62	4	-0.239315659	0.970941842	1.385352492	0	0	0	0	1	0	0	0	Sunuhu 1	1	1	0	0	0	0	0.172484607
62	5	0.663122654	0.748510718	1.385352492	0	0	0	0	0	0	0	0	Sunuhu 1	0	0	0	0	0	0	0.156057492
63	0	0.935016215	-0.3546049	1.199178696	0	0	0	0	0	0	0	0.670000017	Sunuhu 1	0	0	0	0	5.619230747	2.370491743	0.177960306
63	1	0.120536678	-0.992708862	1.199178696	1	1	1	1	0	0	0	0.670000017	Sunuhu 1	1	1	1	1	13.28181744	3.64442277	0.150581792
63	2	-0.748510718	-0.663122654	1.199178696	2	1	0	0	1	1922	1	0.670000017	Sunuhu 1	1	1	1	1	11.59523869	3.405178308	0.172484607
63	3	-0.935016215	0.3546049	1.199178696	0	0	0	0	1	349	1	0.670000017	Sunuhu 1	0	0	0	0	0	0	0.153319642
63	4	-0.239315659	0.970941842	1.199178696	1	1	0	0	1	0	0	0.670000017	Sunuhu 1	1	1	1	1	5.797619343	2.407824516	0.172484607
63	5	0.663122654	0.748510718	1.199178696	2	2	2	1	0	98	1	0.670000017	Sunuhu 1	1	1	1	1	13.0446434	3.611737013	0.153319642
63	6	0.992708862	-0.120536678	1.199178696	1	1	1	0	1	4129	1	0.670000017	Sunuhu 1	1	1	1	1	17.3928566	4.170474529	0.172484607
63	7	0.3546049	-0.935016215	1.199178696	0	0	0	0	1	8539	1	0.670000017	Sunuhu 1	0	0	0	0	11.78225803	3.432529449	0.169746742
64	0	0.935016215	-0.3546049	1.98494184	0	0	0	0	1	150	1	0	Sunuhu 1	1	1	0	0	0	0	0.180698156
64	1	0.120536678	-0.992708862	1.98494184	0	0	0	0	1	0	0	0	Sunuhu 1	1	1	0	0	27.05555534	5.201495647	0.147843942
64	2	-0.748510718	-0.663122654	1.98494184	0	0	0	0	1	40	1	0	Sunuhu 1	1	1	0	0	0	0	0.172484607
64	3	-0.935016215	0.3546049	1.98494184	0	0	0	0	1	0	0	0	Sunuhu 1	1	1	0	0	19.5669651	4.423456192	0.153319642
64	4	-0.239315659	0.970941842	1.98494184	0	0	0	0	1	0	0	0	Sunuhu 1	1	1	0	0	0	0	0.172484607
64	5	0.663122654	0.748510718	1.98494184	0	0	0	0	0	0	0	0	Sunuhu 1	1	1	0	0	0	0	0.177960306
64	6	0.970941842	-0.239315659	1.98494184	0	0	0	0	0	0	0	0	Sunuhu 1	1	1	0	0	6.763888836	2.600747824	0.147843942
64	7	0.3546049	-0.935016215	1.98494184	0	0	0	0	0	657	1	0	Sunuhu 1	0	0	0	0	0	0	0.169746742
65	0	0.935016215	-0.3546049	2.203969955	0	0	0	0	1	1166	1	0	Sunuhu 1	0	1	0	0	0	0	0.175222456
65	1	0.120536678	-0.992708862	2.203969955	0	0	0	0	0	0	0	0	Sunuhu 1	0	0	0	0	6.522321701	2.553883553	0.153319642
65	2	-0.748510718	-0.663122654	2.203969955	0	0	0	0	1	0	0	0	Sunuhu 1	0	0	0	0	23.19047737	4.815649033	0.172484607
65	3	-0.935016215	0.3546049	2.203969955	0	0	0	0	1	1920	1	0	Sunuhu 1	0	0	0	0	0	0	0.153319642
65	4	-0.239315659	0.970941842	2.203969955	0	0	0	0	0	0	0	0	Sunuhu 1	0	0	0	0	0	0	0.172484607
65	5	0.663122654	0.748510718	2.203969955	1	1	1	0	0	0	0	0	Sunuhu 1	1	1	1	1	39.13393021	6.255712032	0.153319642
65	6	0.992708862	-0.120536678	2.203969955	0	0	0	0	1	3648	1	0	Sunuhu 1	0	0	0	0	11.59523869	3.405178308	0.172484607
65	7	0.3546049	-0.935016215	2.203969955	0	0	0	0	1	289	1	0	Sunuhu 1	0	0	0	0	17.67338562	4.203972816	0.169746742
66	0	0.935016215	-0.3546049	1.125256658	1	0	0	0	1	196	1	0.889999986	Sunuhu 1	0	1	0	1	33.71538544	5.80649519	0.177960306
66	1	0.120536678	-0.992708862	1.125256658	0	0	0	0	1	0	0	0.889999986	Sunuhu 1	0	0	0	0	26.56363487	5.153992176	0.150581792
66	2	-0.748510718	-0.663122654	1.125256658	1	1	0	0	1	277	1	0.889999986	Sunuhu 1	1	1	1	1	17.3928566	4.170474529	0.172484607
66	3	-0.935016215	0.3546049	1.125256658	0	0	0	0	1	0	0	0.889999986	Sunuhu 1	1	1	0	0	13.0446434	3.611737013	0.153319642
66	4	-0.239315659	0.970941842	1.125256658	0	0	0	0	1	98	1	0.889999986	Sunuhu 1	1	1	0	0	0	0	0.172484607
66	5	0.663122654	0.748510718	1.125256658	0	0	0	0	0	0	0	0.889999986	Sunuhu 1	0	0	0	0	0	0	0.153319642
66	6	0.992708862	-0.120536678	1.125256658	0	0	0	0	0	0	0	0.889999986	Sunuhu 1	0	0	0	0	0	0	0.172484607
66	7	0.3546049	-0.935016215	1.125256658	0	0	0	0	0	0	0	0.889999986	Sunuhu 1	0	0	0	0	0	0	0.169746742
67	0	0.935016215	-0.3546049	2.907597542	0	0	0	0	1	0	0	0.889999986	Sunuhu 1	0	0	0	0	0	0	0.177960306
67	1	0.120536678	-0.992708862	2.907597542	0	0	0	0	1	69	1	0.889999986	Sunuhu 1	0	0	0	0	0	0	0.150581792
67	2	-0.748510718	-0.663122654	2.907597542	1	0	0	0	0	0	0	0.889999986	Sunuhu 1	0	1	0	1	40.58333206	6.370504856	0.172484607
67	3	-0.935016215	0.3546049	2.907597542	0	0	0	0	1	0	0	0.889999986	Sunuhu 1	0	0	0	0	6.522321701	2.553883553	0.153319642
67	4	-0.239315659	0.970941842	2.907597542	0	0	0	0	0	0	0	0.889999986	Sunuhu 1	0	0	0	0	5.797619343	2.407824516	0.172484607
67	5	0.663122654	0.748510718	2.907597542	0	0	0	0	1	0	0	0.889999986	Sunuhu 1	0	1	0	0	32.6116066	5.71065712	0.153319642
67	6	0.992708862	-0.120536678	2.907597542	0	0	0	0	0	0	0	0.889999986	Sunuhu 1	0	0	0	0	5.797619343	2.407824516	0.172484607
67	7	0.3546049	-0.935016215	2.907597542	0	0	0	0	1	0	0	0.889999986	Sunuhu 1	1	1	0	0	0	0	0.169746742
68	0	0.935016215	-0.3546049	2.151950836	0	0	0	0	0	0	0	0	Sunuhu 1	0	0	0	0	22.828125	4.777878761	0.175222456
68	1	0.120536678	-0.992708862	2.151950836	0	0	0	0	1	57	1	0	Sunuhu 1	0	0	0	0	25.1896553	5.018929482	0.158795342
68	2	-0.748510718	-0.663122654	2.151950836	0	0	0	0	1	80	1	0	Sunuhu 1	1	1	0	0	35.92623138	5.993849277	0.167008892
68	3	-0.935016215	0.3546049	2.151950836	0	0	0	0	1	98	1	0	Sunuhu 1	1	1	0	0	45.65625	6.756940842	0.153319642
68	4	-0.239315659	0.970941842	2.151950836	0	0	0	0	1	805	1	0	Sunuhu 1	1	1	0	0	0	0	0.172484607
68	5	0.663122654	0.748510718	2.151950836	0	0	0	0	0	0	0	0	Sunuhu 1	1	1	0	0	0	0	0.153319642
68	6	0.992708862	-0.120536678	2.151950836	0	0	0	0	0	0	0	0	Sunuhu 1	0	0	0	0	0	0	0.172484607
68	7	0.3546049	-0.935016215	2.151950836	0	0	0	0	1	0	0	0	Sunuhu 1	0	1	0	0	17.67338562	4.203972816	0.169746742
69	0	0.935016215	-0.3546049	2.735112906	0	0	0	0	1	4360	1	0	Sunuhu 1	0	1	0	0	22.828125	4.777878761	0.175222456
69	1	0.120536678	-0.992708862	2.735112906	1	0	0	0	1	224	1	0	Sunuhu 1	1	1	0	1	6.522321701	2.553883553	0.153319642
69	2	-0.748510718	-0.663122654	2.735112906	0	0	0	0	1	431	1	0	Sunuhu 1	1	1	0	0	23.19047737	4.815649033	0.172484607
69	3	-0.935016215	0.3546049	2.735112906	0	0	0	0	1	14505	1	0	Sunuhu 1	1	1	0	0	52.17857361	7.223474026	0.153319642
69	4	-0.239315659	0.970941842	2.735112906	0	0	0	0	1	778	1	0	Sunuhu 1	1	1	0	0	34.7857132	5.897941589	0.172484607
69	5	0.663122654	0.748510718	2.735112906	0	0	0	0	1	508	1	0	Sunuhu 1	0	0	0	0	19.5669651	4.423456192	0.153319642
69	6	0.992708862	-0.120536678	2.735112906	0	0	0	0	1	3877	1	0	Sunuhu 1	0	0	0	0	11.59523869	3.405178308	0.172484607
69	7	0.3546049	-0.935016215	2.735112906	0	0	0	0	1	425	1	0	Sunuhu 1	0	0	0	0	0	0	0.169746742
70	0	0.935016215	-0.3546049	1.075975418	1	1	0	0	1	11223	1	1	Sunuhu 1	1	1	1	1	33.20454788	5.762338638	0.180698156
70	1	0.120536678	-0.992708862	1.075975418	1	1	0	0	1	1738	1	1	Sunuhu 1	1	1	1	1	13.52777767	3.678012848	0.147843942
70	2	-0.748510718	-0.663122654	1.075975418	1	1	0	0	1	1764	1	1	Sunuhu 1	1	1	1	1	28.98809624	5.384059429	0.172484607
70	3	-0.935016215	0.3546049	1.075975418	1	0	0	0	1	1031	1	1	Sunuhu 1	1	1	0	1	6.522321701	2.553883553	0.153319642
70	4	-0.239315659	0.970941842	1.075975418	1	0	0	0	1	0	0	1	Sunuhu 1	0	1	0	1	34.7857132	5.897941589	0.172484607
70	5	0.663122654	0.748510718	1.075975418	1	0	0	0	1	398	1	1	Sunuhu 1	1	1	0	1	52.17857361	7.223474026	0.153319642
70	6	0.992708862	-0.120536678	1.075975418	0	0	0	0	1	2863	1	1	Sunuhu 1	1	1	0	0	0	0	0.172484607
70	7	0.3546049	-0.935016215	1.075975418	0	0	0	0	0	0	0	1	Sunuhu 1	0	0	0	0	11.78225803	3.432529449	0.169746742
71	0	0.935016215	-0.3546049	1.722108126	0	0	0	0	1	4578	1	0	Sunuhu 1	1	1	0	0	0	0	0.175222456
71	1	0.120536678	-0.992708862	1.722108126	0	0	0	0	0	0	0	0	Sunuhu 1	0	0	0	0	0	0	0.156057492
71	2	-0.748510718	-0.663122654	1.722108126	0	0	0	0	1	0	0	0	Sunuhu 1	1	1	0	0	0	0	0.172484607
71	3	-0.935016215	0.3546049	1.722108126	0	0	0	0	0	0	0	0	Sunuhu 1	0	0	0	0	6.522321701	2.553883553	0.153319642
71	4	-0.239315659	0.970941842	1.722108126	1	1	1	1	1	580	1	0	Sunuhu 1	1	1	1	1	5.891129017	2.427164793	0.169746742
71	5	0.663122654	0.748510718	1.722108126	0	0	0	0	1	21536	1	0	Sunuhu 1	1	1	0	0	0	0	0.153319642
71	6	0.992708862	-0.120536678	1.722108126	0	0	0	0	0	0	0	0	Sunuhu 1	1	1	0	0	11.59523869	3.405178308	0.172484607
71	7	0.3546049	-0.935016215	1.722108126	0	0	0	0	1	1640	1	0	Sunuhu 1	0	0	0	0	5.891129017	2.427164793	0.169746742
72	0	0.935016215	-0.3546049	2.573579788	0	0	0	0	1	1881	1	0	Sunuhu 1	0	1	0	0	11.4140625	3.378470421	0.175222456
72	1	0.120536678	-0.992708862	2.573579788	1	1	0	0	1	2479	1	0	Sunuhu 1	1	1	1	1	26.0892868	5.107767105	0.153319642
72	2	-0.748510718	-0.663122654	2.573579788	0	0	0	0	0	0	0	0	Sunuhu 1	0	0	0	0	11.4140625	3.378470421	0.175222456
72	3	-0.935016215	0.3546049	2.573579788	1	0	0	0	1	461	1	0	Sunuhu 1	1	1	0	1	33.20454788	5.762338638	0.150581792
72	4	-0.239315659	0.970941842	2.573579788	0	0	0	0	1	449	1	0	Sunuhu 1	0	0	0	0	0	0	0.172484607
72	5	0.663122654	0.748510718	2.573579788	1	1	1	0	0	0	0	0	Sunuhu 1	1	1	1	1	45.65625	6.756940842	0.153319642
72	6	0.992708862	-0.120536678	2.573579788	0	0	0	0	1	4364	1	0	Sunuhu 1	0	0	0	0	11.59523869	3.405178308	0.172484607
72	7	0.3546049	-0.935016215	2.573579788	0	0	0	0	1	1343	1	0	Sunuhu 1	0	0	0	0	11.78225803	3.432529449	0.169746742
73	0	0.935016215	-0.3546049	2.234086275	0	0	0	0	1	268	1	0.670000017	Sunuhu 1	1	1	0	0	5.70703125	2.388939381	0.175222456
73	1	0.120536678	-0.992708862	2.234086275	0	0	0	0	1	80	1	0.670000017	Sunuhu 1	0	0	0	0	32.6116066	5.71065712	0.153319642
73	2	-0.748510718	-0.663122654	2.234086275	0	0	0	0	1	57	1	0.670000017	Sunuhu 1	1	1	0	0	5.797619343	2.407824516	0.172484607
73	3	-0.935016215	0.3546049	2.234086275	0	0	0	0	1	0	0	0.670000017	Sunuhu 1	1	1	0	0	52.17857361	7.223474026	0.153319642
73	4	-0.239315659	0.970941842	2.234086275	0	0	0	0	1	339	1	0.670000017	Sunuhu 1	1	1	0	0	11.59523869	3.405178308	0.172484607
73	5	0.663122654	0.748510718	2.234086275	1	0	0	0	1	288	1	0.670000017	Sunuhu 1	0	1	0	1	0	0	0.156057492
74	0	0.935016215	-0.3546049	2.362765312	0	0	0	0	1	1248	1	0	Sunuhu 1	1	1	0	0	5.70703125	2.388939381	0.175222456
74	1	0.120536678	-0.992708862	2.362765312	0	0	0	0	0	0	0	0	Sunuhu 1	1	1	0	0	0	0	0.156057492
74	2	-0.748510718	-0.663122654	2.362765312	0	0	0	0	0	0	0	0	Sunuhu 1	0	0	0	0	34.7857132	5.897941589	0.172484607
74	3	-0.935016215	0.3546049	2.362765312	0	0	0	0	1	2700	1	0	Sunuhu 1	0	0	0	0	6.763888836	2.600747824	0.147843942
74	4	-0.239315659	0.970941842	2.362765312	0	0	0	0	1	0	0	0	Sunuhu 1	1	1	0	0	5.70703125	2.388939381	0.175222456
74	5	0.663122654	0.748510718	2.362765312	0	0	0	0	1	219	1	0	Sunuhu 1	0	0	0	0	0	0	0.150581792
74	6	0.992708862	-0.120536678	2.362765312	0	0	0	0	0	0	0	0	Sunuhu 1	1	1	0	0	11.4140625	3.378470421	0.175222456
74	7	0.3546049	-0.935016215	2.362765312	0	0	0	0	0	0	0	0	Sunuhu 1	0	0	0	0	0	0	0.169746742
75	0	0.935016215	-0.3546049	1.533196449	0	0	0	0	1	617	1	0	Sunuhu 1	0	0	0	0	23.19047737	4.815649033	0.172484607
75	1	0.120536678	-0.992708862	1.533196449	0	0	0	0	1	277	1	0	Sunuhu 1	0	0	0	0	6.522321701	2.553883553	0.153319642
75	2	-0.748510718	-0.663122654	1.533196449	0	0	0	0	1	1196	1	0	Sunuhu 1	0	0	0	0	17.12109375	4.137764454	0.175222456
75	3	-0.935016215	0.3546049	1.533196449	0	0	0	0	1	0	0	0	Sunuhu 1	0	0	0	0	19.92272758	4.463488102	0.150581792
75	4	-0.239315659	0.970941842	1.533196449	1	1	0	0	1	1408	1	0	Sunuhu 1	1	1	1	1	40.58333206	6.370504856	0.172484607
75	5	0.663122654	0.748510718	1.533196449	0	0	0	0	1	455	1	0	Sunuhu 1	0	0	0	0	6.522321701	2.553883553	0.153319642
75	6	0.992708862	-0.120536678	1.533196449	0	0	0	0	1	0	0	0	Sunuhu 1	0	0	0	0	28.98809624	5.384059429	0.172484607
75	7	0.3546049	-0.935016215	1.533196449	0	0	0	0	1	460	1	0	Sunuhu 1	0	0	0	0	5.891129017	2.427164793	0.169746742
76	0	0.935016215	-0.3546049	1.839835763	1	0	0	0	1	0	0	0	Sunuhu 1	0	1	0	1	17.3928566	4.170474529	0.172484607
76	1	0.120536678	-0.992708862	1.839835763	0	0	0	0	1	105	1	0	Sunuhu 1	0	0	0	0	19.22368431	4.384482384	0.156057492
76	2	-0.748510718	-0.663122654	1.839835763	0	0	0	0	1	1764	1	0	Sunuhu 1	0	0	0	0	17.67338562	4.203972816	0.169746742
76	3	-0.935016215	0.3546049	1.839835763	0	0	0	0	1	2654	1	0	Sunuhu 1	0	0	0	0	6.522321701	2.553883553	0.153319642
76	4	-0.239315659	0.970941842	1.839835763	1	1	0	0	1	784	1	0	Sunuhu 1	1	1	1	1	17.3928566	4.170474529	0.172484607
76	5	0.663122654	0.748510718	1.839835763	2	2	2	1	0	0	0	0	Sunuhu 1	1	1	1	1	32.6116066	5.71065712	0.153319642
76	6	0.992708862	-0.120536678	1.839835763	0	0	0	0	1	3563	1	0	Sunuhu 1	0	0	0	0	17.3928566	4.170474529	0.172484607
76	7	0.3546049	-0.935016215	1.839835763	0	0	0	0	1	230	1	0	Sunuhu 1	1	1	0	0	0	0	0.169746742
77	0	0.935016215	-0.3546049	1.946611881	0	0	0	0	0	0	0	0.5	Sunuhu 1	0	0	0	0			0.172484607
77	1	0.120536678	-0.992708862	1.946611881	0	0	0	0	0	0	0	0.5	Sunuhu 1	0	0	0	0			0.156057492
78	0	0.935016215	-0.3546049		0	0	0	0	1	0	0	0	Sunuhu 2	1	1	0	0	0	0	0.197125256
78	1	-3.22E-16	-1		0	0	0	0	1	0	0	0	Sunuhu 2	1	1	0	0	0	0	0.147843942
78	2	-0.822983861	-0.568064749		0	0	0	0	1	0	0	0	Sunuhu 2	0	0	0	0	5.797619343	2.407824516	0.172484607
78	3	-0.885456026	0.46472317		0	0	0	0	1	0	0	0	Sunuhu 2	1	1	0	0	13.0446434	3.611737013	0.153319642
78	4	-0.120536678	0.992708862		0	0	0	0	1	0	0	0	Sunuhu 2	0	0	0	0	11.59523869	3.405178308	0.172484607
78	5	0.748510718	0.663122654		1	1	1	0	0	0	0	0	Sunuhu 2	1	1	1	1	13.0446434	3.611737013	0.153319642
78	6	0.970941842	-0.239315659		0	0	0	0	0	0	0	0	Sunuhu 2	0	0	0	0	39.94921875	6.320539474	0.175222456
78	7	0.239315659	-0.970941842		0	0	0	0	1	0	0	0	Sunuhu 2	0	0	0	0	0	0	0.169746742
80	0	0.935016215	-0.3546049	1.831622124	0	0	0	0	1	139	1	0	Sunuhu 1	1	1	0	0	0	0	0.172484607
80	1	0.120536678	-0.992708862	1.831622124	0	0	0	0	0	0	0	0	Sunuhu 1	0	0	0	0	26.0892868	5.107767105	0.153319642
80	2	-0.748510718	-0.663122654	1.831622124	0	0	0	0	1	267	1	0	Sunuhu 1	0	0	0	0	0	0	0.172484607
80	3	-0.935016215	0.3546049	1.831622124	0	0	0	0	0	0	0	0	Sunuhu 1	1	1	0	0	19.5669651	4.423456192	0.153319642
80	4	-0.239315659	0.970941842	1.831622124	0	0	0	0	1	160	1	0	Sunuhu 1	0	0	0	0	0	0	0.172484607
80	5	0.663122654	0.748510718	1.831622124	0	0	0	0	0	0	0	0	Sunuhu 1	0	0	0	0	19.5669651	4.423456192	0.153319642
80	6	0.992708862	-0.120536678	1.831622124	0	0	0	0	1	126	1	0	Sunuhu 1	0	0	0	0	17.3928566	4.170474529	0.172484607
80	7	0.3546049	-0.935016215	1.831622124	0	0	0	0	1	264	1	0	Sunuhu 1	0	0	0	0	5.891129017	2.427164793	0.169746742
81	0	0.935016215	-0.3546049	1.122518778	0	0	0	0	0	0	0	0.889999986	Sunuhu 1	0	0	0	0	5.797619343	2.407824516	0.172484607
81	1	0.120536678	-0.992708862	1.122518778	0	0	0	0	1	3413	1	0.889999986	Sunuhu 1	0	0	0	0	0	0	0.153319642
81	2	-0.748510718	-0.663122654	1.122518778	1	1	1	1	1	1435	1	0.889999986	Sunuhu 1	1	1	1	1	11.59523869	3.405178308	0.172484607
81	3	-0.935016215	0.3546049	1.122518778	0	0	0	0	1	40156	1	0.889999986	Sunuhu 1	1	1	0	0	0	0	0.153319642
81	4	-0.239315659	0.970941842	1.122518778	1	1	1	0	0	0	0	0.889999986	Sunuhu 1	1	1	1	1	11.59523869	3.405178308	0.172484607
81	5	0.663122654	0.748510718	1.122518778	0	0	0	0	1	4228	1	0.889999986	Sunuhu 1	0	1	0	0	0	0	0.153319642
81	6	0.992708862	-0.120536678	1.122518778	0	0	0	0	1	0	0	0.889999986	Sunuhu 1	0	0	0	0	11.59523869	3.405178308	0.172484607
81	7	0.3546049	-0.935016215	1.122518778	0	0	0	0	1	4466	1	0.889999986	Sunuhu 1	1	1	0	0	5.891129017	2.427164793	0.169746742
82	0	0.935016215	-0.3546049	2.351813793	0	0	0	0	1	294	1	0	Sunuhu 1	0	0	0	0	11.59523869	3.405178308	0.172484607
82	1	0.120536678	-0.992708862	2.351813793	1	0	0	0	1	80	1	0	Sunuhu 1	0	1	0	1	25.63157845	5.062763691	0.156057492
82	2	-0.748510718	-0.663122654	2.351813793	1	1	1	0	1	577	1	0	Sunuhu 1	1	1	1	1	46.38095474	6.810356617	0.172484607
82	3	-0.935016215	0.3546049	2.351813793	0	0	0	0	1	3112	1	0	Sunuhu 1	0	0	0	0	26.56363487	5.153992176	0.150581792
82	4	-0.239315659	0.970941842	2.351813793	0	0	0	0	1	560	1	0	Sunuhu 1	0	0	0	0	17.3928566	4.170474529	0.172484607
82	5	0.663122654	0.748510718	2.351813793	0	0	0	0	1	170	1	0	Sunuhu 1	1	1	0	0	26.56363487	5.153992176	0.150581792
82	6	0.992708862	-0.120536678	2.351813793	0	0	0	0	1	173	1	0	Sunuhu 1	0	0	0	0	11.59523869	3.405178308	0.172484607
82	7	0.3546049	-0.935016215	2.351813793	0	0	0	0	1	1362	1	0	Sunuhu 1	1	1	0	0	5.797619343	2.407824516	0.172484607
83	0	0.935016215	-0.3546049	2.01779604	0	0	0	0	1	820	1	0	Sunuhu 1	0	0	0	0	34.7857132	5.897941589	0.172484607
83	1	0.120536678	-0.992708862	2.01779604	0	0	0	0	1	841	1	0	Sunuhu 1	0	0	0	0	6.297413826	2.509464741	0.158795342
83	2	-0.748510718	-0.663122654	2.01779604	0	0	0	0	1	392	1	0	Sunuhu 1	1	1	0	0	5.987704754	2.446978807	0.167008892
83	3	-0.935016215	0.3546049	2.01779604	0	0	0	0	1	40	1	0	Sunuhu 1	0	0	0	0	6.522321701	2.553883553	0.153319642
83	4	-0.239315659	0.970941842	2.01779604	0	0	0	0	1	1390	1	0	Sunuhu 1	0	0	0	0	0	0	0.172484607
83	5	0.663122654	0.748510718	2.01779604	0	0	0	0	0	0	0	0	Sunuhu 1	0	0	0	0	0	0	0.153319642
83	6	0.992708862	-0.120536678	2.01779604	0	0	0	0	0	0	0	0	Sunuhu 1	0	0	0	0	11.59523869	3.405178308	0.172484607
83	7	0.3546049	-0.935016215	2.01779604	0	0	0	0	1	80	1	0	Sunuhu 1	0	0	0	0	23.19047737	4.815649033	0.172484607
84	0	0.935016215	-0.3546049	2.094455957	0	0	0	0	1	13946	1	0	Sunuhu 1	0	0	0	0	11.23846149	3.352381468	0.177960306
84	1	0.120536678	-0.992708862	2.094455957	0	0	0	0	1	917	1	0	Sunuhu 1	0	0	0	0	6.522321701	2.553883553	0.153319642
84	2	-0.748510718	-0.663122654	2.094455957	0	0	0	0	1	0	0	0	Sunuhu 1	0	1	0	0	23.56451607	4.854329586	0.169746742
84	3	-0.935016215	0.3546049	2.094455957	1	0	0	0	1	6442	1	0	Sunuhu 1	0	1	0	1	39.84545517	6.312325478	0.150581792
84	4	-0.239315659	0.970941842	2.094455957	0	0	0	0	1	635	1	0	Sunuhu 1	0	0	0	0	0	0	0.172484607
84	5	0.663122654	0.748510718	2.094455957	0	0	0	0	0	0	0	0	Sunuhu 1	0	0	0	0	19.5669651	4.423456192	0.153319642
84	6	0.992708862	-0.120536678	2.094455957	0	0	0	0	1	1270	1	0	Sunuhu 1	0	0	0	0	23.19047737	4.815649033	0.172484607
84	7	0.3546049	-0.935016215	2.094455957	0	0	0	0	1	375	1	0	Sunuhu 1	0	0	0	0	11.59523869	3.405178308	0.172484607
85	0	0.935016215	-0.3546049	0.99657768	0	0	0	0	1	0	0	0	Sunuhu 2	1	1	0	0	10.43571472	3.23043561	0.191649556
85	1	-3.22E-16	-1	0.99657768	1	1	0	0	1	17447	1	0	Sunuhu 2	1	1	1	1	12.38135624	3.518715143	0.161533192
85	2	-0.822983861	-0.568064749	0.99657768	0	0	0	0	1	858	1	0	Sunuhu 2	0	0	0	0	18.26250076	4.27346468	0.164271042
85	3	-0.885456026	0.46472317	0.99657768	0	0	0	0	1	1177	1	0	Sunuhu 2	0	0	0	0	26.0892868	5.107767105	0.153319642
85	4	-0.120536678	0.992708862	0.99657768	1	1	1	0	1	40	1	0	Sunuhu 2	1	1	1	1	46.38095474	6.810356617	0.172484607
85	5	0.748510718	0.663122654	0.99657768	0	0	0	0	1	5754	1	0	Sunuhu 2	0	0	0	0	19.5669651	4.423456192	0.153319642
85	6	0.970941842	-0.239315659	0.99657768	0	0	0	0	1	80	1	0	Sunuhu 2	1	1	0	0	0	0	0.175222456
85	7	0.239315659	-0.970941842	0.99657768	0	0	0	0	0	0	0	0	Sunuhu 2	0	0	0	0	0	0	0.167008892
86	0	0.935016215	-0.3546049	1.385352492	1	1	1	0	1	0	0	0	Sunuhu 2	1	1	1	1	36.52500153	6.043591976	0.191649556
86	1	-3.22E-16	-1	1.385352492	1	0	0	0	1	2378	1	0	Sunuhu 2	0	1	0	1	19.5669651	4.423456192	0.153319642
86	2	-0.822983861	-0.568064749	1.385352492	0	0	0	0	1	0	0	0	Sunuhu 2	0	0	0	0	17.3928566	4.170474529	0.172484607
86	3	-0.885456026	0.46472317	1.385352492	0	0	0	0	1	1028	1	0	Sunuhu 2	0	0	0	0	13.0446434	3.611737013	0.153319642
86	4	-0.120536678	0.992708862	1.385352492	1	0	0	0	1	40	1	0	Sunuhu 2	1	1	0	1	11.59523869	3.405178308	0.172484607
86	5	0.748510718	0.663122654	1.385352492	1	0	0	0	1	120	1	0	Sunuhu 2	1	1	0	1	26.0892868	5.107767105	0.153319642
86	6	0.970941842	-0.239315659	1.385352492	0	0	0	0	1	495	1	0	Sunuhu 2	1	1	0	0	5.70703125	2.388939381	0.175222456
86	7	0.239315659	-0.970941842	1.385352492	0	0	0	0	1	0	0	0	Sunuhu 2	0	0	0	0	0	0	0.167008892
87	0	0.935016215	-0.3546049	1.319644094	1	0	0	0	1	518	1	0	Sunuhu 2	1	1	0	1	20.87142944	4.568525791	0.191649556
87	1	-3.22E-16	-1	1.319644094	0	0	0	0	1	0	0	0	Sunuhu 2	0	0	0	0	31.48707008	5.611333847	0.158795342
87	2	-0.822983861	-0.568064749	1.319644094	0	0	0	0	1	1912	1	0	Sunuhu 2	0	0	0	0	17.96311569	4.23829174	0.167008892
87	3	-0.885456026	0.46472317	1.319644094	0	0	0	0	1	1277	1	0	Sunuhu 2	1	1	0	0	25.1896553	5.018929482	0.158795342
87	4	-0.120536678	0.992708862	1.319644094	1	0	0	0	1	554	1	0	Sunuhu 2	1	1	0	1	5.987704754	2.446978807	0.167008892
87	5	0.748510718	0.663122654	1.319644094	0	0	0	0	1	11133	1	0	Sunuhu 2	0	1	0	0	0	0	0.153319642
87	6	0.970941842	-0.239315659	1.319644094	0	0	0	0	0	0	0	0	Sunuhu 2	0	0	0	0	28.09615517	5.300580502	0.177960306
87	7	0.239315659	-0.970941842	1.319644094	1	0	0	0	1	351	1	0	Sunuhu 2	1	1	0	1	18.26250076	4.27346468	0.164271042
88	0	0.935016215	-0.3546049	2.461327791	0	0	0	0	0	0	0	0	Sunuhu 1	0	0	0	0	0	0	0.177960306
88	1	0.120536678	-0.992708862	2.461327791	1	0	0	0	0	0	0	0	Sunuhu 1	0	1	0	1	6.407894611	2.531381845	0.156057492
88	3	-0.935016215	0.3546049	2.461327791	2	1	0	0	1	0	0	0	Sunuhu 1	1	1	1	1	26.56363487	5.153992176	0.150581792
88	4	-0.239315659	0.970941842	2.461327791	0	0	0	0	1	139	1	0	Sunuhu 1	1	1	0	0	23.19047737	4.815649033	0.172484607
88	5	0.663122654	0.748510718	2.461327791	0	0	0	0	1	139	1	0	Sunuhu 1	0	1	0	0	31.48707008	5.611333847	0.158795342
88	6	0.992708862	-0.120536678	2.461327791	0	0	0	0	1	113	1	0	Sunuhu 1	0	0	0	0	17.96311569	4.23829174	0.167008892
88	7	0.3546049	-0.935016215	2.461327791	0	0	0	0	1	359	1	0	Sunuhu 1	0	0	0	0	0	0	0.169746742
89	0	0.935016215	-0.3546049	0.98836416	1	0	0	0	0	0	0	0	Sunuhu 2	0	1	0	1	26.0892868	5.107767105	0.191649556
89	1	-3.22E-16	-1	0.98836416	0	0	0	0	0	0	0	0	Sunuhu 2	0	0	0	0	39.13393021	6.255712032	0.153319642
89	2	-0.822983861	-0.568064749	0.98836416	1	0	0	0	1	1512	1	0	Sunuhu 2	0	1	0	1	11.59523869	3.405178308	0.172484607
89	3	-0.885456026	0.46472317	0.98836416	0	0	0	0	1	80	1	0	Sunuhu 2	1	1	0	0	19.5669651	4.423456192	0.153319642
89	4	-0.120536678	0.992708862	0.98836416	0	0	0	0	1	204	1	0	Sunuhu 2	0	0	0	0	5.797619343	2.407824516	0.172484607
89	5	0.748510718	0.663122654	0.98836416	0	0	0	0	1	0	0	0	Sunuhu 2	1	1	0	0	32.6116066	5.71065712	0.153319642
89	6	0.970941842	-0.239315659	0.98836416	0	0	0	0	1	0	0	0	Sunuhu 2	0	0	0	0	17.12109375	4.137764454	0.175222456
89	7	0.239315659	-0.970941842	0.98836416	0	0	0	0	1	661	1	0	Sunuhu 2	1	1	0	0	11.97540951	3.460550547	0.167008892
90	0	0.935016215	-0.3546049	1.566050649	0	0	0	0	1	714	1	0	Sunuhu 2	0	0	0	0	10.43571472	3.23043561	0.191649556
90	1	-3.22E-16	-1	1.566050649	0	0	0	0	1	1198	1	0	Sunuhu 2	0	0	0	0	19.5669651	4.423456192	0.153319642
90	2	-0.822983861	-0.568064749	1.566050649	0	0	0	0	1	1277	1	0	Sunuhu 2	0	1	0	0	0	0	0.172484607
90	3	-0.885456026	0.46472317	1.566050649	0	0	0	0	1	0	0	0	Sunuhu 2	0	0	0	0	19.5669651	4.423456192	0.153319642
90	4	-0.120536678	0.992708862	1.566050649	0	0	0	0	1	666	1	0	Sunuhu 2	0	0	0	0	23.19047737	4.815649033	0.172484607
90	5	0.748510718	0.663122654	1.566050649	1	0	0	0	1	1455	1	0	Sunuhu 2	0	1	0	1	0	0	0.153319642
90	6	0.970941842	-0.239315659	1.566050649	1	1	0	0	1	0	0	0	Sunuhu 2	1	1	1	1	51.36328125	7.166818142	0.175222456
90	7	0.239315659	-0.970941842	1.566050649	0	0	0	0	1	693	1	0	Sunuhu 2	0	0	0	0	0	0	0.167008892
91	0	0.935016215	-0.3546049	1.169062257	0	0	0	0	0	0	0	0	Sunuhu 2	1	1	0	0	0	0	0.191649556
91	1	-3.22E-16	-1	1.169062257	1	1	1	0	1	0	0	0	Sunuhu 2	1	1	1	1	25.1896553	5.018929482	0.158795342
91	2	-0.822983861	-0.568064749	1.169062257	0	0	0	0	1	310	1	0	Sunuhu 2	1	1	0	0	0	0	0.167008892
91	3	-0.885456026	0.46472317	1.169062257	0	0	0	0	0	0	0	0	Sunuhu 2	0	0	0	0	0	0	0.153319642
91	4	-0.120536678	0.992708862	1.169062257	0	0	0	0	0	0	0	0	Sunuhu 2	0	0	0	0	5.797619343	2.407824516	0.172484607
91	5	0.748510718	0.663122654	1.169062257	0	0	0	0	1	0	0	0	Sunuhu 2	0	1	0	0	0	0	0.153319642
91	6	0.970941842	-0.239315659	1.169062257	0	0	0	0	1	0	0	0	Sunuhu 2	0	0	0	0	34.2421875	5.851682663	0.175222456
91	7	0.239315659	-0.970941842	1.169062257	0	0	0	0	1	500	1	0	Sunuhu 2	0	0	0	0	0	0	0.167008892
92	0	0.935016215	-0.3546049	1.423682451	0	0	0	0	1	593	1	0	Sunuhu 2	0	1	0	0	0	0	0.191649556
92	1	-3.22E-16	-1	1.423682451	0	0	0	0	0	9754	1	0	Sunuhu 2	0	0	0	0	25.63157845	5.062763691	0.156057492
92	2	-0.822983861	-0.568064749	1.423682451	0	0	0	0	1	2396	1	0	Sunuhu 2	0	0	0	0	29.45564461	5.427305698	0.169746742
92	3	-0.885456026	0.46472317	1.423682451	0	0	0	0	1	1366	1	0	Sunuhu 2	0	0	0	0	6.522321701	2.553883553	0.153319642
92	4	-0.120536678	0.992708862	1.423682451	0	0	0	0	1	0	0	0	Sunuhu 2	0	0	0	0	5.797619343	2.407824516	0.172484607
92	5	0.748510718	0.663122654	1.423682451	1	0	0	0	1	500	1	0	Sunuhu 2	1	1	0	1	0	0	0.153319642
92	6	0.970941842	-0.239315659	1.423682451	0	0	0	0	0	0	0	0	Sunuhu 2	1	1	0	0	0	0	0.175222456
92	7	0.239315659	-0.970941842	1.423682451	0	0	0	0	0	0	0	0	Sunuhu 2	0	0	0	0	5.987704754	2.446978807	0.167008892
93	0	0.935016215	-0.3546049	1.352498293	0	0	0	0	1	563	1	0	Sunuhu 2	1	1	0	0	0	0	0.191649556
93	1	-3.22E-16	-1	1.352498293	0	0	0	0	0	0	0	0	Sunuhu 2	0	1	0	0	19.5669651	4.423456192	0.153319642
93	2	-0.822983861	-0.568064749	1.352498293	0	0	0	0	1	120	1	0	Sunuhu 2	0	0	0	0	28.09615517	5.300580502	0.177960306
93	3	-3.22E-16	-1	1.352498293	0	0	0	0	1	2519	1	0	Sunuhu 2	0	0	0	0	20.29166603	4.504627228	0.147843942
93	4	-0.120536678	0.992708862	1.352498293	0	0	0	0	1	373	1	0	Sunuhu 2	0	1	0	0	0	0	0.172484607
93	5	0.748510718	0.663122654	1.352498293	0	0	0	0	0	0	0	0	Sunuhu 2	1	1	0	0	0	0	0.153319642
93	6	0.970941842	-0.239315659	1.352498293	0	0	0	0	0	0	0	0	Sunuhu 2	0	0	0	0	0	0	0.175222456
93	7	0.239315659	-0.970941842	1.352498293	0	0	0	0	0	0	0	0	Sunuhu 2	0	0	0	0	0	0	0.167008892
94	0	0.935016215	-0.3546049	2.080766678	1	0	0	0	0	0	0	0	Sunuhu 2	1	1	0	1	20.87142944	4.568525791	0.191649556
94	1	-3.22E-16	-1	2.080766678	0	0	0	0	1	0	0	0	Sunuhu 2	0	0	0	0	0	0	0.153319642
94	2	-0.822983861	-0.568064749	2.080766678	0	0	0	0	0	0	0	0	Sunuhu 2	0	0	0	0	22.47692299	4.740983486	0.177960306
94	3	-3.22E-16	-1	2.080766678	0	0	0	0	1	963	1	0	Sunuhu 2	0	0	0	0	0	0	0.147843942
94	4	-0.120536678	0.992708862	2.080766678	0	0	0	0	0	0	0	0	Sunuhu 2	1	1	0	0	5.797619343	2.407824516	0.172484607
94	5	0.748510718	0.663122654	2.080766678	0	0	0	0	1	0	0	0	Sunuhu 2	0	0	0	0	32.6116066	5.71065712	0.153319642
94	6	0.970941842	-0.239315659	2.080766678	0	0	0	0	1	2284	1	0	Sunuhu 2	0	0	0	0	11.4140625	3.378470421	0.175222456
94	7	0.239315659	-0.970941842	2.080766678	0	0	0	0	1	40	1	0	Sunuhu 2	0	0	0	0	0	0	0.167008892
96	0	0.935016215	-0.3546049	1.223819256	1	1	1	0	1	25121	1	0	Sunuhu 2	1	1	1	1	10.43571472	3.23043561	0.191649556
96	1	-3.22E-16	-1	1.223819256	1	1	1	0	0	0	0	0	Sunuhu 2	1	1	1	1	19.5669651	4.423456192	0.153319642
96	2	-0.822983861	-0.568064749	1.223819256	1	0	0	0	1	2330	1	0	Sunuhu 2	0	1	0	1	11.59523869	3.405178308	0.172484607
96	3	-0.885456026	0.46472317	1.223819256	0	0	0	0	1	416	1	0	Sunuhu 2	0	0	0	0	39.13393021	6.255712032	0.153319642
96	4	-0.120536678	0.992708862	1.223819256	1	1	1	0	1	1347	1	0	Sunuhu 2	1	1	1	1	28.98809624	5.384059429	0.172484607
96	5	0.748510718	0.663122654	1.223819256	2	1	1	0	1	5690	1	0	Sunuhu 2	1	1	1	1	39.13393021	6.255712032	0.153319642
96	6	0.970941842	-0.239315659	1.223819256	0	0	0	0	1	297	1	0	Sunuhu 2	1	1	0	0	0	0	0.175222456
96	7	0.239315659	-0.970941842	1.223819256	0	0	0	0	0	0	0	0	Sunuhu 2	0	0	0	0	41.9139328	6.474097252	0.167008892
97	0	0.935016215	-0.3546049	2.422997952	0	0	0	0	1	218	1	0	Sunuhu 2	0	1	0	0	36.52500153	6.043591976	0.191649556
97	1	-3.22E-16	-1	2.422997952	0	0	0	0	1	80	1	0	Sunuhu 2	0	0	0	0	0	0	0.153319642
97	2	-0.822983861	-0.568064749	2.422997952	0	0	0	0	0	0	0	0	Sunuhu 2	0	0	0	0	0	0	0.172484607
97	3	-0.885456026	0.46472317	2.422997952	0	0	0	0	1	0	0	0	Sunuhu 2	0	0	0	0	39.13393021	6.255712032	0.153319642
97	4	-0.120536678	0.992708862	2.422997952	0	0	0	0	1	98	1	0	Sunuhu 2	0	0	0	0	0	0	0.172484607
97	5	0.748510718	0.663122654	2.422997952	0	0	0	0	1	0	0	0	Sunuhu 2	1	1	0	0	0	0	0.153319642
97	6	0.970941842	-0.239315659	2.422997952	0	0	0	0	1	0	0	0	Sunuhu 2	0	0	0	0	0	0	0.175222456
97	7	0.239315659	-0.970941842	2.422997952	0	0	0	0	0	0	0	0	Sunuhu 2	0	0	0	0	17.96311569	4.23829174	0.167008892
98	0	0.935016215	-0.3546049	1.806981564	0	0	0	0	1	4837	1	0	Sunuhu 2	1	1	0	0	15.21875	3.901121616	0.197125256
98	1	-3.22E-16	-1	1.806981564	0	0	0	0	1	1463	1	0	Sunuhu 2	0	0	0	0	26.56363487	5.153992176	0.150581792
98	2	-0.822983861	-0.568064749	1.806981564	0	0	0	0	1	3296	1	0	Sunuhu 2	0	0	0	0	11.78225803	3.432529449	0.169746742
98	3	-0.885456026	0.46472317	1.806981564	0	0	0	0	1	1026	1	0	Sunuhu 2	1	1	0	0	6.522321701	2.553883553	0.153319642
98	4	-0.120536678	0.992708862	1.806981564	1	0	0	0	1	170	1	0	Sunuhu 2	1	1	0	1	23.19047737	4.815649033	0.172484607
98	5	0.748510718	0.663122654	1.806981564	0	0	0	0	1	390	1	0	Sunuhu 2	0	0	0	0	19.5669651	4.423456192	0.153319642
98	6	0.970941842	-0.239315659	1.806981564	0	0	0	0	1	438	1	0	Sunuhu 2	0	1	0	0	16.85769272	4.105812073	0.177960306
98	7	0.239315659	-0.970941842	1.806981564	0	0	0	0	1	1300	1	0	Sunuhu 2	0	1	0	0	0	0	0.164271042
99	0	0.935016215	-0.3546049	2.198494196	1	1	1	0	0	0	0	0	Sunuhu 2	1	1	1	1	10.43571472	3.23043561	0.191649556
99	1	-3.22E-16	-1	2.198494196	0	0	0	0	0	0	0	0	Sunuhu 2	0	0	0	0	6.522321701	2.553883553	0.153319642
99	2	-0.822983861	-0.568064749	2.198494196	0	0	0	0	1	339	1	0	Sunuhu 2	0	0	0	0	34.7857132	5.897941589	0.172484607
99	3	-0.885456026	0.46472317	2.198494196	0	0	0	0	1	809	1	0	Sunuhu 2	1	1	0	0	13.0446434	3.611737013	0.153319642
99	4	-0.120536678	0.992708862	2.198494196	0	0	0	0	1	0	0	0	Sunuhu 2	0	0	0	0	17.3928566	4.170474529	0.172484607
99	5	0.748510718	0.663122654	2.198494196	0	0	0	0	1	17031	1	0	Sunuhu 2	0	0	0	0	26.0892868	5.107767105	0.153319642
99	6	0.970941842	-0.239315659	2.198494196	0	0	0	0	1	661	1	0	Sunuhu 2	0	0	0	0	0	0	0.175222456
99	7	0.239315659	-0.970941842	2.198494196	0	0	0	0	0	0	0	0	Sunuhu 2	0	1	0	0	11.97540951	3.460550547	0.167008892
100	0	0.935016215	-0.3546049	1.092402458	0	0	0	0	0	40	1	0	Sunuhu 2	1	1	0	0	0	0	0.191649556
100	1	-3.22E-16	-1	1.092402458	1	1	1	0	0	0	0	0	Sunuhu 2	1	1	1	1	0	0	0.156057492
100	2	-0.822983861	-0.568064749	1.092402458	2	1	1	1	0	0	0	0	Sunuhu 2	1	1	1	1	35.34677124	5.945314884	0.169746742
100	3	-0.885456026	0.46472317	1.092402458	1	0	0	0	1	139	1	0	Sunuhu 2	1	1	0	1	18.89224243	4.346520901	0.158795342
100	4	-0.120536678	0.992708862	1.092402458	1	0	0	0	0	0	0	0	Sunuhu 2	0	1	0	1	35.92623138	5.993849277	0.167008892
100	5	0.748510718	0.663122654	1.092402458	1	1	1	0	1	400	1	0	Sunuhu 2	1	1	1	1	19.5669651	4.423456192	0.153319642
100	6	0.970941842	-0.239315659	1.092402458	1	1	1	0	1	0	0	0	Sunuhu 2	1	1	1	1	39.94921875	6.320539474	0.175222456
100	7	0.239315659	-0.970941842	1.092402458	0	0	0	0	1	155	1	0	Sunuhu 2	0	0	0	0	17.96311569	4.23829174	0.167008892
101	0	0.935016215	-0.3546049	1.171800137	1	1	0	0	1	8556	1	0	Sunuhu 2	1	1	1	1	10.43571472	3.23043561	0.191649556
101	1	-3.22E-16	-1	1.171800137	0	0	0	0	1	1020	1	0	Sunuhu 2	0	0	0	0	6.297413826	2.509464741	0.158795342
101	2	-0.822983861	-0.568064749	1.171800137	0	0	0	0	1	2686	1	0	Sunuhu 2	0	0	0	0	11.97540951	3.460550547	0.167008892
101	3	-0.885456026	0.46472317	1.171800137	0	0	0	0	1	57	1	0	Sunuhu 2	0	0	0	0	6.297413826	2.509464741	0.158795342
101	4	-0.120536678	0.992708862	1.171800137	1	0	0	0	1	416	1	0	Sunuhu 2	1	1	0	1	11.97540951	3.460550547	0.167008892
101	5	0.748510718	0.663122654	1.171800137	0	0	0	0	1	69	1	0	Sunuhu 2	1	1	0	0	0	0	0.153319642
101	6	0.970941842	-0.239315659	1.171800137	0	0	0	0	0	0	0	0	Sunuhu 2	0	0	0	0	5.70703125	2.388939381	0.175222456
101	7	0.239315659	-0.970941842	1.171800137	0	0	0	0	0	0	0	0	Sunuhu 2	0	0	0	0	0	0	0.167008892
103	0	0.935016215	-0.3546049	1.566050649	0	0	0	0	0	0	0	0	Sunuhu 1	0	0	0	0	0	0	0.172484607
103	1	0.120536678	-0.992708862	1.566050649	0	0	0	0	0	0	0	0	Sunuhu 1	0	0	0	0	52.17857361	7.223474026	0.153319642
103	2	-0.748510718	-0.663122654	1.566050649	0	0	0	0	1	2790	1	0	Sunuhu 1	1	1	0	0	0	0	0.172484607
103	3	-0.935016215	0.3546049	1.566050649	0	0	0	0	0	0	0	0	Sunuhu 1	0	0	0	0	0	0	0.153319642
103	4	-0.239315659	0.970941842	1.566050649	0	0	0	0	0	0	0	0	Sunuhu 1	0	0	0	0	0	0	0.172484607
103	5	0.663122654	0.748510718	1.566050649	0	0	0	0	1	0	0	0	Sunuhu 1	0	0	0	0	52.17857361	7.223474026	0.153319642
103	6	0.992708862	-0.120536678	1.566050649	0	0	0	0	1	277	1	0	Sunuhu 1	0	0	0	0	5.797619343	2.407824516	0.172484607
103	7	0.3546049	-0.935016215	1.566050649	0	0	0	0	0	0	0	0	Sunuhu 1	0	0	0	0	11.78225803	3.432529449	0.169746742
104	0	0.935016215	-0.3546049	1.166324377	0	0	0	0	1	680	1	0	Sunuhu 2	0	1	0	0	26.0892868	5.107767105	0.191649556
104	1	-3.22E-16	-1	1.166324377	0	0	0	0	1	286	1	0	Sunuhu 2	0	1	0	0	12.17500019	3.489269257	0.164271042
104	2	-3.22E-16	-1	1.166324377	0	0	0	0	1	967	1	0	Sunuhu 2	0	0	0	0	5.70703125	2.388939381	0.175222456
104	3	-0.885456026	0.46472317	1.166324377	0	0	0	0	1	1385	1	0	Sunuhu 2	0	0	0	0	7.161765099	2.676147461	0.139630392
104	4	-0.120536678	0.992708862	1.166324377	0	0	0	0	1	80	1	0	Sunuhu 2	0	0	0	0	0	0	0.172484607
104	5	0.748510718	0.663122654	1.166324377	0	0	0	0	0	0	0	0	Sunuhu 2	0	0	0	0	0	0	0.153319642
104	6	0.970941842	-0.239315659	1.166324377	0	0	0	0	0	0	0	0	Sunuhu 2	0	1	0	0	0	0	0.180698156
104	7	0.239315659	-0.970941842	1.166324377	0	0	0	0	1	160	1	0	Sunuhu 2	0	0	0	0	18.57203293	4.309528351	0.161533192
105	0	0.935016215	-0.3546049	1.366187572	0	0	0	0	1	0	0	0	Sunuhu 2	0	0	0	0	0	0	0.191649556
105	1	-3.22E-16	-1	1.366187572	0	0	0	0	0	0	0	0	Sunuhu 2	1	1	0	0	6.407894611	2.531381845	0.156057492
105	2	-0.822983861	-0.568064749	1.366187572	0	0	0	0	1	0	0	0	Sunuhu 2	0	0	0	0	11.78225803	3.432529449	0.169746742
105	3	-0.885456026	0.46472317	1.366187572	0	0	0	0	1	219	1	0	Sunuhu 2	0	0	0	0	19.5669651	4.423456192	0.153319642
105	4	-0.120536678	0.992708862	1.366187572	0	0	0	0	1	25425	1	0	Sunuhu 2	1	1	0	0	0	0	0.172484607
105	5	0.748510718	0.663122654	1.366187572	1	0	0	0	0	0	0	0	Sunuhu 2	0	1	0	1	19.22368431	4.384482384	0.156057492
105	6	0.970941842	-0.239315659	1.366187572	0	0	0	0	1	2667	1	0	Sunuhu 2	0	0	0	0	23.19047737	4.815649033	0.172484607
105	7	0.239315659	-0.970941842	1.366187572	2	1	0	0	1	1979	1	0	Sunuhu 2	1	1	1	1	47.90163803	6.921101093	0.167008892
106	0	0.935016215	-0.3546049	1.092402458	0	0	0	0	1	393	1	0	Sunuhu 2	0	0	0	0	10.14583302	3.185252428	0.197125256
106	1	-3.22E-16	-1	1.092402458	0	0	0	0	1	2985	1	0	Sunuhu 2	0	0	0	0	6.640908718	2.576996088	0.150581792
106	2	-0.822983861	-0.568064749	1.092402458	0	0	0	0	0	0	0	0	Sunuhu 2	0	0	0	0	5.891129017	2.427164793	0.169746742
106	3	-0.885456026	0.46472317	1.092402458	0	0	0	0	1	1079	1	0	Sunuhu 2	0	0	0	0	13.0446434	3.611737013	0.153319642
106	4	-0.120536678	0.992708862	1.092402458	0	0	0	0	1	1322	1	0	Sunuhu 2	1	1	0	0	0	0	0.172484607
106	5	0.748510718	0.663122654	1.092402458	0	0	0	0	0	0	0	0	Sunuhu 2	1	1	0	0	19.5669651	4.423456192	0.153319642
106	6	0.970941842	-0.239315659	1.092402458	0	0	0	0	1	127	1	0	Sunuhu 2	0	0	0	0	11.4140625	3.378470421	0.175222456
106	7	0.239315659	-0.970941842	1.092402458	0	0	0	0	1	219	1	0	Sunuhu 2	0	0	0	0	17.96311569	4.23829174	0.167008892
107	0	0.935016215	-0.3546049	2.46406579	1	0	0	0	0	0	0	0	Sunuhu 2	1	1	0	1	20.29166603	4.504627228	0.197125256
107	1	-3.22E-16	-1	2.46406579	0	0	0	0	1	0	0	0	Sunuhu 2	0	0	0	0	6.763888836	2.600747824	0.147843942
107	2	-0.822983861	-0.568064749	2.46406579	0	0	0	0	1	415	1	0	Sunuhu 2	0	0	0	0	28.98809624	5.384059429	0.172484607
107	3	-0.885456026	0.46472317	2.46406579	0	0	0	0	1	0	0	0	Sunuhu 2	0	0	0	0	0	0	0.153319642
107	4	-0.120536678	0.992708862	2.46406579	0	0	0	0	0	0	0	0	Sunuhu 2	0	0	0	0	5.797619343	2.407824516	0.172484607
107	5	0.748510718	0.663122654	2.46406579	0	0	0	0	1	0	0	0	Sunuhu 2	0	0	0	0	13.0446434	3.611737013	0.153319642
107	6	0.970941842	-0.239315659	2.46406579	0	0	0	0	1	1605	1	0	Sunuhu 2	0	0	0	0	22.47692299	4.740983486	0.177960306
107	7	0.239315659	-0.970941842	2.46406579	0	0	0	0	0	0	0	0	Sunuhu 2	0	0	0	0	18.26250076	4.27346468	0.164271042
108	0	0.935016215	-0.3546049	2.606433868	0	0	0	0	0	0	0	0	Sunuhu 2	0	0	0	0	25.72183228	5.071669579	0.194387406
108	1	-3.22E-16	-1	2.606433868	0	0	0	0	1	259	1	0	Sunuhu 2	0	0	0	0	38.44736862	6.200594425	0.156057492
108	2	-0.822983861	-0.568064749	2.606433868	0	0	0	0	1	992	1	0	Sunuhu 2	0	0	0	0	30.4375	5.517019272	0.164271042
108	3	-0.885456026	0.46472317	2.606433868	0	0	0	0	1	1179	1	0	Sunuhu 2	0	0	0	0	38.44736862	6.200594425	0.156057492
108	4	-0.120536678	0.992708862	2.606433868	0	0	0	0	1	602	1	0	Sunuhu 2	0	0	0	0	5.797619343	2.407824516	0.172484607
108	5	0.748510718	0.663122654	2.606433868	0	0	0	0	1	213	1	0	Sunuhu 2	0	0	0	0	19.5669651	4.423456192	0.153319642
108	6	0.970941842	-0.239315659	2.606433868	0	0	0	0	1	1044	1	0	Sunuhu 2	0	0	0	0	38.73863602	6.22403717	0.180698156
108	7	0.239315659	-0.970941842	2.606433868	0	0	0	0	1	367	1	0	Sunuhu 2	0	0	0	0	18.57203293	4.309528351	0.161533192
109	0	0.935016215	-0.3546049	1.223819256	0	0	0	0	1	1519	1	0	Sunuhu 2	0	0	0	0	10.43571472	3.23043561	0.191649556
109	1	-3.22E-16	-1	1.223819256	0	0	0	0	1	1950	1	0	Sunuhu 2	0	0	0	0	24.76271248	4.976214886	0.161533192
109	2	-0.822983861	-0.568064749	1.223819256	0	0	0	0	1	6349	1	0	Sunuhu 2	0	0	0	0	28.53515625	5.34183073	0.175222456
109	3	-0.885456026	0.46472317	1.223819256	0	0	0	0	1		0	0	Sunuhu 2	1	1	0	0	0	0	0.142368242
109	4	-0.120536678	0.992708862	1.223819256	1	0	0	0	0	0	0	0	Sunuhu 2	0	1	0	1	5.797619343	2.407824516	0.172484607
109	5	0.748510718	0.663122654	1.223819256	1	0	0	0	1	20	1	0	Sunuhu 2	1	1	0	1	13.0446434	3.611737013	0.153319642
109	6	0.970941842	-0.239315659	1.223819256	0	0	0	0	1	635	1	0	Sunuhu 2	0	0	0	0	0	0	0.177960306
109	7	0.239315659	-0.970941842	1.223819256	0	0	0	0	0	0	0	0	Sunuhu 2	1	1	0	0	24.35000038	4.934571743	0.164271042
110	0	0.935016215	-0.3546049	1.823408604	0	0	0	0	0	0	0	1	Ilaita 7	0	1	0	0	11.4140625	3.378470421	0.175222456
110	1	0.120536678	-0.992708862	1.823408604	1	0	0	0	1	22124	1	1	Ilaita 7	0	1	0	1	0	0	0.156057492
111	0	0.935016215	-0.3546049	2.934976101	0	0	0	0	0	57	1	0.779999971	Ilaita 7	0	0	0	0	0	0	0.175222456
111	1	0.120536678	-0.992708862	2.934976101	0	0	0	0	0	40	1	0.779999971	Ilaita 7	0	0	0	0	0	0	0.153319642
111	2	-0.748510718	-0.663122654	2.934976101	1	1	1	0	0	0	0	0.779999971	Ilaita 7	1	1	1	1	17.3928566	4.170474529	0.172484607
111	3	-0.935016215	0.3546049	2.934976101	0	0	0	0	0	0	0	0.779999971	Ilaita 7	0	0	0	0	0	0	0.153319642
111	4	-0.239315659	0.970941842	2.934976101	0	0	0	0	0	0	0	0.779999971	Ilaita 7	0	1	0	0	28.98809624	5.384059429	0.172484607
111	5	0.663122654	0.748510718	2.934976101	0	0	0	0	1	0	0	0.779999971	Ilaita 7	1	1	0	0	6.522321701	2.553883553	0.153319642
111	6	0.992708862	-0.120536678	2.934976101	0	0	0	0	1	1368	1	0.779999971	Ilaita 7	0	0	0	0	11.59523869	3.405178308	0.172484607
111	7	0.3546049	-0.935016215	2.934976101	0	0	0	0	1	933	1	0.779999971	Ilaita 7	0	0	0	0	11.78225803	3.432529449	0.169746742
112	0	0.935016215	-0.3546049	2.997946501	0	0	0	0	1	259	1	0	Ilaita 7	0	0	0	0	22.828125	4.777878761	0.175222456
112	1	0.120536678	-0.992708862	2.997946501	0	0	0	0	1	219	1	0	Ilaita 7	0	0	0	0	6.522321701	2.553883553	0.153319642
112	2	-0.748510718	-0.663122654	2.997946501	0	0	0	0	1	0	0	0	Ilaita 7	0	0	0	0	34.7857132	5.897941589	0.172484607
112	3	-0.935016215	0.3546049	2.997946501	1	0	0	0	1	483	1	0	Ilaita 7	0	1	0	1	19.5669651	4.423456192	0.153319642
112	4	-0.239315659	0.970941842	2.997946501	0	0	0	0	1	604	1	0	Ilaita 7	1	1	0	0	0	0	0.172484607
112	5	0.663122654	0.748510718	2.997946501	0	0	0	0	0	0	0	0	Ilaita 7	0	0	0	0	0	0	0.153319642
112	6	0.992708862	-0.120536678	2.997946501	1	0	0	0	0	0	0	0	Ilaita 7	0	1	0	1	11.59523869	3.405178308	0.172484607
112	7	0.3546049	-0.935016215	2.997946501	0	0	0	0	1	288	1	0	Ilaita 7	0	1	0	0	0	0	0.169746742
113	0	0.935016215	-0.3546049	2.595482588	2	2	2	0	0	0	0	0.889999986	Ilaita 7	1	1	1	1	5.70703125	2.388939381	0.175222456
113	1	0.120536678	-0.992708862	2.595482588	0	0	0	0	1	3999	1	0.889999986	Ilaita 7	0	0	0	0	0	0	0.153319642
113	2	-0.748510718	-0.663122654	2.595482588	0	0	0	0	1	299	1	0.889999986	Ilaita 7	0	0	0	0	0	0	0.172484607
113	3	-0.935016215	0.3546049	2.595482588	1	1	1	1	1	0	0	0.889999986	Ilaita 7	1	1	1	1	6.522321701	2.553883553	0.153319642
113	4	-0.239315659	0.970941842	2.595482588	1	0	0	0	0	0	0	0.889999986	Ilaita 7	0	1	0	1	11.59523869	3.405178308	0.172484607
113	5	0.663122654	0.748510718	2.595482588	0	0	0	0	1	98	1	0.889999986	Ilaita 7	0	1	0	0	13.0446434	3.611737013	0.153319642
113	6	0.992708862	-0.120536678	2.595482588	0	0	0	0	0	0	0	0.889999986	Ilaita 7	0	0	0	0	0	0	0.172484607
113	7	0.3546049	-0.935016215	2.595482588	0	0	0	0	0	0	0	0.889999986	Ilaita 7	0	0	0	0	0	0	0.169746742
114	0	0.935016215	-0.3546049	3.110198498	0	0	0	0	0	0	0	1	Ilaita 7	1	1	0	0	5.70703125	2.388939381	0.175222456
114	1	0.120536678	-0.992708862	3.110198498	0	0	0	0	1	0	0	1	Ilaita 7	0	0	0	0	0	0	0.153319642
114	2	-0.748510718	-0.663122654	3.110198498	0	0	0	0	0	0	0	1	Ilaita 7	0	0	0	0	0	0	0.172484607
114	3	-0.935016215	0.3546049	3.110198498	1	0	0	0	0	0	0	1	Ilaita 7	0	1	0	1	6.522321701	2.553883553	0.153319642
114	4	-0.239315659	0.970941842	3.110198498	1	0	0	0	1	518	1	1	Ilaita 7	0	1	0	1	11.59523869	3.405178308	0.172484607
114	5	0.663122654	0.748510718	3.110198498	0	0	0	0	1	310	1	1	Ilaita 7	0	0	0	0	0	0	0.153319642
114	6	0.992708862	-0.120536678	3.110198498	0	0	0	0	1	40	1	1	Ilaita 7	0	0	0	0	0	0	0.172484607
114	7	0.3546049	-0.935016215	3.110198498	0	0	0	0	1	0	0	1	Ilaita 7	0	0	0	0	0	0	0.169746742
116	0	0.935016215	-0.3546049	1.645448327	0	0	0	0	0	0	0	0.560000002	Ilaita 7	0	0	0	0	0	0	0.175222456
116	1	0.120536678	-0.992708862	1.645448327	0	0	0	0	0	0	0	0.560000002	Ilaita 7	0	0	0	0	6.522321701	2.553883553	0.153319642
116	2	-0.748510718	-0.663122654	1.645448327	0	0	0	0	1	113	1	0.560000002	Ilaita 7	0	0	0	0	5.797619343	2.407824516	0.172484607
116	3	-0.935016215	0.3546049	1.645448327	2	1	1	1	1	118	1	0.560000002	Ilaita 7	1	1	1	1	0	0	0.153319642
116	4	-0.239315659	0.970941842	1.645448327	1	1	0	0	1	0	0	0.560000002	Ilaita 7	1	1	1	1	5.797619343	2.407824516	0.172484607
116	5	0.663122654	0.748510718	1.645448327	0	0	0	0	0	0	0	0.560000002	Ilaita 7	0	0	0	0	13.0446434	3.611737013	0.153319642
116	6	0.992708862	-0.120536678	1.645448327	0	0	0	0	1	493	1	0.560000002	Ilaita 7	1	1	0	0	5.797619343	2.407824516	0.172484607
116	7	0.3546049	-0.935016215	1.645448327	1	1	1	0	1	0	0	0.560000002	Ilaita 7	1	1	1	1	5.891129017	2.427164793	0.169746742
117	0	0.935016215	-0.3546049	1.177275896	1	1	0	0	1	420	1	1	Ilaita 7	1	1	1	1	0	0	0.175222456
117	1	0.120536678	-0.992708862	1.177275896	2	1	1	0	0	0	0	1	Ilaita 7	1	1	1	1	6.522321701	2.553883553	0.153319642
117	2	-0.748510718	-0.663122654	1.177275896	0	0	0	0	0	0	0	1	Ilaita 7	0	0	0	0	5.797619343	2.407824516	0.172484607
117	3	-0.935016215	0.3546049	1.177275896	0	0	0	0	1	80	1	1	Ilaita 7	0	0	0	0	0	0	0.153319642
117	4	-0.239315659	0.970941842	1.177275896	1	0	0	0	1	0	0	1	Ilaita 7	0	1	0	1	0	0	0.172484607
117	5	0.663122654	0.748510718	1.177275896	0	0	0	0	1	0	0	1	Ilaita 7	0	0	0	0	6.522321701	2.553883553	0.153319642
117	6	0.992708862	-0.120536678	1.177275896	0	0	0	0	1	0	0	1	Ilaita 7	0	0	0	0	5.797619343	2.407824516	0.172484607
117	7	0.3546049	-0.935016215	1.177275896	0	0	0	0	1	69	1	1	Ilaita 7	0	0	0	0	0	0	0.169746742
118	0	0.935016215	-0.3546049	2.124572277	2	0	0	0	1	1098	1	0	Ilaita 7	0	1	0	1	5.70703125	2.388939381	0.175222456
118	1	0.120536678	-0.992708862	2.124572277	0	0	0	0	1	0	0	0	Ilaita 7	0	0	0	0	13.0446434	3.611737013	0.153319642
118	2	-0.748510718	-0.663122654	2.124572277	2	1	0	0	1	928	1	0	Ilaita 7	1	1	1	1	23.19047737	4.815649033	0.172484607
118	3	-0.935016215	0.3546049	2.124572277	0	0	0	0	1	834	1	0	Ilaita 7	0	0	0	0	13.0446434	3.611737013	0.153319642
118	4	-0.239315659	0.970941842	2.124572277	0	0	0	0	1	317	1	0	Ilaita 7	0	0	0	0	5.797619343	2.407824516	0.172484607
118	5	0.663122654	0.748510718	2.124572277	0	0	0	0	1	0	0	0	Ilaita 7	1	1	0	0	26.0892868	5.107767105	0.153319642
118	6	0.992708862	-0.120536678	2.124572277	0	0	0	0	0	0	0	0	Ilaita 7	0	0	0	0	0	0	0.172484607
118	7	0.3546049	-0.935016215	2.124572277	0	0	0	0	0	0	0	0	Ilaita 7	1	1	0	0	0	0	0.169746742
119	0	0.935016215	-0.3546049	2.431211472	1	1	1	1	1	30617	1	1	Ilaita 7	1	1	1	1	5.70703125	2.388939381	0.175222456
119	1	0.120536678	-0.992708862	2.431211472	0	0	0	0	0	40	1	1	Ilaita 7	0	0	0	0	0	0	0.153319642
119	2	-0.748510718	-0.663122654	2.431211472	1	1	1	1	0	0	0	1	Ilaita 7	1	1	1	1	6.407894611	2.531381845	0.156057492
120	0	0.935016215	-0.3546049	1.815195084	0	0	0	0	0	0	0	0.439999998	Ilaita 7	0	0	0	0	0	0	0.175222456
120	1	0.120536678	-0.992708862	1.815195084	1	1	0	0	0	0	0	0.439999998	Ilaita 7	1	1	1	1	6.522321701	2.553883553	0.153319642
120	2	-0.748510718	-0.663122654	1.815195084	0	0	0	0	1	57	1	0.439999998	Ilaita 7	0	0	0	0	5.797619343	2.407824516	0.172484607
120	3	-0.935016215	0.3546049	1.815195084	0	0	0	0	1	1305	1	0.439999998	Ilaita 7	1	1	0	0	39.13393021	6.255712032	0.153319642
120	4	-0.239315659	0.970941842	1.815195084	1	1	0	0	1	3069	1	0.439999998	Ilaita 7	1	1	1	1	23.19047737	4.815649033	0.172484607
120	5	0.663122654	0.748510718	1.815195084	0	0	0	0	1	935	1	0.439999998	Ilaita 7	0	1	0	0	13.0446434	3.611737013	0.153319642
120	6	0.992708862	-0.120536678	1.815195084	0	0	0	0	0	0	0	0.439999998	Ilaita 7	0	0	0	0	0	0	0.172484607
120	7	0.3546049	-0.935016215	1.815195084	0	0	0	0	0	0	0	0.439999998	Ilaita 7	0	0	0	0	17.67338562	4.203972816	0.169746742
121	0	0.935016215	-0.3546049	2.039698839	0	0	0	0	1	294	1	1	Ilaita 7	0	0	0	0	5.70703125	2.388939381	0.175222456
121	1	0.120536678	-0.992708862	2.039698839	0	0	0	0	1	1598	1	1	Ilaita 7	1	1	0	0	0	0	0.153319642
121	2	-0.748510718	-0.663122654	2.039698839	1	1	1	1	0	0	0	1	Ilaita 7	1	1	1	1	5.797619343	2.407824516	0.172484607
121	3	-0.935016215	0.3546049	2.039698839	1	1	0	0	1	61313	1	1	Ilaita 7	1	1	1	1	6.522321701	2.553883553	0.153319642
121	4	-0.239315659	0.970941842	2.039698839	1	1	0	0	1	0	0	1	Ilaita 7	1	1	1	1	5.797619343	2.407824516	0.172484607
121	5	0.663122654	0.748510718	2.039698839	0	0	0	0	0	57	1	1	Ilaita 7	0	0	0	0	0	0	0.153319642
121	6	0.992708862	-0.120536678	2.039698839	1	1	1	0	1	0	0	1	Ilaita 7	1	1	1	1	11.59523869	3.405178308	0.172484607
121	7	0.3546049	-0.935016215	2.039698839	0	0	0	0	1	322	1	1	Ilaita 7	1	1	0	0	0	0	0.169746742
122	0	0.935016215	-0.3546049	2.206707716	1	0	0	0	1	40	1	1	Ilaita 7	0	1	0	1	22.828125	4.777878761	0.175222456
122	1	0.120536678	-0.992708862	2.206707716	0	0	0	0	1	200	1	1	Ilaita 7	0	1	0	0	0	0	0.153319642
122	2	-0.748510718	-0.663122654	2.206707716	0	0	0	0	0	0	0	1	Ilaita 7	1	1	0	0	0	0	0.177960306
122	3	-0.885456026	0.46472317	2.206707716	0	0	0	0	0	0	0	1	Ilaita 7	0	0	0	0	6.763888836	2.600747824	0.147843942
122	4	-0.239315659	0.970941842	2.206707716	1	1	1	0	1	240	1	1	Ilaita 7	1	1	1	1	40.58333206	6.370504856	0.172484607
122	5	0.663122654	0.748510718	2.206707716	1	0	0	0	1	1098	1	1	Ilaita 7	0	1	0	1	6.522321701	2.553883553	0.153319642
122	6	0.992708862	-0.120536678	2.206707716	0	0	0	0	1	277	1	1	Ilaita 7	1	1	0	0	0	0	0.172484607
122	7	0.3546049	-0.935016215	2.206707716	0	0	0	0	1	0	0	1	Ilaita 7	0	1	0	0	11.78225803	3.432529449	0.169746742
123	0	0.935016215	-0.3546049	1.979466081	0	0	0	0	0	0	0	0.109999999	Ilaita 7	0	0	0	0	17.12109375	4.137764454	0.175222456
123	1	0.120536678	-0.992708862	1.979466081	1	0	0	0	1	571	1	0.109999999	Ilaita 7	0	1	0	1	0	0	0.153319642
123	2	-0.748510718	-0.663122654	1.979466081	0	0	0	0	1	0	0	0.109999999	Ilaita 7	0	0	0	0	11.59523869	3.405178308	0.172484607
123	3	-0.935016215	0.3546049	1.979466081	0	0	0	0	1	3269	1	0.109999999	Ilaita 7	0	0	0	0	6.522321701	2.553883553	0.153319642
123	4	-0.239315659	0.970941842	1.979466081	1	0	0	0	1	237	1	0.109999999	Ilaita 7	0	1	0	1	23.19047737	4.815649033	0.172484607
123	5	0.663122654	0.748510718	1.979466081	1	1	0	0	0	0	0	0.109999999	Ilaita 7	1	1	1	1	32.6116066	5.71065712	0.153319642
123	6	0.992708862	-0.120536678	1.979466081	0	0	0	0	1	1143	1	0.109999999	Ilaita 7	0	0	0	0	34.7857132	5.897941589	0.172484607
123	7	0.3546049	-0.935016215	1.979466081	0	0	0	0	1	4639	1	0.109999999	Ilaita 7	0	0	0	0	0	0	0.169746742
124	0	0.935016215	-0.3546049	1.634496927	0	0	0	0	0	0	0	1	Ilaita 5	0	0	0	0	0	0	0.175222456
124	1	0.120536678	-0.992708862	1.634496927	0	0	0	0	1	0	0	1	Ilaita 5	0	0	0	0	13.0446434	3.611737013	0.153319642
124	2	-0.748510718	-0.663122654	1.634496927	0	0	0	0	1	0	0	1	Ilaita 5	0	0	0	0	0	0	0.172484607
124	3	-0.935016215	0.3546049	1.634496927	0	0	0	0	0	0	0	1	Ilaita 5	0	0	0	0	0	0	0.153319642
124	4	-0.239315659	0.970941842	1.634496927	1	0	0	0	1	0	0	1	Ilaita 5	0	1	0	1	11.59523869	3.405178308	0.172484607
124	5	0.663122654	0.748510718	1.634496927	0	0	0	0	1	40	1	1	Ilaita 5	1	1	0	0	0	0	0.153319642
124	6	0.992708862	-0.120536678	1.634496927	0	0	0	0	0	0	0	1	Ilaita 5	0	0	0	0	0	0	0.172484607
124	7	0.3546049	-0.935016215	1.634496927	0	0	0	0	1	0	0	1	Ilaita 5	1	1	0	0	0	0	0.169746742
125	0	0.935016215	-0.3546049	2.715947866	1	1	1	0	0	0	0	0.109999999	Ilaita 7	1	1	1	1	17.12109375	4.137764454	0.175222456
125	1	0.120536678	-0.992708862	2.715947866	0	0	0	0	1	1975	1	0.109999999	Ilaita 7	0	1	0	0	0	0	0.153319642
125	2	-0.748510718	-0.663122654	2.715947866	1	1	1	0	0	0	0	0.109999999	Ilaita 7	1	1	1	1	11.59523869	3.405178308	0.172484607
125	3	-0.935016215	0.3546049	2.715947866	2	1	0	0	1	294	1	0.109999999	Ilaita 7	1	1	1	1	6.522321701	2.553883553	0.153319642
125	4	-0.239315659	0.970941842	2.715947866	0	0	0	0	0	834	1	0.109999999	Ilaita 7	0	0	0	0	11.59523869	3.405178308	0.172484607
125	5	0.663122654	0.748510718	2.715947866	0	0	0	0	1	392	1	0.109999999	Ilaita 7	0	0	0	0	6.522321701	2.553883553	0.153319642
125	6	0.992708862	-0.120536678	2.715947866	1	0	0	0	1	390	1	0.109999999	Ilaita 7	0	1	0	1	5.797619343	2.407824516	0.172484607
125	7	0.3546049	-0.935016215	2.715947866	0	0	0	0	1	351	1	0.109999999	Ilaita 7	0	0	0	0	0	0	0.169746742
127	0	0.935016215	-0.3546049	1.620807648	0	0	0	0	0	0	0	0.670000017	Ilaita 7	1	1	0	0	17.12109375	4.137764454	0.175222456
127	1	0.120536678	-0.992708862	1.620807648	1	1	0	0	1	6834	1	0.670000017	Ilaita 7	1	1	1	1	19.5669651	4.423456192	0.153319642
127	2	-0.748510718	-0.663122654	1.620807648	1	1	0	0	0	0	0	0.670000017	Ilaita 7	1	1	1	1	5.797619343	2.407824516	0.172484607
127	3	-0.935016215	0.3546049	1.620807648	1	1	1	1	0	0	0	0.670000017	Ilaita 7	1	1	1	1	19.5669651	4.423456192	0.153319642
127	4	-0.239315659	0.970941842	1.620807648	0	0	0	0	1	11049	1	0.670000017	Ilaita 7	0	0	0	0	17.3928566	4.170474529	0.172484607
127	5	0.663122654	0.748510718	1.620807648	1	1	0	0	1	3257	1	0.670000017	Ilaita 7	1	1	1	1	13.0446434	3.611737013	0.153319642
127	6	0.992708862	-0.120536678	1.620807648	1	1	0	0	1	0	0	0.670000017	Ilaita 7	1	1	1	1	5.797619343	2.407824516	0.172484607
127	7	0.3546049	-0.935016215	1.620807648	0	0	0	0	1	0	0	0.670000017	Ilaita 7	0	0	0	0	11.78225803	3.432529449	0.169746742
128	0	0.935016215	-0.3546049	0.97741276	0	0	0	0	0	0	0	1	Ilaita 7	0	0	0	0	0	0	0.175222456
128	1	0.120536678	-0.992708862	0.97741276	0	0	0	0	1	0	0	1	Ilaita 7	0	1	0	0	0	0	0.153319642
128	2	-0.748510718	-0.663122654	0.97741276	0	0	0	0	0	0	0	1	Ilaita 7	0	0	0	0	0	0	0.172484607
128	3	-0.935016215	0.3546049	0.97741276	0	0	0	0	1	0	0	1	Ilaita 7	0	0	0	0	0	0	0.153319642
128	4	-0.239315659	0.970941842	0.97741276	2	2	2	1	0	0	0	1	Ilaita 7	1	1	1	1	11.59523869	3.405178308	0.172484607
128	5	0.663122654	0.748510718	0.97741276	2	2	2	0	0	0	0	1	Ilaita 7	1	1	1	1	13.0446434	3.611737013	0.153319642
128	6	0.992708862	-0.120536678	0.97741276	0	0	0	0	1	19490	1	1	Ilaita 7	0	0	0	0	0	0	0.172484607
128	7	0.3546049	-0.935016215	0.97741276	1	0	0	0	1	76341	1	1	Ilaita 7	0	1	0	1	5.891129017	2.427164793	0.169746742
129	0	0.935016215	-0.3546049	2.811772823	0	0	0	0	1	98	1	1	Ilaita 7	1	1	0	0	5.70703125	2.388939381	0.175222456
129	1	0.120536678	-0.992708862	2.811772823	0	0	0	0	1	113	1	1	Ilaita 7	0	0	0	0	19.5669651	4.423456192	0.153319642
129	2	-0.748510718	-0.663122654	2.811772823	0	0	0	0	1	0	0	1	Ilaita 7	0	0	0	0	23.19047737	4.815649033	0.172484607
129	3	-0.935016215	0.3546049	2.811772823	2	0	0	0	1	0	0	1	Ilaita 7	1	1	0	1	32.6116066	5.71065712	0.153319642
129	4	-0.239315659	0.970941842	2.811772823	0	0	0	0	1	115	1	1	Ilaita 7	0	0	0	0	17.3928566	4.170474529	0.172484607
129	5	0.663122654	0.748510718	2.811772823	1	0	0	0	1	382	1	1	Ilaita 7	0	1	0	1	6.522321701	2.553883553	0.153319642
129	6	0.992708862	-0.120536678	2.811772823	0	0	0	0	1	80	1	1	Ilaita 7	1	1	0	0	0	0	0.169746742
129	7	0.3546049	-0.935016215	2.811772823	0	0	0	0	0	0	0	1	Ilaita 7	0	0	0	0	0	0	0.175222456
130	0	0.935016215	-0.3546049	1.462012291	0	0	0	0	0	0	0	0.879999995	Ilaita 7	0	0	0	0	0	0	0.175222456
130	1	0.120536678	-0.992708862	1.462012291	0	0	0	0	0	0	0	0.879999995	Ilaita 7	0	0	0	0	0	0	0.153319642
130	2	-0.748510718	-0.663122654	1.462012291	0	0	0	0	1	0	0	0.879999995	Ilaita 7	0	0	0	0	0	0	0.172484607
130	3	-0.935016215	0.3546049	1.462012291	0	0	0	0	0	0	0	0.879999995	Ilaita 7	0	0	0	0	0	0	0.153319642
130	4	-0.239315659	0.970941842	1.462012291	0	0	0	0	0	0	0	0.879999995	Ilaita 7	0	0	0	0	5.797619343	2.407824516	0.172484607
130	5	0.663122654	0.748510718	1.462012291	0	0	0	0	1	0	0	0.879999995	Ilaita 7	0	0	0	0	0	0	0.153319642
130	6	0.992708862	-0.120536678	1.462012291	0	0	0	0	1	0	0	0.879999995	Ilaita 7	0	0	0	0	0	0	0.156057492
131	0	0.935016215	-0.3546049	1.259411335	1	0	0	0	0	0	0	1	Ilaita 7	1	1	0	1	5.70703125	2.388939381	0.175222456
131	1	0.120536678	-0.992708862	1.259411335	0	0	0	0	0	0	0	1	Ilaita 7	0	0	0	0	0	0	0.153319642
131	2	-0.748510718	-0.663122654	1.259411335	0	0	0	0	0	0	0	1	Ilaita 7	0	0	0	0	11.59523869	3.405178308	0.172484607
131	3	-0.935016215	0.3546049	1.259411335	2	2	1	1	1	3426	1	1	Ilaita 7	1	1	1	1	19.5669651	4.423456192	0.153319642
131	4	-0.239315659	0.970941842	1.259411335	1	1	1	1	1	24039	1	1	Ilaita 7	1	1	1	1	17.3928566	4.170474529	0.172484607
131	5	0.663122654	0.748510718	1.259411335	0	0	0	0	1	80	1	1	Ilaita 7	0	0	0	0	0	0	0.153319642
131	6	0.992708862	-0.120536678	1.259411335	0	0	0	0	1	0	0	1	Ilaita 7	0	0	0	0	17.3928566	4.170474529	0.172484607
131	7	0.3546049	-0.935016215	1.259411335	0	0	0	0	1	3918	1	1	Ilaita 7	0	0	0	0	29.45564461	5.427305698	0.169746742
132	0	0.935016215	-0.3546049	1.612594128	0	0	0	0	0	0	0	1	Ilaita 7	1	1	0	0	0	0	0.175222456
132	1	0.120536678	-0.992708862	1.612594128	0	0	0	0	0	0	0	1	Ilaita 7	0	0	0	0	13.0446434	3.611737013	0.153319642
132	2	-0.748510718	-0.663122654	1.612594128	0	0	0	0	1	259	1	1	Ilaita 7	1	1	0	0	17.3928566	4.170474529	0.172484607
132	3	-0.935016215	0.3546049	1.612594128	1	1	0	0	1	1199	1	1	Ilaita 7	1	1	1	1	26.0892868	5.107767105	0.153319642
132	4	-0.239315659	0.970941842	1.612594128	0	0	0	0	1	219	1	1	Ilaita 7	0	0	0	0	11.59523869	3.405178308	0.172484607
132	5	0.663122654	0.748510718	1.612594128	1	1	1	1	1	0	0	1	Ilaita 7	1	1	1	1	13.0446434	3.611737013	0.153319642
132	6	0.992708862	-0.120536678	1.612594128	1	1	0	0	1	0	0	1	Ilaita 7	1	1	1	1	17.3928566	4.170474529	0.172484607
132	7	0.3546049	-0.935016215	1.612594128	0	0	0	0	1	0	0	1	Ilaita 7	0	1	0	0	0	0	0.169746742
133	0	0.935016215	-0.3546049	1.100615978	0	0	0	0	0	0	0	0	Ilaita 7	0	0	0	0	28.53515625	5.34183073	0.175222456
133	1	0.120536678	-0.992708862	1.100615978	1	1	1	0	1	4516	1	0	Ilaita 7	1	1	1	1	26.0892868	5.107767105	0.153319642
133	2	-0.748510718	-0.663122654	1.100615978	2	2	1	1	1	69	1	0	Ilaita 7	1	1	1	1	17.3928566	4.170474529	0.172484607
133	3	-0.935016215	0.3546049	1.100615978	1	1	0	0	0	0	0	0	Ilaita 7	1	1	1	1	13.0446434	3.611737013	0.153319642
133	4	-0.239315659	0.970941842	1.100615978	1	0	0	0	1	992	1	0	Ilaita 7	1	1	0	1	23.19047737	4.815649033	0.172484607
133	5	0.663122654	0.748510718	1.100615978	1	1	1	1	0	0	0	0	Ilaita 7	1	1	1	1	13.0446434	3.611737013	0.153319642
133	6	0.992708862	-0.120536678	1.100615978	0	0	0	0	0	0	0	0	Ilaita 7	0	0	0	0	0	0	0.169746742
133	7	0.3546049	-0.935016215	1.100615978	0	0	0	0	0	0	0	0	Ilaita 7	0	0	0	0	11.59523869	3.405178308	0.172484607
135	0	0.935016215	-0.3546049	0.941820681	0	0	0	0	0	0	0	1	Ilaita 7	0	0	0	0			0.175222456
135	1	0.120536678	-0.992708862	0.941820681	0	0	0	0	0	0	0	1	Ilaita 7	0	0	0	0			0.153319642
135	2	-0.748510718	-0.663122654	0.941820681	0	0	0	0	0	0	0	1	Ilaita 7	0	0	0	0			0.172484607
135	3	-0.935016215	0.3546049	0.941820681	0	0	0	0	0	0	0	1	Ilaita 7	0	0	0	0			0.153319642
135	4	-0.239315659	0.970941842	0.941820681	0	0	0	0	0	0	0	1	Ilaita 7	0	0	0	0			0.172484607
135	5	0.663122654	0.748510718	0.941820681	1	0	0	0	0	0	0	1	Ilaita 7	0	1	0	1			0.153319642
135	6	0.992708862	-0.120536678	0.941820681	0	0	0	0	0	0	0	1	Ilaita 7	0	0	0	0			0.172484607
135	7	0.3546049	-0.935016215	0.941820681	0	0	0	0	1	0	0	1	Ilaita 7	0	0	0	0			0.169746742
137	0	0.935016215	-0.3546049	3.096509218	0	0	0	0	0	0	0	0.439999998	Ilaita 1	0	1	0	0	26.0892868	5.107767105	0.153319642
137	1	0.239315659	-0.970941842	3.096509218	1	1	0	0	1	1859	1	0.439999998	Ilaita 1	1	1	1	1	6.522321701	2.553883553	0.153319642
137	2	-0.663122654	-0.748510718	3.096509218	0	0	0	0	1	894	1	0.439999998	Ilaita 1	0	0	0	0	23.19047737	4.815649033	0.172484607
137	3	-0.970941842	0.239315659	3.096509218	0	0	0	0	1	113	1	0.439999998	Ilaita 1	0	0	0	0	13.0446434	3.611737013	0.153319642
137	4	-0.3546049	0.935016215	3.096509218	1	0	0	0	1	0	0	0.439999998	Ilaita 1	1	1	0	1	5.891129017	2.427164793	0.169746742
137	5	0.568064749	0.822983861	3.096509218	2	1	0	0	0		0	0.439999998	Ilaita 1	1	1	1	1	44.85526276	6.697407246	0.156057492
137	6	1	-1.61E-16	3.096509218	0	0	0	0	0	0	0	0.439999998	Ilaita 1	0	0	0	0	28.98809624	5.384059429	0.172484607
137	7	0.46472317	-0.885456026	3.096509218	0	0	0	0	1	0	0	0.439999998	Ilaita 1	0	0	0	0	17.67338562	4.203972816	0.169746742
138	0	0.935016215	-0.3546049	1.130732417	2	1	1	0	1	0	0	0	Ilaita 1	1	1	1	1	50.37931061	7.097838402	0.158795342
138	1	0.120536678	-0.992708862	1.130732417	1	0	0	0	1	7510	1	0	Ilaita 1	1	1	0	1	26.0892868	5.107767105	0.153319642
138	2	-0.748510718	-0.663122654	1.130732417	1	0	0	0	1	1973	1	0	Ilaita 1	1	1	0	1	29.93852425	5.471610546	0.167008892
138	3	-0.970941842	0.239315659	1.130732417	0	0	0	0	1	7801	1	0	Ilaita 1	1	1	0	0	19.5669651	4.423456192	0.153319642
138	4	-0.3546049	0.935016215	1.130732417	1	1	1	1	1	57	1	0	Ilaita 1	1	1	1	1	5.797619343	2.407824516	0.172484607
138	5	0.568064749	0.822983861	1.130732417	1	1	0	0	1	0	0	0	Ilaita 1	1	1	1	1	32.6116066	5.71065712	0.153319642
138	6	1	-1.61E-16	1.130732417	0	0	0	0	1	660	1	0	Ilaita 1	0	1	0	0	0	0	0.172484607
138	7	0.46472317	-0.885456026	1.130732417	1	1	1	0	0	0	0	0	Ilaita 1	1	1	1	1	47.12903214	6.865058899	0.169746742
139	0	0.935016215	-0.3546049	2.685831547	1	1	1	0	1	853	1	0.899999976	Ilaita 1	1	1	1	1	31.48707008	5.611333847	0.158795342
139	1	0.120536678	-0.992708862	2.685831547	0	0	0	0	1	2180	1	0.899999976	Ilaita 1	0	0	0	0	18.89224243	4.346520901	0.158795342
139	2	-0.748510718	-0.663122654	2.685831547	1	1	1	1	1	1475	1	0.899999976	Ilaita 1	1	1	1	1	11.97540951	3.460550547	0.167008892
139	3	-0.935016215	0.3546049	2.685831547	0	0	0	0	1	270146	1	0.899999976	Ilaita 1	1	1	0	0	27.05555534	5.201495647	0.147843942
139	4	-0.3546049	0.935016215	2.685831547	0	0	0	0	1	2396	1	0.899999976	Ilaita 1	1	1	0	0	0	0	0.172484607
139	5	0.568064749	0.822983861	2.685831547	0	0	0	0	0	0	0	0.899999976	Ilaita 1	0	0	0	0	0	0	0.153319642
139	6	1	-1.61E-16	2.685831547	0	0	0	0	0	0	0	0.899999976	Ilaita 1	0	0	0	0	17.3928566	4.170474529	0.172484607
139	7	0.46472317	-0.885456026	2.685831547	0	0	0	0	1	98	1	0.899999976	Ilaita 1	0	0	0	0	11.78225803	3.432529449	0.169746742
140	0	0.935016215	-0.3546049	1.524982929	0	0	0	0	0	0	0	0.75	Ilaita 1	0	0	0	0	25.1896553	5.018929482	0.158795342
140	1	0.120536678	-0.992708862	1.524982929	0	0	0	0	1	1536	1	0.75	Ilaita 1	1	1	0	0	25.1896553	5.018929482	0.158795342
140	2	-0.748510718	-0.663122654	1.524982929	0	0	0	0	1	854	1	0.75	Ilaita 1	0	0	0	0	18.26250076	4.27346468	0.164271042
140	3	-0.970941842	0.239315659	1.524982929	0	0	0	0	1	1319	1	0.75	Ilaita 1	0	0	0	0	13.28181744	3.64442277	0.150581792
140	4	-0.3546049	0.935016215	1.524982929	0	0	0	0	1	14859	1	0.75	Ilaita 1	1	1	0	0	0	0	0.156057492
140	6	1	-1.61E-16	1.524982929	0	0	0	0	1	0	0	0.75	Ilaita 1	0	0	0	0	17.3928566	4.170474529	0.172484607
140	7	0.46472317	-0.885456026	1.524982929	0	0	0	0	1	69	1	0.75	Ilaita 1	0	0	0	0	5.891129017	2.427164793	0.169746742
141	0	0.935016215	-0.3546049	2.98425746	0	0	0	0	1	57	1	1	Ilaita 1	1	1	0	0	6.407894611	2.531381845	0.156057492
141	1	0.239315659	-0.970941842	2.98425746	1	0	0	0	1	80	1	1	Ilaita 1	0	1	0	1	19.22368431	4.384482384	0.156057492
141	2	-0.748510718	-0.663122654	2.98425746	0	0	0	0	1	139	1	1	Ilaita 1	0	0	0	0	35.92623138	5.993849277	0.167008892
141	3	-0.970941842	0.239315659	2.98425746	0	0	0	0	1	160	1	1	Ilaita 1	0	0	0	0	19.5669651	4.423456192	0.153319642
141	4	-0.3546049	0.935016215	2.98425746	1	0	0	0	1	170	1	1	Ilaita 1	0	1	0	1	5.797619343	2.407824516	0.172484607
141	5	0.568064749	0.822983861	2.98425746	0	0	0	0	0	0	0	1	Ilaita 1	0	0	0	0	26.0892868	5.107767105	0.153319642
141	6	1	-1.61E-16	2.98425746	0	0	0	0	1	183	1	1	Ilaita 1	0	1	0	0	17.3928566	4.170474529	0.172484607
141	7	0.46472317	-0.885456026	2.98425746	0	0	0	0	1	260	1	1	Ilaita 1	0	0	0	0	0	0	0.169746742
142	0	0.935016215	-0.3546049	1.190965056	0	0	0	0	0	0	0	1	Ilaita 1	0	0	0	0	0	0	0.153319642
142	1	0.239315659	-0.970941842	1.190965056	0	0	0	0	0	0	0	1	Ilaita 1	0	0	0	0	6.522321701	2.553883553	0.153319642
142	2	-0.663122654	-0.748510718	1.190965056	0	0	0	0	0	0	0	1	Ilaita 1	0	0	0	0	0	0	0.156057492
143	0	0.935016215	-0.3546049	2.01779604	2	1	1	0	1	16119	1	0.779999971	Ilaita 1	1	1	1	1	18.89224243	4.346520901	0.158795342
143	1	0.120536678	-0.992708862	2.01779604	0	0	0	0	1	0	0	0.779999971	Ilaita 1	0	0	0	0	19.5669651	4.423456192	0.153319642
143	2	-0.748510718	-0.663122654	2.01779604	1	1	1	0	1	661	1	0.779999971	Ilaita 1	1	1	1	1	11.97540951	3.460550547	0.167008892
143	3	-0.970941842	0.239315659	2.01779604	1	1	1	1	1	2892	1	0.779999971	Ilaita 1	1	1	1	1	6.522321701	2.553883553	0.153319642
143	4	-0.3546049	0.935016215	2.01779604	1	0	0	0	1	960	1	0.779999971	Ilaita 1	1	1	0	1	11.59523869	3.405178308	0.172484607
143	5	0.568064749	0.822983861	2.01779604	0	0	0	0	0	0	0	0.779999971	Ilaita 1	0	0	0	0	0	0	0.153319642
143	6	1	-1.61E-16	2.01779604	0	0	0	0	1	0	0	0.779999971	Ilaita 1	0	0	0	0	23.19047737	4.815649033	0.172484607
143	7	0.46472317	-0.885456026	2.01779604	0	0	0	0	1	330	1	0.779999971	Ilaita 1	0	0	0	0	5.891129017	2.427164793	0.169746742
144	0	0.935016215	-0.3546049	2.874743223	0	0	0	0	1	0	0	0	Ilaita 1	1	1	0	0	0	0	0.158795342
144	1	0.120536678	-0.992708862	2.874743223	0	0	0	0	0	0	0	0	Ilaita 1	1	1	0	0	26.0892868	5.107767105	0.153319642
144	2	-0.748510718	-0.663122654	2.874743223	0	0	0	0	1	98	1	0	Ilaita 1	0	0	0	0	29.93852425	5.471610546	0.167008892
144	3	-0.970941842	0.239315659	2.874743223	0	0	0	0	1	493	1	0	Ilaita 1	0	0	0	0	0	0	0.153319642
144	4	-0.3546049	0.935016215	2.874743223	0	0	0	0	0	0	0	0	Ilaita 1	1	1	0	0	11.59523869	3.405178308	0.172484607
144	5	0.568064749	0.822983861	2.874743223	1	0	0	0	1	0	0	0	Ilaita 1	1	1	0	1	13.0446434	3.611737013	0.153319642
144	6	1	-1.61E-16	2.874743223	0	0	0	0	1	0	0	0	Ilaita 1	1	1	0	0	5.797619343	2.407824516	0.172484607
144	7	0.46472317	-0.885456026	2.874743223	0	0	0	0	1	139	1	0	Ilaita 1	0	1	0	0	0	0	0.169746742
145	0	0.935016215	-0.3546049	1.607118368	0	0	0	0	0	0	0	0.879999995	Ilaita 1	0	0	0	0	0	0	0.153319642
145	1	0.239315659	-0.970941842	1.607118368	0	0	0	0	0	0	0	0.879999995	Ilaita 1	0	0	0	0	0	0	0.158795342
145	2	-0.748510718	-0.663122654	1.607118368	0	0	0	0	0	0	0	0.879999995	Ilaita 1	0	0	0	0	0	0	0.167008892
145	3	-0.970941842	0.239315659	1.607118368	0	0	0	0	0	0	0	0.879999995	Ilaita 1	0	0	0	0	0	0	0.153319642
145	4	-0.3546049	0.935016215	1.607118368	1	1	0	0	0	0	0	0.879999995	Ilaita 1	1	1	1	1	6.407894611	2.531381845	0.156057492
145	6	1	-1.61E-16	1.607118368	0	0	0	0	1	0	0	0.879999995	Ilaita 1	0	0	0	0	0	0	0.172484607
145	7	0.46472317	-0.885456026	1.607118368	0	0	0	0	0	0	0	0.879999995	Ilaita 1	0	0	0	0	0	0	0.169746742
147	0	0.935016215	-0.3546049	1.188227296	0	0	0	0	1	0	0	0.889999986	Ilaita 1	0	0	0	0	11.78225803	3.432529449	0.169746742
147	1	0.120536678	-0.992708862	1.188227296	0	0	0	0	1	1864	1	0.889999986	Ilaita 1	0	0	0	0	14.04807758	3.748076439	0.142368242
147	2	-0.748510718	-0.663122654	1.188227296	0	0	0	0	1	98	1	0.889999986	Ilaita 1	0	0	0	0	11.59523869	3.405178308	0.172484607
147	3	-0.935016215	0.3546049	1.188227296	1	0	0	0	1	3455	1	0.889999986	Ilaita 1	1	1	0	1	13.52777767	3.678012848	0.147843942
147	4	-0.3546049	0.935016215	1.188227296	0	0	0	0	1	196	1	0.889999986	Ilaita 1	1	1	0	0	0	0	0.172484607
147	5	0.568064749	0.822983861	1.188227296	0	0	0	0	1	0	0	0.889999986	Ilaita 1	0	0	0	0	6.522321701	2.553883553	0.153319642
147	6	1	-1.61E-16	1.188227296	0	0	0	0	1	0	0	0.889999986	Ilaita 1	0	0	0	0	0	0	0.172484607
147	7	0.46472317	-0.885456026	1.188227296	0	0	0	0	0	0	0	0.889999986	Ilaita 1	0	0	0	0	11.78225803	3.432529449	0.169746742
148	0	0.935016215	-0.3546049	1.180013657	2	1	1	1	1	44551	1	0.889999986	Ilaita 1	1	1	1	1	6.297413826	2.509464741	0.158795342
148	1	0.120536678	-0.992708862	1.180013657	0	0	0	0	1	0	0	0.889999986	Ilaita 1	0	0	0	0	26.0892868	5.107767105	0.153319642
148	2	-0.748510718	-0.663122654	1.180013657	2	0	0	0	1	2760	1	0.889999986	Ilaita 1	0	1	0	1	29.93852425	5.471610546	0.167008892
148	3	-0.970941842	0.239315659	1.180013657	0	0	0	0	1	382	1	0.889999986	Ilaita 1	1	1	0	0	13.0446434	3.611737013	0.153319642
148	4	-0.3546049	0.935016215	1.180013657	0	0	0	0	0	0	0	0.889999986	Ilaita 1	0	0	0	0	46.38095474	6.810356617	0.172484607
148	5	0.568064749	0.822983861	1.180013657	0	0	0	0	1	672	1	0.889999986	Ilaita 1	1	1	0	0	6.522321701	2.553883553	0.153319642
148	6	1	-1.61E-16	1.180013657	0	0	0	0	1	0	0	0.889999986	Ilaita 1	0	0	0	0	11.59523869	3.405178308	0.172484607
148	7	0.46472317	-0.885456026	1.180013657	0	0	0	0	1	317	1	0.889999986	Ilaita 1	0	0	0	0	0	0	0.169746742
149	0	0.935016215	-0.3546049	1.735797405	0	0	0	0	0	0	0	1	Ilaita 1	1	1	0	0	12.59482765	3.548919201	0.158795342
149	1	0.120536678	-0.992708862	1.735797405	0	0	0	0	1	57	1	1	Ilaita 1	0	0	0	0	27.05555534	5.201495647	0.147843942
149	2	-0.663122654	-0.748510718	1.735797405	0	0	0	0	1	283	1	1	Ilaita 1	0	0	0	0	11.59523869	3.405178308	0.172484607
149	3	-0.970941842	0.239315659	1.735797405	0	0	0	0	1	429	1	1	Ilaita 1	0	0	0	0	13.0446434	3.611737013	0.153319642
149	4	-0.3546049	0.935016215	1.735797405	0	0	0	0	1	305	1	1	Ilaita 1	1	1	0	0	0	0	0.172484607
149	5	0.568064749	0.822983861	1.735797405	0	0	0	0	0	0	0	1	Ilaita 1	1	1	0	0	0	0	0.153319642
149	6	1	-1.61E-16	1.735797405	0	0	0	0	0	0	0	1	Ilaita 1	0	0	0	0	17.3928566	4.170474529	0.172484607
149	7	0.46472317	-0.885456026	1.735797405	0	0	0	0	1	573	1	1	Ilaita 1	0	0	0	0	11.78225803	3.432529449	0.169746742
150	0	0.935016215	-0.3546049	2.926762581	0	0	0	0	0	0	0	0	Ilaita 1	0	0	0	0	58.7008934	7.661650658	0.153319642
150	1	0.239315659	-0.970941842	2.926762581	0	0	0	0	1	1393	1	0	Ilaita 1	1	1	0	0	6.522321701	2.553883553	0.153319642
150	2	-0.663122654	-0.748510718	2.926762581	0	0	0	0	1	63	1	0	Ilaita 1	0	0	0	0	17.3928566	4.170474529	0.172484607
150	3	-0.970941842	0.239315659	2.926762581	0	0	0	0	1	390	1	0	Ilaita 1	1	1	0	0	0	0	0.153319642
150	4	-0.3546049	0.935016215	2.926762581	0	0	0	0	0	0	0	0	Ilaita 1	1	1	0	0	0	0	0.172484607
150	5	0.568064749	0.822983861	2.926762581	1	1	0	0	1	0	0	0	Ilaita 1	1	1	1	1	39.13393021	6.255712032	0.153319642
150	6	1	-1.61E-16	2.926762581	0	0	0	0	1	1507	1	0	Ilaita 1	0	0	0	0	0	0	0.172484607
150	7	0.46472317	-0.885456026	2.926762581	0	0	0	0	1	0	0	0	Ilaita 1	0	0	0	0	0	0	0.169746742
151	0	0.935016215	-0.3546049	1.653661847	1	0	0	0	1	461	1	0.829999983	Ilaita 1	1	1	0	1	12.59482765	3.548919201	0.158795342
151	1	0.120536678	-0.992708862	1.653661847	0	0	0	0	1	680	1	0.829999983	Ilaita 1	1	1	0	0	0	0	0.156057492
151	3	-0.970941842	0.239315659	1.653661847	0	0	0	0	1	10819	1	0.829999983	Ilaita 1	0	0	0	0	0	0	0.156057492
151	5	0.663122654	0.748510718	1.653661847	0	0	0	0	1	0	0	0.829999983	Ilaita 1	1	1	0	0	13.0446434	3.611737013	0.153319642
151	6	0.992708862	-0.120536678	1.653661847	0	0	0	0	1	69	1	0.829999983	Ilaita 1	0	0	0	0	0	0	0.156057492
152	0	0.935016215	-0.3546049	0.919917881	0	0	0	0	1	0	0	0.109999999	Ilaita 1	0	0	0	0	12.59482765	3.548919201	0.158795342
152	1	0.120536678	-0.992708862	0.919917881	0	0	0	0	1	0	0	0.109999999	Ilaita 1	0	0	0	0	13.0446434	3.611737013	0.153319642
152	2	-0.748510718	-0.663122654	0.919917881	0	0	0	0	1	1632	1	0.109999999	Ilaita 1	0	0	0	0	11.97540951	3.460550547	0.167008892
152	3	-0.970941842	0.239315659	0.919917881	1	0	0	0	1	1716	1	0.109999999	Ilaita 1	1	1	0	1	6.522321701	2.553883553	0.153319642
152	4	-0.3546049	0.935016215	0.919917881	1	1	0	0	1	0	0	0.109999999	Ilaita 1	1	1	1	1	23.19047737	4.815649033	0.172484607
152	5	0.568064749	0.822983861	0.919917881	1	1	1	0	1	1524	1	0.109999999	Ilaita 1	1	1	1	1	32.6116066	5.71065712	0.153319642
152	6	1	-1.61E-16	0.919917881	0	0	0	0	1	5954	1	0.109999999	Ilaita 1	0	0	0	0	23.19047737	4.815649033	0.172484607
152	7	0.46472317	-0.885456026	0.919917881	0	0	0	0	1	2179	1	0.109999999	Ilaita 1	0	0	0	0	23.56451607	4.854329586	0.169746742
153	0	0.935016215	-0.3546049	2.99520874	0	0	0	0	0	0	0	0	Ilaita 1	1	1	0	0	0	0	0.153319642
153	1	0.239315659	-0.970941842	2.99520874	0	0	0	0	0	0	0	0	Ilaita 1	1	1	0	0	24.35000038	4.934571743	0.164271042
153	2	-0.748510718	-0.663122654	2.99520874	0	0	0	0	1	6496	1	0	Ilaita 1	0	0	0	0	0	0	0.161533192
153	3	-0.970941842	0.239315659	2.99520874	1	0	0	0	0	0	0	0	Ilaita 1	1	1	0	1	13.0446434	3.611737013	0.153319642
153	4	-0.3546049	0.935016215	2.99520874	0	0	0	0	1	306	1	0	Ilaita 1	0	1	0	0	34.7857132	5.897941589	0.172484607
153	5	0.568064749	0.822983861	2.99520874	1	0	0	0	1	57	1	0	Ilaita 1	1	1	0	1	39.13393021	6.255712032	0.153319642
153	6	1	-1.61E-16	2.99520874	1	1	0	0	1	139	1	0	Ilaita 1	1	1	1	1	5.797619343	2.407824516	0.172484607
153	7	0.46472317	-0.885456026	2.99520874	0	0	0	0	1	0	0	0	Ilaita 1	0	0	0	0	0	0	0.169746742
154	0	0.935016215	-0.3546049	2.926762581	0	0	0	0	1	349	1	0.670000017	Ilaita 1	0	0	0	0	25.63157845	5.062763691	0.156057492
154	1	0.239315659	-0.970941842	2.926762581	0	0	0	0	1	98	1	0.670000017	Ilaita 1	0	0	0	0	6.407894611	2.531381845	0.156057492
154	2	-0.748510718	-0.663122654	2.926762581	0	0	0	0	1	124	1	0.670000017	Ilaita 1	1	1	0	0	0	0	0.167008892
154	3	-0.970941842	0.239315659	2.926762581	0	0	0	0	0	0	0	0.670000017	Ilaita 1	0	0	0	0	32.6116066	5.71065712	0.153319642
154	4	-0.3546049	0.935016215	2.926762581	1	0	0	0	1	438	1	0.670000017	Ilaita 1	0	1	0	1	11.59523869	3.405178308	0.172484607
154	5	0.568064749	0.822983861	2.926762581	1	1	1	1	1	120	1	0.670000017	Ilaita 1	1	1	1	1	6.522321701	2.553883553	0.153319642
154	6	1	-1.61E-16	2.926762581	0	0	0	0	1	0	0	0.670000017	Ilaita 1	0	0	0	0	17.3928566	4.170474529	0.172484607
154	7	0.46472317	-0.885456026	2.926762581	0	0	0	0	1	170	1	0.670000017	Ilaita 1	0	0	0	0	5.891129017	2.427164793	0.169746742
155	0	0.935016215	-0.3546049	1.587953448	0	0	0	0	0	0	0	0.330000013	Ilaita 4	0	0	0	0	0	0	0.172484607
155	1	0.120536678	-0.992708862	1.587953448	0	0	0	0	0	0	0	0.330000013	Ilaita 4	0	0	0	0	0	0	0.153319642
155	2	-0.748510718	-0.663122654	1.587953448	0	0	0	0	0	0	0	0.330000013	Ilaita 4	0	0	0	0	0	0	0.172484607
155	3	-0.935016215	0.3546049	1.587953448	0	0	0	0	0	0	0	0.330000013	Ilaita 4	0	0	0	0	0	0	0.153319642
155	4	-0.239315659	0.970941842	1.587953448	0	0	0	0	0	0	0	0.330000013	Ilaita 4	0	0	0	0	17.3928566	4.170474529	0.172484607
155	5	0.663122654	0.748510718	1.587953448	0	0	0	0	1	40	1	0.330000013	Ilaita 4	0	0	0	0	0	0	0.153319642
155	6	0.992708862	-0.120536678	1.587953448	0	0	0	0	0	0	0	0.330000013	Ilaita 4	0	0	0	0	0	0	0.172484607
155	7	0.3546049	-0.935016215	1.587953448	0	0	0	0	1	0	0	0.330000013	Ilaita 4	0	0	0	0	0	0	0.169746742
156	0	0.935016215	-0.3546049	2.02600956	0	0	0	0	0	0	0	0.560000002	Ilaita 4	0	0	0	0			0.175222456
156	1	-3.22E-16	-1	2.02600956	0	0	0	0	0	0	0	0.560000002	Ilaita 4	0	0	0	0			0.161533192
156	2	-0.822983861	-0.568064749	2.02600956	0	0	0	0	1	0	0	0.560000002	Ilaita 4	0	0	0	0			0.161533192
156	3	-0.935016215	0.3546049	2.02600956	0	0	0	0	0	0	0	0.560000002	Ilaita 4	0	0	0	0			0.153319642
156	4	-0.239315659	0.970941842	2.02600956	0	0	0	0	0	0	0	0.560000002	Ilaita 4	0	0	0	0			0.172484607
156	5	0.663122654	0.748510718	2.02600956	0	0	0	0	1	0	0	0.560000002	Ilaita 4	1	1	0	0			0.158795342
156	6	0.970941842	-0.239315659	2.02600956	0	0	0	0	0	0	0	0.560000002	Ilaita 4	0	0	0	0			0.167008892
156	7	0.3546049	-0.935016215	2.02600956	0	0	0	0	0	0	0	0.560000002	Ilaita 4	0	0	0	0			0.169746742
157	0	0.935016215	-0.3546049	1.169062257	0	0	0	0	0	0	0	1	Ilaita 3	0	0	0	0	0	0	0.172484607
157	1	0.120536678	-0.992708862	1.169062257	0	0	0	0	0	0	0	1	Ilaita 3	0	0	0	0	0	0	0.153319642
157	2	-0.748510718	-0.663122654	1.169062257	1	1	1	1	0	0	0	1	Ilaita 3	1	1	1	1	5.797619343	2.407824516	0.172484607
157	3	-0.935016215	0.3546049	1.169062257	2	2	2	2	0	0	0	1	Ilaita 3	1	1	1	1	39.13393021	6.255712032	0.153319642
157	4	-0.239315659	0.970941842	1.169062257	2	2	2	1	1	17181	1	1	Ilaita 3	1	1	1	1	0	0	0.172484607
157	5	0.663122654	0.748510718	1.169062257	1	1	1	0	1	0	0	1	Ilaita 3	1	1	1	1	0	0	0.153319642
157	6	0.992708862	-0.120536678	1.169062257	3	2	0	0	1	2549	1	1	Ilaita 3	1	1	1	1	0	0	0.172484607
157	7	0.3546049	-0.935016215	1.169062257	0	0	0	0	1	1325	1	1	Ilaita 3	0	0	0	0	0	0	0.169746742
158	0	0.935016215	-0.3546049	2.392881632	2	1	1	1	0	0	0	0.889999986	Ilaita 3	1	1	1	1	17.3928566	4.170474529	0.172484607
158	1	0.120536678	-0.992708862	2.392881632	2	2	2	1	0	0	0	0.889999986	Ilaita 3	1	1	1	1	37.14406586	6.094593048	0.161533192
158	2	-0.822983861	-0.568064749	2.392881632	1	1	1	1	1	9739	1	0.889999986	Ilaita 3	1	1	1	1	18.26250076	4.27346468	0.164271042
158	3	-0.935016215	0.3546049	2.392881632	2	2	1	1	1	818	1	0.889999986	Ilaita 3	1	1	1	1	19.5669651	4.423456192	0.153319642
158	4	-0.239315659	0.970941842	2.392881632	0	0	0	0	0	0	0	0.889999986	Ilaita 3	0	0	0	0	17.3928566	4.170474529	0.172484607
158	5	0.663122654	0.748510718	2.392881632	1	1	0	0	1	4839	1	0.889999986	Ilaita 3	1	1	1	1	6.640908718	2.576996088	0.150581792
158	6	0.992708862	-0.120536678	2.392881632	0	0	0	0	1		0	0.889999986	Ilaita 3	0	0	0	0	17.12109375	4.137764454	0.175222456
158	7	0.3546049	-0.935016215	2.392881632	0	0	0	0	1	1198	1	0.889999986	Ilaita 3	0	0	0	0	0	0	0.169746742
159	0	0.935016215	-0.3546049	1.300479174	1	1	1	0	0	40	1	1	Ilaita 4	1	1	1	1	5.70703125	2.388939381	0.175222456
159	1	-3.22E-16	-1	1.300479174	0	0	0	0	1	6015	1	1	Ilaita 4	0	0	0	0	0	0	0.150581792
159	2	-0.748510718	-0.663122654	1.300479174	0	0	0	0	0	0	0	1	Ilaita 4	0	0	0	0	0	0	0.172484607
159	3	-0.935016215	0.3546049	1.300479174	0	0	0	0	1	0	0	1	Ilaita 4	0	0	0	0	0	0	0.153319642
159	4	-0.239315659	0.970941842	1.300479174	0	0	0	0	0	0	0	1	Ilaita 4	0	0	0	0	11.59523869	3.405178308	0.172484607
159	5	0.663122654	0.748510718	1.300479174	1	1	1	1	1	0	0	1	Ilaita 4	1	1	1	1	0	0	0.153319642
159	6	0.992708862	-0.120536678	1.300479174	0	0	0	0	1	0	0	1	Ilaita 4	0	0	0	0	17.12109375	4.137764454	0.175222456
159	7	0.239315659	-0.970941842	1.300479174	0	0	0	0	1	0	0	1	Ilaita 4	0	0	0	0	0	0	0.167008892
160	0	0.935016215	-0.3546049	3.0198493	0	0	0	0	0	0	0	1	Ilaita 1	0	0	0	0	0	0	0.153319642
160	1	0.239315659	-0.970941842	3.0198493	0	0	0	0	0	0	0	1	Ilaita 1	0	0	0	0	0	0	0.150581792
160	2	-0.663122654	-0.748510718	3.0198493	0	0	0	0	0	0	0	1	Ilaita 1	0	0	0	0	0	0	0.172484607
160	3	-0.970941842	0.239315659	3.0198493	0	0	0	0	0	0	0	1	Ilaita 1	0	0	0	0	0	0	0.156057492
160	4	-0.3546049	0.935016215	3.0198493	0	0	0	0	0	0	0	1	Ilaita 1	0	0	0	0	0	0	0.172484607
160	5	0.568064749	0.822983861	3.0198493	0	0	0	0	1	0	0	1	Ilaita 1	0	0	0	0	19.92272758	4.463488102	0.150581792
160	6	1	-1.61E-16	3.0198493	1	0	0	0	1	818	1	1	Ilaita 1	0	1	0	1	11.59523869	3.405178308	0.172484607
160	7	0.46472317	-0.885456026	3.0198493	0	0	0	0	1	0	0	1	Ilaita 1	0	0	0	0	0	0	0.169746742
161	0	0.935016215	-0.3546049	1.648186207	0	0	0	0	0	0	0	1	Ilaita 3	0	0	0	0	0	0	0.172484607
161	1	0.120536678	-0.992708862	1.648186207	0	0	0	0	0	0	0	1	Ilaita 3	0	0	0	0	13.0446434	3.611737013	0.153319642
161	2	-0.748510718	-0.663122654	1.648186207	0	0	0	0	1	40	1	1	Ilaita 3	0	0	0	0	0	0	0.172484607
161	3	-0.935016215	0.3546049	1.648186207	0	0	0	0	0	0	0	1	Ilaita 3	0	0	0	0	0	0	0.153319642
161	4	-0.239315659	0.970941842	1.648186207	0	0	0	0	0	0	0	1	Ilaita 3	1	1	0	0	17.3928566	4.170474529	0.172484607
161	5	0.663122654	0.748510718	1.648186207	0	0	0	0	1	0	0	1	Ilaita 3	0	0	0	0	19.22368431	4.384482384	0.156057492
161	6	0.970941842	-0.239315659	1.648186207	0	0	0	0	0	0	0	1	Ilaita 3	0	0	0	0	0	0	0.169746742
161	7	0.3546049	-0.935016215	1.648186207	0	0	0	0	1	0	0	1	Ilaita 3	0	0	0	0	0	0	0.169746742
162	0	0.935016215	-0.3546049	3.060917139	1	1	1	0	1	80	1	1	Ilaita 4	1	1	1	1	23.19047737	4.815649033	0.172484607
162	1	0.120536678	-0.992708862	3.060917139	1	1	0	0	1	299	1	1	Ilaita 4	1	1	1	1	0	0	0.153319642
162	2	-0.748510718	-0.663122654	3.060917139	0	0	0	0	0	0	0	1	Ilaita 4	0	0	0	0	23.19047737	4.815649033	0.172484607
162	3	-0.935016215	0.3546049	3.060917139	1	1	1	0	0	0	0	1	Ilaita 4	1	1	1	1	13.0446434	3.611737013	0.153319642
162	4	-0.239315659	0.970941842	3.060917139	0	0	0	0	0	0	0	1	Ilaita 4	1	1	0	0	11.59523869	3.405178308	0.172484607
162	5	0.663122654	0.748510718	3.060917139	2	2	2	1	1	612	1	1	Ilaita 4	1	1	1	1	32.6116066	5.71065712	0.153319642
162	6	0.992708862	-0.120536678	3.060917139	0	0	0	0	1	0	0	1	Ilaita 4	0	0	0	0	0	0	0.156057492
163	0	0.935016215	-0.3546049	2.280629635	2	1	1	0	0	57	1	0.889999986	Ilaita 3	1	1	1	1	23.19047737	4.815649033	0.172484607
163	1	0.120536678	-0.992708862	2.280629635	2	2	2	0	0	0	0	0.889999986	Ilaita 3	1	1	1	1	6.522321701	2.553883553	0.153319642
163	2	-0.748510718	-0.663122654	2.280629635	2	1	1	0	0	0	0	0.889999986	Ilaita 3	1	1	1	1	23.19047737	4.815649033	0.172484607
163	3	-0.935016215	0.3546049	2.280629635	1	1	1	0	0	0	0	0.889999986	Ilaita 3	1	1	1	1	0	0	0.153319642
163	4	-0.239315659	0.970941842	2.280629635	0	0	0	0	0	0	0	0.889999986	Ilaita 3	1	1	0	0	0	0	0.172484607
163	5	0.663122654	0.748510718	2.280629635	1	1	1	0	0	0	0	0.889999986	Ilaita 3	1	1	1	1	13.28181744	3.64442277	0.150581792
163	6	0.992708862	-0.120536678	2.280629635	1	0	0	0	1		0	0.889999986	Ilaita 3	0	1	0	1	28.53515625	5.34183073	0.175222456
163	7	0.3546049	-0.935016215	2.280629635	1	0	0	0	1	420	1	0.889999986	Ilaita 3	0	1	0	1	0	0	0.169746742
164	0	0.935016215	-0.3546049	2.765229225	1	1	1	0	0	0	0	1	Ilaita 4	1	1	1	1	11.59523869	3.405178308	0.172484607
164	1	0.120536678	-0.992708862	2.765229225	0	0	0	0	0	0	0	1	Ilaita 4	0	0	0	0	0	0	0.156057492
164	2	-0.822983861	-0.568064749	2.765229225	0	0	0	0	1	0	0	1	Ilaita 4	0	0	0	0	11.78225803	3.432529449	0.169746742
164	3	-0.935016215	0.3546049	2.765229225	1	1	1	0	1	9127	1	1	Ilaita 4	1	1	1	1	0	0	0.153319642
164	4	-0.239315659	0.970941842	2.765229225	0	0	0	0	0	0	0	1	Ilaita 4	1	1	0	0	28.98809624	5.384059429	0.172484607
164	5	0.663122654	0.748510718	2.765229225	1	1	1	1	1	0	0	1	Ilaita 4	1	1	1	1	12.38135624	3.518715143	0.161533192
164	6	0.970941842	-0.239315659	2.765229225	1	1	1	0	0	0	0	1	Ilaita 4	1	1	1	1	6.087500095	2.467285872	0.164271042
164	7	0.3546049	-0.935016215	2.765229225	1	0	0	0	1	0	0	1	Ilaita 4	0	1	0	1	11.78225803	3.432529449	0.169746742
165	0	0.822983861	-0.568064749		0	0	0	0	0		0	0	Ilaita 3	0	0	0	0	0	0	0.134154692
165	1	0.120536678	-0.992708862		0	0	0	0	0	0	0	0	Ilaita 3	0	0	0	0	45.65625	6.756940842	0.153319642
165	2	-0.748510718	-0.663122654		1	1	1	1	1	0	0	0	Ilaita 3	1	1	1	1	11.59523869	3.405178308	0.172484607
165	3	-0.935016215	0.3546049		2	2	2	2	1	0	0	0	Ilaita 3	1	1	1	1	13.28181744	3.64442277	0.150581792
165	4	-0.239315659	0.970941842		2	1	0	0	1	0	0	0	Ilaita 3	1	1	1	1	22.828125	4.777878761	0.175222456
165	5	0.663122654	0.748510718		2	2	1	0	1	0	0	0	Ilaita 3	1	1	1	1	18.89224243	4.346520901	0.158795342
165	6	0.970941842	-0.239315659		2	2	2	0	1	179	1	0	Ilaita 3	1	1	1	1	11.97540951	3.460550547	0.167008892
165	7	0.3546049	-0.935016215		3	3	3	1	1	0	0	0	Ilaita 3	1	1	1	1	35.34677124	5.945314884	0.169746742
166	0	0.935016215	-0.3546049	3.137577057	0	0	0	0	0	0	0	0.889999986	Ilaita 3	0	0	0	0	11.4140625	3.378470421	0.175222456
166	1	-3.22E-16	-1	3.137577057	1	0	0	0	1	98	1	0.889999986	Ilaita 3	0	1	0	1	6.522321701	2.553883553	0.153319642
166	2	-0.822983861	-0.568064749	3.137577057	0	0	0	0	0	0	0	0.889999986	Ilaita 3	0	0	0	0	23.56451607	4.854329586	0.169746742
166	3	-0.935016215	0.3546049	3.137577057	1	0	0	0	1	325	1	0.889999986	Ilaita 3	0	1	0	1	26.0892868	5.107767105	0.153319642
166	4	-0.239315659	0.970941842	3.137577057	0	0	0	0	1	98	1	0.889999986	Ilaita 3	0	0	0	0	28.98809624	5.384059429	0.172484607
166	5	0.663122654	0.748510718	3.137577057	1	0	0	0	1	69	1	0.889999986	Ilaita 3	0	1	0	1	0	0	0.156057492
166	6	0.970941842	-0.239315659	3.137577057	0	0	0	0	1	0	0	0.889999986	Ilaita 3	0	0	0	0	17.67338562	4.203972816	0.169746742
166	7	0.3546049	-0.935016215	3.137577057	1	0	0	0	1	150	1	0.889999986	Ilaita 3	0	1	0	1	0	0	0.169746742
167	0	0.935016215	-0.3546049	1.48939085	1	1	1	1	0	0	0	0.330000013	Ilaita 3	1	1	1	1	5.70703125	2.388939381	0.175222456
167	1	-3.22E-16	-1	1.48939085	0	0	0	0	0	0	0	0.330000013	Ilaita 3	0	0	0	0	0	0	0.150581792
167	2	-0.748510718	-0.663122654	1.48939085	0	0	0	0	0	0	0	0.330000013	Ilaita 3	0	0	0	0	0	0	0.172484607
167	3	-0.935016215	0.3546049	1.48939085	1	1	1	1	0	0	0	0.330000013	Ilaita 3	1	1	1	1	13.0446434	3.611737013	0.153319642
167	4	-0.239315659	0.970941842	1.48939085	3	2	2	2	1	20732	1	0.330000013	Ilaita 3	1	1	1	1	17.3928566	4.170474529	0.172484607
167	5	0.663122654	0.748510718	1.48939085	0	0	0	0	1	69	1	0.330000013	Ilaita 3	0	0	0	0	0	0	0.153319642
167	6	0.992708862	-0.120536678	1.48939085	0	0	0	0	1	0	0	0.330000013	Ilaita 3	1	1	0	0	5.797619343	2.407824516	0.172484607
167	7	0.3546049	-0.935016215	1.48939085	1	1	0	0	1	106	1	0.330000013	Ilaita 3	1	1	1	1	17.67338562	4.203972816	0.169746742
168	0	0.935016215	-0.3546049	1.401779652	0	0	0	0	0	0	0	1	Ilaita 3	0	0	0	0	0	0	0.172484607
168	1	0.120536678	-0.992708862	1.401779652	0	0	0	0	0	0	0	1	Ilaita 3	0	0	0	0	0	0	0.161533192
168	2	-0.822983861	-0.568064749	1.401779652	0	0	0	0	0	0	0	1	Ilaita 3	0	0	0	0	0	0	0.164271042
168	3	-0.935016215	0.3546049	1.401779652	0	0	0	0	0	0	0	1	Ilaita 3	0	0	0	0	13.0446434	3.611737013	0.153319642
168	4	-0.239315659	0.970941842	1.401779652	1	1	1	0	1	375	1	1	Ilaita 3	1	1	1	1	0	0	0.172484607
168	5	0.663122654	0.748510718	1.401779652	0	0	0	0	1	0	0	1	Ilaita 3	0	0	0	0	0	0	0.153319642
168	6	0.992708862	-0.120536678	1.401779652	1	1	1	1	1	0	0	1	Ilaita 3	1	1	1	1	5.797619343	2.407824516	0.172484607
168	7	0.3546049	-0.935016215	1.401779652	0	0	0	0	0	0	0	1	Ilaita 3	0	0	0	0	0	0	0.169746742
169	0	0.935016215	-0.3546049	1.442847371	0	0	0	0	0	0	0	1	Ilaita 4	0	0	0	0	0	0	0.175222456
169	1	-3.22E-16	-1	1.442847371	0	0	0	0	0	0	0	1	Ilaita 4	0	0	0	0	0	0	0.150581792
169	2	-0.748510718	-0.663122654	1.442847371	0	0	0	0	1	0	0	1	Ilaita 4	0	0	0	0	0	0	0.172484607
169	3	-0.935016215	0.3546049	1.442847371	0	0	0	0	0	0	0	1	Ilaita 4	0	0	0	0	0	0	0.153319642
169	4	-0.239315659	0.970941842	1.442847371	1	1	1	0	0	0	0	1	Ilaita 4	1	1	1	1	28.98809624	5.384059429	0.172484607
169	5	0.663122654	0.748510718	1.442847371	0	0	0	0	1	0	0	1	Ilaita 4	0	0	0	0	0	0	0.153319642
169	6	0.992708862	-0.120536678	1.442847371	0	0	0	0	1	0	0	1	Ilaita 4	0	0	0	0	5.797619343	2.407824516	0.172484607
169	7	0.3546049	-0.935016215	1.442847371	1	0	0	0	1	410	1	1	Ilaita 4	0	1	0	1	5.891129017	2.427164793	0.169746742
170	0	0.935016215	-0.3546049	2.392881632	0	0	0	0	1	1448	1	1	Ilaita 3	0	0	0	0	11.59523869	3.405178308	0.172484607
170	1	0.120536678	-0.992708862	2.392881632	0	0	0	0	1	959	1	1	Ilaita 3	0	0	0	0	0	0	0.153319642
170	2	-0.748510718	-0.663122654	2.392881632	0	0	0	0	1	283	1	1	Ilaita 3	0	0	0	0	5.797619343	2.407824516	0.172484607
170	3	-0.935016215	0.3546049	2.392881632	0	0	0	0	1	339	1	1	Ilaita 3	0	0	0	0	26.0892868	5.107767105	0.153319642
170	4	-0.239315659	0.970941842	2.392881632	0	0	0	0	1	240	1	1	Ilaita 3	0	0	0	0	11.59523869	3.405178308	0.172484607
170	5	0.663122654	0.748510718	2.392881632	0	0	0	0	1	80	1	1	Ilaita 3	1	1	0	0	26.0892868	5.107767105	0.153319642
170	6	0.992708862	-0.120536678	2.392881632	0	0	0	0	1	1580	1	1	Ilaita 3	1	1	0	0	28.98809624	5.384059429	0.172484607
170	7	0.3546049	-0.935016215	2.392881632	0	0	0	0	1	1114	1	1	Ilaita 3	0	0	0	0	5.891129017	2.427164793	0.169746742
171	0	0.935016215	-0.3546049	2.609171867	2	2	2	1	0	0	0	1	Ilaita 3	1	1	1	1	11.59523869	3.405178308	0.172484607
171	1	0.120536678	-0.992708862	2.609171867	0	0	0	0	1	69	1	1	Ilaita 3	0	0	0	0	0	0	0.158795342
171	2	-0.822983861	-0.568064749	2.609171867	0	0	0	0	1	398	1	1	Ilaita 3	1	1	0	0	5.987704754	2.446978807	0.167008892
171	3	-0.935016215	0.3546049	2.609171867	0	0	0	0	1	2498	1	1	Ilaita 3	0	0	0	0	26.0892868	5.107767105	0.153319642
171	4	-0.239315659	0.970941842	2.609171867	0	0	0	0	1	2074	1	1	Ilaita 3	0	0	0	0	34.7857132	5.897941589	0.172484607
171	5	0.663122654	0.748510718	2.609171867	0	0	0	0	1	1807	1	1	Ilaita 3	1	1	0	0	6.522321701	2.553883553	0.153319642
171	6	0.992708862	-0.120536678	2.609171867	1	1	0	0	1	958	1	1	Ilaita 3	1	1	1	1	0	0	0.172484607
171	7	0.3546049	-0.935016215	2.609171867	0	0	0	0	0	0	0	1	Ilaita 3	0	0	0	0	5.891129017	2.427164793	0.169746742
172	0	0.935016215	-0.3546049		0	0	0	0	0	0	0	1	Ilaita 3	0	0	0	0	0	0	0.156057492
172	1	0.120536678	-0.992708862		0	0	0	0	0	0	0	1	Ilaita 3	0	0	0	0	0	0	0.158795342
172	2	-0.822983861	-0.568064749		0	0	0	0	0	0	0	1	Ilaita 3	0	0	0	0	0	0	0.172484607
172	3	-0.885456026	0.46472317		0	0	0	0	0	0	0	1	Ilaita 3	0	0	0	0	20.29166603	4.504627228	0.147843942
172	4	-0.239315659	0.970941842		0	0	0	0	1	10061	1	1	Ilaita 3	0	0	0	0	0	0	0.175222456
172	5	0.748510718	0.663122654		0	0	0	0	1	0	0	1	Ilaita 3	0	0	0	0	6.640908718	2.576996088	0.150581792
172	6	0.992708862	-0.120536678		0	0	0	0	0	0	0	1	Ilaita 3	0	0	0	0	0	0	0.172484607
172	7	0.3546049	-0.935016215		0	0	0	0	1	0	0	1	Ilaita 3	0	0	0	0	0	0	0.156057492
173	0	0.935016215	-0.3546049	0.974674881	0	0	0	0	1	27434	1	1	Ilaita 3	0	0	0	0	0	0	0.172484607
173	1	0.120536678	-0.992708862	0.974674881	1	1	1	1	0	0	0	1	Ilaita 3	1	1	1	1	71.7455368	8.470273972	0.153319642
173	2	-0.748510718	-0.663122654	0.974674881	2	2	2	1	1	6917	1	1	Ilaita 3	1	1	1	1	5.797619343	2.407824516	0.172484607
173	3	-0.935016215	0.3546049	0.974674881	1	1	1	0	1	277	1	1	Ilaita 3	1	1	1	1	19.5669651	4.423456192	0.153319642
173	4	-0.239315659	0.970941842	0.974674881	2	2	1	0	1	6354	1	1	Ilaita 3	1	1	1	1	17.3928566	4.170474529	0.172484607
173	5	0.663122654	0.748510718	0.974674881	0	0	0	0	1	0	0	1	Ilaita 3	0	0	0	0	26.0892868	5.107767105	0.153319642
173	6	0.992708862	-0.120536678	0.974674881	0	0	0	0	1	0	0	1	Ilaita 3	0	0	0	0	5.797619343	2.407824516	0.172484607
173	7	0.3546049	-0.935016215	0.974674881	0	0	0	0	1	0	0	1	Ilaita 3	0	0	0	0	0	0	0.169746742
174	0	0.935016215	-0.3546049	1.738535285	0	0	0	0	0	0	0	0.889999986	Ilaita 3	0	0	0	0	11.59523869	3.405178308	0.172484607
174	1	0.120536678	-0.992708862	1.738535285	0	0	0	0	1	410	1	0.889999986	Ilaita 3	0	0	0	0	19.5669651	4.423456192	0.153319642
174	2	-0.748510718	-0.663122654	1.738535285	0	0	0	0	1	1910	1	0.889999986	Ilaita 3	0	0	0	0	11.59523869	3.405178308	0.172484607
174	3	-0.935016215	0.3546049	1.738535285	0	0	0	0	1	1299	1	0.889999986	Ilaita 3	1	1	0	0	6.522321701	2.553883553	0.153319642
174	4	-0.239315659	0.970941842	1.738535285	0	0	0	0	1	693	1	0.889999986	Ilaita 3	0	1	0	0	0	0	0.172484607
174	5	0.663122654	0.748510718	1.738535285	0	0	0	0	0		0	0.889999986	Ilaita 3	1	1	0	0	31.48707008	5.611333847	0.158795342
174	6	0.970941842	-0.239315659	1.738535285	0	0	0	0	1	196	1	0.889999986	Ilaita 3	0	0	0	0	11.97540951	3.460550547	0.167008892
174	7	0.3546049	-0.935016215	1.738535285	0	0	0	0	1	431	1	0.889999986	Ilaita 3	0	0	0	0	5.891129017	2.427164793	0.169746742
175	0	0.935016215	-0.3546049	2.96235466	1	1	1	0	1	379	1	0	Ilaita 3	1	1	1	1	0	0	0.172484607
175	1	0.120536678	-0.992708862	2.96235466	1	0	0	0	1	0	0	0	Ilaita 3	0	1	0	1	6.522321701	2.553883553	0.153319642
175	2	-0.748510718	-0.663122654	2.96235466	0	0	0	0	0	0	0	0	Ilaita 3	0	0	0	0	11.59523869	3.405178308	0.172484607
175	3	-0.935016215	0.3546049	2.96235466	0	0	0	0	0	0	0	0	Ilaita 3	1	1	0	0	45.65625	6.756940842	0.153319642
175	4	-0.239315659	0.970941842	2.96235466	0	0	0	0	1	831	1	0	Ilaita 3	1	1	0	0	0	0	0.156057492
175	6	0.992708862	-0.120536678	2.96235466	0	0	0	0	1	0	0	0	Ilaita 3	0	1	0	0	11.59523869	3.405178308	0.172484607
175	7	0.3546049	-0.935016215	2.96235466	0	0	0	0	1	990	1	0	Ilaita 3	0	0	0	0	17.67338562	4.203972816	0.169746742
176	0	0.935016215	-0.3546049	1.409993172	1	1	1	1	0	0	0	0	Ilaita 3	1	1	1	1	5.797619343	2.407824516	0.172484607
176	1	0.120536678	-0.992708862	1.409993172	1	0	0	0	1	11457	1	0	Ilaita 3	0	1	0	1	29.45564461	5.427305698	0.169746742
176	2	-3.22E-16	-1	1.409993172	1	0	0	0	1	179	1	0	Ilaita 3	1	1	0	1	19.22368431	4.384482384	0.156057492
176	3	-0.935016215	0.3546049	1.409993172	0	0	0	0	1	219	1	0	Ilaita 3	1	1	0	0	0	0	0.153319642
176	4	-0.239315659	0.970941842	1.409993172	1	0	0	0	0	0	0	0	Ilaita 3	1	1	0	1	23.19047737	4.815649033	0.172484607
176	5	0.663122654	0.748510718	1.409993172	2	1	1	0	1	0	0	0	Ilaita 3	1	1	1	1	25.1896553	5.018929482	0.158795342
176	6	0.970941842	-0.239315659	1.409993172	0	0	0	0	1	98	1	0	Ilaita 3	0	0	0	0	17.3928566	4.170474529	0.172484607
176	7	0.239315659	-0.970941842	1.409993172	0	0	0	0	1	1448	1	0	Ilaita 3	1	1	0	0	12.17500019	3.489269257	0.164271042
177	0	0.885456026	-0.46472317	1.223819256	1	0	0	0	0	0	0	0	Sunuhu 2	0	1	0	1	11.4140625	3.378470421	0.175222456
177	1	-3.22E-16	-1	1.223819256	0	0	0	0	1	0	0	0	Sunuhu 2	0	0	0	0	0	0	0.153319642
177	2	-0.822983861	-0.568064749	1.223819256	0	0	0	0	1	575	1	0	Sunuhu 2	0	0	0	0	5.619230747	2.370491743	0.177960306
177	3	-3.22E-16	-1	1.223819256	1	0	0	0	1	2961	1	0	Sunuhu 2	0	1	0	1	13.0446434	3.611737013	0.153319642
177	4	-0.120536678	0.992708862	1.223819256	0	0	0	0	1	8744	1	0	Sunuhu 2	0	0	0	0	11.97540951	3.460550547	0.167008892
177	5	0.748510718	0.663122654	1.223819256	1	0	0	0	1	540	1	0	Sunuhu 2	1	1	0	1	19.5669651	4.423456192	0.153319642
177	6	0.970941842	-0.239315659	1.223819256	1	0	0	0	1	4734	1	0	Sunuhu 2	0	1	0	1	11.23846149	3.352381468	0.177960306
177	7	0.239315659	-0.970941842	1.223819256	0	0	0	0	1	280	1	0	Sunuhu 2	1	1	0	0	0	0	0.164271042
178	0	0.885456026	-0.46472317	2.384668112	0	0	0	0	0	0	0	0	Sunuhu 2	0	1	0	0	0	0	0.175222456
178	1	-3.22E-16	-1	2.384668112	0	0	0	0	0	0	0	0	Sunuhu 2	0	0	0	0	6.522321701	2.553883553	0.153319642
178	2	-0.822983861	-0.568064749	2.384668112	0	0	0	0	1	2245	1	0	Sunuhu 2	0	0	0	0	11.23846149	3.352381468	0.177960306
178	3	-3.22E-16	-1	2.384668112	0	0	0	0	1	1871	1	0	Sunuhu 2	1	1	0	0	20.29166603	4.504627228	0.147843942
178	4	-0.120536678	0.992708862	2.384668112	0	0	0	0	1	69	1	0	Sunuhu 2	0	0	0	0	11.59523869	3.405178308	0.172484607
178	5	0.748510718	0.663122654	2.384668112	0	0	0	0	1	196	1	0	Sunuhu 2	0	0	0	0	32.6116066	5.71065712	0.153319642
178	6	0.970941842	-0.239315659	2.384668112	0	0	0	0	1	69	1	0	Sunuhu 2	0	0	0	0	5.70703125	2.388939381	0.175222456
178	7	0.239315659	-0.970941842	2.384668112	0	0	0	0	1	40	1	0	Sunuhu 2	0	0	0	0	17.96311569	4.23829174	0.167008892
180	0	0.885456026	-0.46472317	1.541409969	0	0	0	0	0	0	0	1	Sunuhu 1	0	0	0	0	0	0	0.156057492
180	1	0.120536678	-0.992708862	1.541409969	0	0	0	0	0	0	0	1	Sunuhu 1	0	0	0	0	19.5669651	4.423456192	0.153319642
180	2	-0.748510718	-0.663122654	1.541409969	0	0	0	0	1	361	1	1	Sunuhu 1	0	0	0	0	0	0	0.172484607
180	3	-0.935016215	0.3546049	1.541409969	0	0	0	0	1	0	0	1	Sunuhu 1	0	0	0	0	13.0446434	3.611737013	0.153319642
180	4	-0.239315659	0.970941842	1.541409969	0	0	0	0	1	219	1	1	Sunuhu 1	0	0	0	0	0	0	0.172484607
180	5	0.663122654	0.748510718	1.541409969	1	0	0	0	1	219	1	1	Sunuhu 1	1	1	0	1	0	0	0.153319642
180	6	0.992708862	-0.120536678	1.541409969	0	0	0	0	1	0	0	1	Sunuhu 1	0	0	0	0	23.19047737	4.815649033	0.172484607
180	7	0.3546049	-0.935016215	1.541409969	0	0	0	0	1	408	1	1	Sunuhu 1	0	0	0	0	0	0	0.169746742
181	0	0.885456026	-0.46472317	1.054072499	2	2	1	0	1	0	0	0	Sunuhu 2	1	1	1	1	22.828125	4.777878761	0.175222456
181	1	-3.22E-16	-1	1.054072499	0	0	0	0	1	1322	1	0	Sunuhu 2	0	0	0	0	32.6116066	5.71065712	0.153319642
181	2	-0.822983861	-0.568064749	1.054072499	0	0	0	0	1	1306	1	0	Sunuhu 2	0	0	0	0	23.19047737	4.815649033	0.172484607
181	3	-0.885456026	0.46472317	1.054072499	1	1	1	0	1	2813	1	0	Sunuhu 2	1	1	1	1	39.13393021	6.255712032	0.153319642
181	4	-0.120536678	0.992708862	1.054072499	1	1	1	0	1	1045	1	0	Sunuhu 2	1	1	1	1	17.3928566	4.170474529	0.172484607
181	5	0.748510718	0.663122654	1.054072499	0	0	0	0	1	0	0	0	Sunuhu 2	0	0	0	0	0	0	0.153319642
181	6	0.970941842	-0.239315659	1.054072499	0	0	0	0	0	0	0	0	Sunuhu 2	0	0	0	0	22.47692299	4.740983486	0.177960306
181	7	0.239315659	-0.970941842	1.054072499	0	0	0	0	1	679	1	0	Sunuhu 2	0	0	0	0	6.087500095	2.467285872	0.164271042
182	0	0.885456026	-0.46472317		0	0	0	0	0	0	0	0	Sunuhu 2	0	1	0	0	5.70703125	2.388939381	0.175222456
182	1	-3.22E-16	-1		0	0	0	0	0	0	0	0	Sunuhu 2	0	0	0	0	0	0	0.156057492
183	0	0.885456026	-0.46472317		0	0	0	0	0	0	0	0	Sunuhu 2	1	1	0	0	11.4140625	3.378470421	0.175222456
183	1	-3.22E-16	-1		1	0	0	0	1	1172	1	0	Sunuhu 2	0	1	0	1	12.81578922	3.579914808	0.156057492
183	2	-0.822983861	-0.568064749		0	0	0	0	1	6050	1	0	Sunuhu 2	0	0	0	0	0	0	0.175222456
183	3	-3.22E-16	-1		0	0	0	0	0	0	0	0	Sunuhu 2	1	1	0	0	6.763888836	2.600747824	0.147843942
183	4	-0.120536678	0.992708862		0	0	0	0	0	0	0	0	Sunuhu 2	0	0	0	0	28.98809624	5.384059429	0.172484607
183	5	0.748510718	0.663122654		0	0	0	0	1	69	1	0	Sunuhu 2	0	0	0	0	45.65625	6.756940842	0.153319642
183	6	0.970941842	-0.239315659		0	0	0	0	1	113	1	0	Sunuhu 2	0	0	0	0	11.4140625	3.378470421	0.175222456
183	7	0.239315659	-0.970941842		0	0	0	0	1	170	1	0	Sunuhu 2	0	0	0	0	17.96311569	4.23829174	0.167008892
185	0	0.885456026	-0.46472317	2.171115637	1	0	0	0	0	0	0	0	Sunuhu 2	0	1	0	1	68.484375	8.275528908	0.175222456
185	1	-3.22E-16	-1	2.171115637	0	0	0	0	1	150	1	0	Sunuhu 2	0	0	0	0	18.89224243	4.346520901	0.158795342
185	2	-0.822983861	-0.568064749	2.171115637	0	0	0	0	1	0	0	0	Sunuhu 2	0	0	0	0	17.3928566	4.170474529	0.172484607
185	3	-3.22E-16	-1	2.171115637	1	1	1	0	1	63	1	0	Sunuhu 2	1	1	1	1	47.34722137	6.880931854	0.147843942
185	4	-0.120536678	0.992708862	2.171115637	1	1	0	0	1	419	1	0	Sunuhu 2	1	1	1	1	17.3928566	4.170474529	0.172484607
185	5	0.748510718	0.663122654	2.171115637	0	0	0	0	1	478	1	0	Sunuhu 2	1	1	0	0	39.13393021	6.255712032	0.153319642
185	6	0.970941842	-0.239315659	2.171115637	0	0	0	0	1	0	0	0	Sunuhu 2	0	0	0	0	22.47692299	4.740983486	0.177960306
185	7	0.239315659	-0.970941842	2.171115637	0	0	0	0	1	2453	1	0	Sunuhu 2	0	0	0	0	0	0	0.164271042
186	0	0.885456026	-0.46472317	1.330595493	0	0	0	0	1	1837	1	0	Sunuhu 2	0	0	0	0	22.828125	4.777878761	0.175222456
186	1	-3.22E-16	-1	1.330595493	2	1	0	0	1	4672	1	0	Sunuhu 2	1	1	1	1	25.63157845	5.062763691	0.156057492
186	2	-0.822983861	-0.568064749	1.330595493	0	0	0	0	1	1131	1	0	Sunuhu 2	0	0	0	0	17.67338562	4.203972816	0.169746742
186	3	-0.885456026	0.46472317	1.330595493	1	0	0	0	1	1329	1	0	Sunuhu 2	0	1	0	1	26.0892868	5.107767105	0.153319642
186	4	-0.120536678	0.992708862	1.330595493	1	0	0	0	1	692	1	0	Sunuhu 2	0	1	0	1	5.797619343	2.407824516	0.172484607
186	5	0.748510718	0.663122654	1.330595493	1	1	1	1	1	237	1	0	Sunuhu 2	1	1	1	1	39.13393021	6.255712032	0.153319642
186	6	0.970941842	-0.239315659	1.330595493	0	0	0	0	1	661	1	0	Sunuhu 2	0	0	0	0	5.534090996	2.352464914	0.180698156
186	7	0.239315659	-0.970941842	1.330595493	0	0	0	0	1	410	1	0	Sunuhu 2	0	0	0	0	18.57203293	4.309528351	0.161533192
187	0	0.885456026	-0.46472317	1.357973933	0	0	0	0	0	0	0	1	Ilaita 4	0	0	0	0	0	0	0.167008892
187	1	0.120536678	-0.992708862	1.357973933	0	0	0	0	0	0	0	1	Ilaita 4	0	0	0	0	0	0	0.153319642
187	2	-0.748510718	-0.663122654	1.357973933	0	0	0	0	0	0	0	1	Ilaita 4	0	0	0	0	0	0	0.172484607
187	3	-0.935016215	0.3546049	1.357973933	1	1	1	1	0	0	0	1	Ilaita 4	1	1	1	1	6.522321701	2.553883553	0.153319642
187	4	-0.239315659	0.970941842	1.357973933	1	0	0	0	1	0	0	1	Ilaita 4	0	1	0	1	0	0	0.172484607
187	5	0.663122654	0.748510718	1.357973933	1	1	1	1	1	351	1	1	Ilaita 4	1	1	1	1	18.57203293	4.309528351	0.161533192
187	6	0.970941842	-0.239315659	1.357973933	1	1	0	0	1	40	1	1	Ilaita 4	1	1	1	1	11.97540951	3.460550547	0.167008892
187	7	0.239315659	-0.970941842	1.357973933	0	0	0	0	1	1015	1	1	Ilaita 4	0	0	0	0	5.987704754	2.446978807	0.167008892
188	0	0.885456026	-0.46472317		0	0	0	0	0	0	0	1	Ilaita 4	0	0	0	0	0	0	0.167008892
188	1	0.120536678	-0.992708862		1	1	1	1	0	0	0	1	Ilaita 4	1	1	1	1	6.087500095	2.467285872	0.164271042
188	2	-0.822983861	-0.568064749		0	0	0	0	0	0	0	1	Ilaita 4	0	0	0	0	6.19067812	2.488107443	0.161533192
188	3	-0.935016215	0.3546049		0	0	0	0	1	4259	1	1	Ilaita 4	1	1	0	0	0	0	0.156057492
189	0	0.885456026	-0.46472317	1.483915091	0	0	0	0	0	0	0	1	Ilaita 4	1	1	0	0	0	0	0.169746742
189	1	-3.22E-16	-1	1.483915091	1	1	1	1	0	0	0	1	Ilaita 4	1	1	1	1	6.640908718	2.576996088	0.150581792
189	2	-0.748510718	-0.663122654	1.483915091	1	1	0	0	0	0	0	1	Ilaita 4	1	1	1	1	11.59523869	3.405178308	0.172484607
189	3	-0.935016215	0.3546049	1.483915091	0	0	0	0	1	300	1	1	Ilaita 4	0	1	0	0	19.5669651	4.423456192	0.153319642
189	4	-0.239315659	0.970941842	1.483915091	2	2	2	0	1	9523	1	1	Ilaita 4	1	1	1	1	23.19047737	4.815649033	0.172484607
189	5	0.663122654	0.748510718	1.483915091	0	0	0	0	1	0	0	1	Ilaita 4	0	0	0	0	0	0	0.153319642
189	6	0.992708862	-0.120536678	1.483915091	0	0	0	0	1	0	0	1	Ilaita 4	0	0	0	0	28.98809624	5.384059429	0.172484607
189	7	0.3546049	-0.935016215	1.483915091	0	0	0	0	1	160	1	1	Ilaita 4	0	0	0	0	0	0	0.169746742
190	0	0.885456026	-0.46472317	1.741273046	0	0	0	0	1	0	0	1	Ilaita 4	0	0	0	0	17.12109375	4.137764454	0.175222456
190	1	-3.22E-16	-1	1.741273046	0	0	0	0	1	155	1	1	Ilaita 4	0	0	0	0	20.67452812	4.546925068	0.145106092
190	2	-0.748510718	-0.663122654	1.741273046	0	0	0	0	1	69	1	1	Ilaita 4	0	0	0	0	5.619230747	2.370491743	0.177960306
190	3	-0.885456026	0.46472317	1.741273046	2	0	0	0	1	160	1	1	Ilaita 4	0	1	0	1	6.891509533	2.625168562	0.145106092
190	4	-0.239315659	0.970941842	1.741273046	0	0	0	0	1	80	1	1	Ilaita 4	1	1	0	0	22.828125	4.777878761	0.175222456
190	5	0.663122654	0.748510718	1.741273046	0	0	0	0	1	0	0	1	Ilaita 4	0	0	0	0	6.522321701	2.553883553	0.153319642
190	6	0.992708862	-0.120536678	1.741273046	1	0	0	0	1	57	1	1	Ilaita 4	0	1	0	1	11.59523869	3.405178308	0.172484607
190	7	0.3546049	-0.935016215	1.741273046	0	0	0	0	0	0	0	1	Ilaita 4	0	0	0	0	5.891129017	2.427164793	0.169746742
191	0	0.885456026	-0.46472317	1.357973933	0	0	0	0	0	0	0	1	Ilaita 4	0	0	0	0	0	0	0.167008892
191	1	0.120536678	-0.992708862	1.357973933	0	0	0	0	0	0	0	1	Ilaita 4	0	0	0	0	0	0	0.164271042
191	2	-0.822983861	-0.568064749	1.357973933	0	0	0	0	0	0	0	1	Ilaita 4	1	1	0	0	0	0	0.161533192
191	3	-0.935016215	0.3546049	1.357973933	2	2	2	1	0	0	0	1	Ilaita 4	1	1	1	1	13.28181744	3.64442277	0.150581792
191	4	-0.239315659	0.970941842	1.357973933	2	2	2	2	1	8351	1	1	Ilaita 4	1	1	1	1	19.22368431	4.384482384	0.156057492
191	5	0.568064749	0.822983861	1.357973933	1	1	1	1	0	0	0	1	Ilaita 4	1	1	1	1	26.0892868	5.107767105	0.153319642
191	6	1	-1.61E-16	1.357973933	0	0	0	0	1	7444	1	1	Ilaita 4	1	1	0	0	0	0	0.156057492
192	0	0.885456026	-0.46472317	1.451060891	0	0	0	0	0	0	0	1	Ilaita 4	0	0	0	0			0.167008892
192	1	0.120536678	-0.992708862	1.451060891	0	0	0	0	0	0	0	1	Ilaita 4	0	0	0	0			0.153319642
192	2	-0.748510718	-0.663122654	1.451060891	0	0	0	0	0	0	0	1	Ilaita 4	0	0	0	0			0.172484607
192	3	-0.935016215	0.3546049	1.451060891	0	0	0	0	0	0	0	1	Ilaita 4	0	0	0	0			0.158795342
192	4	-0.120536678	0.992708862	1.451060891	0	0	0	0	1	0	0	1	Ilaita 4	0	1	0	0			0.167008892
192	5	0.663122654	0.748510718	1.451060891	0	0	0	0	0	0	0	1	Ilaita 4	1	1	0	0			0.153319642
192	6	0.992708862	-0.120536678	1.451060891	0	0	0	0	1	0	0	1	Ilaita 4	0	0	0	0			0.172484607
192	7	0.3546049	-0.935016215	1.451060891	0	0	0	0	0	0	0	1	Ilaita 4	0	0	0	0			0.169746742
193	0	0.885456026	-0.46472317	2.757015705	1	1	1	1	0	0	0	1	Ilaita 4	1	1	1	1	5.797619343	2.407824516	0.172484607
193	1	-3.22E-16	-1	2.757015705	1	1	1	1	0	0	0	1	Ilaita 4	1	1	1	1	6.763888836	2.600747824	0.147843942
193	2	-0.748510718	-0.663122654	2.757015705	0	0	0	0	1	0	0	1	Ilaita 4	0	0	0	0	11.59523869	3.405178308	0.172484607
193	3	-0.935016215	0.3546049	2.757015705	1	1	0	0	1	901	1	1	Ilaita 4	1	1	1	1	32.6116066	5.71065712	0.153319642
193	4	-0.239315659	0.970941842	2.757015705	0	0	0	0	1	1085	1	1	Ilaita 4	0	0	0	0	0	0	0.172484607
193	5	0.663122654	0.748510718	2.757015705	1	1	0	0	1	0	0	1	Ilaita 4	1	1	1	1	19.5669651	4.423456192	0.153319642
193	6	0.992708862	-0.120536678	2.757015705	1	1	1	0	1	325	1	1	Ilaita 4	1	1	1	1	17.3928566	4.170474529	0.172484607
193	7	0.3546049	-0.935016215	2.757015705	0	0	0	0	1	8686	1	1	Ilaita 4	0	0	0	0	0	0	0.169746742
194	0	0.885456026	-0.46472317	0.99110198	0	0	0	0	0	0	0	1	Ilaita 4	0	0	0	0	0	0	0.172484607
194	1	-3.22E-16	-1	0.99110198	0	0	0	0	0	0	0	1	Ilaita 4	0	0	0	0	0	0	0.147843942
194	2	-0.748510718	-0.663122654	0.99110198	0	0	0	0	0	0	0	1	Ilaita 4	0	0	0	0	0	0	0.172484607
194	3	-0.935016215	0.3546049	0.99110198	0	0	0	0	0	0	0	1	Ilaita 4	0	0	0	0	0	0	0.153319642
194	4	-0.239315659	0.970941842	0.99110198	0	0	0	0	0	0	0	1	Ilaita 4	0	0	0	0	0	0	0.172484607
194	5	0.663122654	0.748510718	0.99110198	2	2	2	2	0	0	0	1	Ilaita 4	1	1	1	1	19.5669651	4.423456192	0.153319642
194	6	0.992708862	-0.120536678	0.99110198	2	1	0	0	1	807	1	1	Ilaita 4	1	1	1	1	0	0	0.172484607
194	7	0.3546049	-0.935016215	0.99110198	1	1	1	1	1	1026	1	1	Ilaita 4	1	1	1	1	0	0	0.169746742
195	0	0.885456026	-0.46472317	1.48939085	1	1	0	0	1	0	0	0.889999986	Ilaita 4	1	1	1	1	29.93852425	5.471610546	0.167008892
195	1	0.120536678	-0.992708862	1.48939085	1	1	1	1	1	12841	1	0.889999986	Ilaita 4	1	1	1	1	6.522321701	2.553883553	0.153319642
195	2	-0.748510718	-0.663122654	1.48939085	1	1	1	1	1	0	0	0.889999986	Ilaita 4	1	1	1	1	28.98809624	5.384059429	0.172484607
195	3	-0.935016215	0.3546049	1.48939085	1	1	1	0	1	24973	1	0.889999986	Ilaita 4	1	1	1	1	6.522321701	2.553883553	0.153319642
195	4	-0.239315659	0.970941842	1.48939085	1	1	1	1	1	0	0	0.889999986	Ilaita 4	1	1	1	1	0	0	0.169746742
195	5	0.663122654	0.748510718	1.48939085	1	0	0	0	0	0	0	0.889999986	Ilaita 4	0	1	0	1	12.81578922	3.579914808	0.156057492
195	6	0.992708862	-0.120536678	1.48939085	1	1	0	0	0	0	0	0.889999986	Ilaita 4	1	1	1	1	11.59523869	3.405178308	0.172484607
195	7	0.3546049	-0.935016215	1.48939085	1	1	0	0	1	578	1	0.889999986	Ilaita 4	1	1	1	1	0	0	0.169746742
196	0	0.885456026	-0.46472317	2.406570911	0	0	0	0	1	40	1	1	Ilaita 4	1	1	0	0	5.987704754	2.446978807	0.167008892
196	1	0.120536678	-0.992708862	2.406570911	1	1	1	1	1	299	1	1	Ilaita 4	1	1	1	1	6.522321701	2.553883553	0.153319642
196	2	-0.748510718	-0.663122654	2.406570911	1	0	0	0	1	40	1	1	Ilaita 4	0	1	0	1	5.797619343	2.407824516	0.172484607
196	3	-0.935016215	0.3546049	2.406570911	0	0	0	0	0	0	0	1	Ilaita 4	0	0	0	0	0	0	0.153319642
196	4	-0.239315659	0.970941842	2.406570911	0	0	0	0	0	0	0	1	Ilaita 4	0	0	0	0	5.797619343	2.407824516	0.172484607
196	5	0.663122654	0.748510718	2.406570911	0	0	0	0	1	0	0	1	Ilaita 4	0	1	0	0	13.0446434	3.611737013	0.153319642
196	6	0.992708862	-0.120536678	2.406570911	0	0	0	0	1	0	0	1	Ilaita 4	0	0	0	0	5.797619343	2.407824516	0.172484607
196	7	0.3546049	-0.935016215	2.406570911	0	0	0	0	1	89	1	1	Ilaita 4	0	0	0	0	0	0	0.169746742
197	0	0.885456026	-0.46472317	1.924709082	0	0	0	0	1	1078	1	0.129999995	Ilaita 4	0	1	0	0	11.97540951	3.460550547	0.167008892
197	1	0.120536678	-0.992708862	1.924709082	1	0	0	0	1	2514	1	0.129999995	Ilaita 4	0	1	0	1	12.38135624	3.518715143	0.161533192
197	2	-0.822983861	-0.568064749	1.924709082	1	1	1	0	1	69	1	0.129999995	Ilaita 4	1	1	1	1	17.67338562	4.203972816	0.169746742
197	3	-0.885456026	0.46472317	1.924709082	0	0	0	0	1	392	1	0.129999995	Ilaita 4	1	1	0	0	20.29166603	4.504627228	0.147843942
197	4	-0.239315659	0.970941842	1.924709082	1	1	0	0	1	7332	1	0.129999995	Ilaita 4	1	1	1	1	46.38095474	6.810356617	0.172484607
197	5	0.663122654	0.748510718	1.924709082	1	0	0	0	1	743	1	0.129999995	Ilaita 4	0	1	0	1	13.0446434	3.611737013	0.153319642
197	6	0.992708862	-0.120536678	1.924709082	0	0	0	0	1	379	1	0.129999995	Ilaita 4	0	0	0	0	0	0	0.156057492
198	0	0.885456026	-0.46472317	2.436687231	0	0	0	0	0	0	0	1	Ilaita 4	0	0	0	0	0	0	0.167008892
198	1	0.120536678	-0.992708862	2.436687231	0	0	0	0	0	0	0	1	Ilaita 4	1	1	0	0	0	0	0.153319642
198	2	-0.748510718	-0.663122654	2.436687231	0	0	0	0	0	0	0	1	Ilaita 4	0	0	0	0	0	0	0.172484607
198	3	-0.935016215	0.3546049	2.436687231	1	1	1	1	0	0	0	1	Ilaita 4	1	1	1	1	13.0446434	3.611737013	0.153319642
198	4	-0.239315659	0.970941842	2.436687231	0	0	0	0	1	57	1	1	Ilaita 4	1	1	0	0	0	0	0.172484607
198	5	0.663122654	0.748510718	2.436687231	1	1	1	1	1	0	0	1	Ilaita 4	1	1	1	1	13.0446434	3.611737013	0.153319642
198	6	0.992708862	-0.120536678	2.436687231	0	0	0	0	0	0	0	1	Ilaita 4	0	0	0	0	0	0	0.172484607
198	7	0.3546049	-0.935016215	2.436687231	0	0	0	0	0	0	0	1	Ilaita 4	0	0	0	0	5.891129017	2.427164793	0.169746742
199	0	0.885456026	-0.46472317		0	0	0	0	0	0	0	1	Ilaita 4	0	0	0	0	0	0	0.167008892
199	1	0.120536678	-0.992708862		0	0	0	0	0	0	0	1	Ilaita 4	0	0	0	0	6.522321701	2.553883553	0.153319642
199	2	-0.748510718	-0.663122654		1	1	1	0	1	98	1	1	Ilaita 4	1	1	1	1	16.11397171	4.014221191	0.186173856
199	3	-0.885456026	0.46472317		0	0	0	0	1	0	0	1	Ilaita 4	0	0	0	0	0	0	0.156057492
199	5	0.663122654	0.748510718		0	0	0	0	1	98	1	1	Ilaita 4	0	0	0	0	6.522321701	2.553883553	0.153319642
199	6	0.992708862	-0.120536678		0	0	0	0	1	4025	1	1	Ilaita 4	0	0	0	0	0	0	0.156057492
200	0	0.885456026	-0.46472317		0	0	0	0	0	0	0	1	Ilaita 4	0	0	0	0	0	0	0.167008892
200	1	0.120536678	-0.992708862		2	2	1	1	0	0	0	1	Ilaita 4	1	1	1	1	19.5669651	4.423456192	0.153319642
200	2	-0.748510718	-0.663122654		2	1	1	1	1	27661	1	1	Ilaita 4	1	1	1	1	11.4140625	3.378470421	0.175222456
200	3	-0.885456026	0.46472317		1	1	1	0	1	11203	1	1	Ilaita 4	1	1	1	1	19.92272758	4.463488102	0.150581792
200	4	-0.239315659	0.970941842		1	1	1	0	1	2385	1	1	Ilaita 4	1	1	1	1	17.12109375	4.137764454	0.175222456
200	5	0.748510718	0.663122654		0	0	0	0	1	0	0	1	Ilaita 4	0	0	0	0	26.56363487	5.153992176	0.150581792
200	6	0.992708862	-0.120536678		1	0	0	0	1	4859	1	1	Ilaita 4	0	1	0	1	11.59523869	3.405178308	0.172484607
200	7	0.3546049	-0.935016215		1	0	0	0	1	952	1	1	Ilaita 4	0	1	0	1	5.891129017	2.427164793	0.169746742
201	0	0.885456026	-0.46472317	1.754962325	0	0	0	0	0	0	0	0.109999999	Ilaita 2	0	0	0	0	0	0	0.145106092
201	1	0.239315659	-0.970941842	1.754962325	0	0	0	0	0	0	0	0.109999999	Ilaita 2	0	0	0	0	0	0	0.153319642
201	2	-0.663122654	-0.748510718	1.754962325	0	0	0	0	0	0	0	0.109999999	Ilaita 2	0	0	0	0	0	0	0.172484607
201	3	-0.970941842	0.239315659	1.754962325	2	1	1	1	1	0	0	0.109999999	Ilaita 2	1	1	1	1	26.0892868	5.107767105	0.153319642
201	4	-0.3546049	0.935016215	1.754962325	1	1	1	0	0	0	0	0.109999999	Ilaita 2	1	1	1	1	11.59523869	3.405178308	0.172484607
201	5	0.568064749	0.822983861	1.754962325	1	1	0	0	1	0	0	0.109999999	Ilaita 2	1	1	1	1	6.522321701	2.553883553	0.153319642
201	6	1	-1.61E-16	1.754962325	2	2	2	1	1	0	0	0.109999999	Ilaita 2	1	1	1	1	34.7857132	5.897941589	0.172484607
201	7	0.46472317	-0.885456026	1.754962325	1	1	1	1	1	0	0	0.109999999	Ilaita 2	1	1	1	1	5.891129017	2.427164793	0.169746742
202	0	0.885456026	-0.46472317	1.50308013	0	0	0	0	0	0	0	0.779999971	Ilaita 3	0	0	0	0	0	0	0.172484607
202	1	-3.22E-16	-1	1.50308013	0	0	0	0	0	0	0	0.779999971	Ilaita 3	0	0	0	0	59.76818085	7.730988503	0.150581792
202	2	-0.822983861	-0.568064749	1.50308013	1	1	0	0	1	3376	1	0.779999971	Ilaita 3	1	1	1	1	5.891129017	2.427164793	0.169746742
202	3	-0.935016215	0.3546049	1.50308013	2	2	2	0	1	98	1	0.779999971	Ilaita 3	1	1	1	1	19.5669651	4.423456192	0.153319642
202	4	-0.239315659	0.970941842	1.50308013	0	0	0	0	1	0	0	0.779999971	Ilaita 3	0	0	0	0	5.797619343	2.407824516	0.172484607
202	5	0.663122654	0.748510718	1.50308013	0	0	0	0	1	155	1	0.779999971	Ilaita 3	0	0	0	0	13.0446434	3.611737013	0.153319642
202	6	0.992708862	-0.120536678	1.50308013	0	0	0	0	1	367	1	0.779999971	Ilaita 3	0	0	0	0	17.3928566	4.170474529	0.172484607
202	7	0.3546049	-0.935016215	1.50308013	1	0	0	0	1	610	1	0.779999971	Ilaita 3	0	1	0	1	5.891129017	2.427164793	0.169746742
203	0	0.885456026	-0.46472317	1.911019802	1	1	1	1	1	3552	1	1	Ilaita 3	1	1	1	1	29.93852425	5.471610546	0.167008892
203	1	0.120536678	-0.992708862	1.911019802	1	1	0	0	1	12628	1	1	Ilaita 3	1	1	1	1	0	0	0.153319642
203	2	-0.748510718	-0.663122654	1.911019802	0	0	0	0	0	0	0	1	Ilaita 3	0	0	0	0	23.19047737	4.815649033	0.172484607
203	3	-0.935016215	0.3546049	1.911019802	0	0	0	0	1	1157	1	1	Ilaita 3	1	1	0	0	0	0	0.153319642
203	4	-0.239315659	0.970941842	1.911019802	1	1	0	0	0	0	0	1	Ilaita 3	1	1	1	1	40.58333206	6.370504856	0.172484607
203	5	0.663122654	0.748510718	1.911019802	1	1	1	1	0	0	0	1	Ilaita 3	1	1	1	1	13.0446434	3.611737013	0.153319642
203	6	0.992708862	-0.120536678	1.911019802	1	1	0	0	1	17268	1	1	Ilaita 3	1	1	1	1	28.98809624	5.384059429	0.172484607
203	7	0.3546049	-0.935016215	1.911019802	0	0	0	0	1	374	1	1	Ilaita 3	0	0	0	0	5.891129017	2.427164793	0.169746742
204	0	0.885456026	-0.46472317	2.965092421	1	0	0	0	0	0	0	0.889999986	Ilaita 4	0	1	0	1	17.96311569	4.23829174	0.167008892
204	1	0.120536678	-0.992708862	2.965092421	0	0	0	0	1	196	1	0.889999986	Ilaita 4	0	1	0	0	0	0	0.153319642
204	2	-0.748510718	-0.663122654	2.965092421	0	0	0	0	0	0	0	0.889999986	Ilaita 4	1	1	0	0	23.19047737	4.815649033	0.172484607
204	3	-0.935016215	0.3546049	2.965092421	0	0	0	0	1	1004	1	0.889999986	Ilaita 4	0	1	0	0	0	0	0.153319642
204	4	-0.239315659	0.970941842	2.965092421	1	0	0	0	1	0	0	0.889999986	Ilaita 4	0	1	0	1	11.59523869	3.405178308	0.172484607
204	5	0.663122654	0.748510718	2.965092421	0	0	0	0	1	400	1	0.889999986	Ilaita 4	0	0	0	0	0	0	0.153319642
204	6	0.992708862	-0.120536678	2.965092421	0	0	0	0	1	0	0	0.889999986	Ilaita 4	0	0	0	0	11.59523869	3.405178308	0.172484607
204	7	0.3546049	-0.935016215	2.965092421	1	0	0	0	1	2816	1	0.889999986	Ilaita 4	1	1	0	1	5.891129017	2.427164793	0.169746742
205	0	0.885456026	-0.46472317	1.018480539	0	0	0	0	0	0	0	0	Ilaita 7	0	1	0	0	0	0	0.164271042
205	1	0.120536678	-0.992708862	1.018480539	0	0	0	0	0	0	0	0	Ilaita 7	0	0	0	0	0	0	0.153319642
205	2	-0.748510718	-0.663122654	1.018480539	0	0	0	0	0	0	0	0	Ilaita 7	0	0	0	0	5.797619343	2.407824516	0.172484607
205	3	-0.935016215	0.3546049	1.018480539	0	0	0	0	1	1154	1	0	Ilaita 7	0	0	0	0	0	0	0.156057492
205	5	0.663122654	0.748510718	1.018480539	0	0	0	0	1	139	1	0	Ilaita 7	0	0	0	0	0	0	0.153319642
205	6	0.992708862	-0.120536678	1.018480539	0	0	0	0	0	0	0	0	Ilaita 7	0	0	0	0	22.828125	4.777878761	0.175222456
205	7	0.3546049	-0.935016215	1.018480539	0	0	0	0	1	113	1	0	Ilaita 7	0	0	0	0	0	0	0.167008892
206	0	0.885456026	-0.46472317	2.590006828	0	0	0	0	1	0	0	1	Ilaita 3	0	0	0	0	5.70703125	2.388939381	0.175222456
206	1	-3.22E-16	-1	2.590006828	0	0	0	0	1	126	1	1	Ilaita 3	0	0	0	0	0	0	0.156057492
206	2	-0.822983861	-0.568064749	2.590006828	1	1	0	0	1	0	0	1	Ilaita 3	1	1	1	1	6.19067812	2.488107443	0.161533192
206	3	-0.935016215	0.3546049	2.590006828	0	0	0	0	0	0	0	1	Ilaita 3	1	1	0	0	0	0	0.150581792
206	4	-0.239315659	0.970941842	2.590006828	0	0	0	0	0	0	0	1	Ilaita 3	0	0	0	0	0	0	0.156057492
206	6	0.970941842	-0.239315659	2.590006828	0	0	0	0	1	0	0	1	Ilaita 3	0	0	0	0	0	0	0.169746742
206	7	0.239315659	-0.970941842	2.590006828	0	0	0	0	0	0	0	1	Ilaita 3	0	0	0	0	0	0	0.164271042
207	0	0.885456026	-0.46472317	1.204654336	1	1	1	1	1	13624	1	0.219999999	Ilaita 1	1	1	1	1	13.78301907	3.712548971	0.145106092
207	1	0.239315659	-0.970941842	1.204654336	1	1	1	1	1	0	0	0.219999999	Ilaita 1	1	1	1	1	31.48707008	5.611333847	0.158795342
207	2	-0.748510718	-0.663122654	1.204654336	0	0	0	0	1	2559	1	0.219999999	Ilaita 1	0	0	0	0	10.74264717	3.277597666	0.186173856
207	3	-0.935016215	0.3546049	1.204654336	1	1	1	0	1	7680	1	0.219999999	Ilaita 1	1	1	1	1	29.81632614	5.460433006	0.134154692
207	4	-0.3546049	0.935016215	1.204654336	0	0	0	0	0	0	0	0.219999999	Ilaita 1	0	1	0	0	5.619230747	2.370491743	0.177960306
207	5	0.663122654	0.748510718	1.204654336	1	0	0	0	1	57	1	0.219999999	Ilaita 1	1	1	0	1	27.05555534	5.201495647	0.147843942
207	6	1	-1.61E-16	1.204654336	0	0	0	0	1	0	0	0.219999999	Ilaita 1	0	0	0	0	5.797619343	2.407824516	0.172484607
207	7	0.46472317	-0.885456026	1.204654336	1	1	1	0	1	2997	1	0.219999999	Ilaita 1	1	1	1	1	23.56451607	4.854329586	0.169746742
208	1	-3.22E-16	-1	2.729637146	0	0	0	0	1	2644	1	1	Ilaita 3	1	1	0	0	0	0	0.150581792
208	2	-0.748510718	-0.663122654	2.729637146	0	0	0	0	0	0	0	1	Ilaita 3	0	0	0	0	0	0	0.172484607
208	3	-0.935016215	0.3546049	2.729637146	2	2	2	0	0	0	0	1	Ilaita 3	1	1	1	1	19.5669651	4.423456192	0.153319642
208	4	-0.239315659	0.970941842	2.729637146	0	0	0	0	0	0	0	1	Ilaita 3	0	0	0	0	17.3928566	4.170474529	0.172484607
208	5	0.663122654	0.748510718	2.729637146	1	1	0	0	1	640	1	1	Ilaita 3	1	1	1	1	12.81578922	3.579914808	0.156057492
208	6	0.970941842	-0.239315659	2.729637146	0	0	0	0	1	0	0	1	Ilaita 3	0	0	0	0	29.45564461	5.427305698	0.169746742
208	7	0.3546049	-0.935016215	2.729637146	0	0	0	0	1	1163	1	1	Ilaita 3	0	0	0	0	5.891129017	2.427164793	0.169746742
210	1	0.120536678	-0.992708862	2.956878901	0	0	0	0	1	0	0	0.129999995	Ilaita 4	0	0	0	0	0	0	0.153319642
210	2	-0.748510718	-0.663122654	2.956878901	0	0	0	0	0	0	0	0.129999995	Ilaita 4	1	1	0	0	11.23846149	3.352381468	0.177960306
210	3	-0.885456026	0.46472317	2.956878901	0	0	0	0	1	1649	1	0.129999995	Ilaita 4	0	1	0	0	0	0	0.147843942
210	4	-0.239315659	0.970941842	2.956878901	0	0	0	0	1	0	0	0.129999995	Ilaita 4	1	1	0	0	0	0	0.172484607
210	5	0.663122654	0.748510718	2.956878901	0	0	0	0	1	0	0	0.129999995	Ilaita 4	1	1	0	0	6.522321701	2.553883553	0.153319642
210	6	0.992708862	-0.120536678	2.956878901	1	0	0	0	1	0	0	0.129999995	Ilaita 4	0	1	0	1	17.3928566	4.170474529	0.172484607
210	7	0.3546049	-0.935016215	2.956878901	0	0	0	0	1	456	1	0.129999995	Ilaita 4	0	1	0	0	11.78225803	3.432529449	0.169746742
211	1	0.120536678	-0.992708862	2.0205338	0	0	0	0	1	1184	1	0	Ilaita 3	0	0	0	0	6.297413826	2.509464741	0.158795342
211	2	-0.822983861	-0.568064749	2.0205338	2	2	1	1	1	268	1	0	Ilaita 3	1	1	1	1	35.92623138	5.993849277	0.167008892
211	3	-0.935016215	0.3546049	2.0205338	1	1	0	0	1	6677	1	0	Ilaita 3	1	1	1	1	13.28181744	3.64442277	0.150581792
211	4	-0.239315659	0.970941842	2.0205338	1	0	0	0	1	1877	1	0	Ilaita 3	1	1	0	1	28.53515625	5.34183073	0.175222456
211	5	0.663122654	0.748510718	2.0205338	0	0	0	0	1	57	1	0	Ilaita 3	0	0	0	0	26.0892868	5.107767105	0.153319642
211	6	0.992708862	-0.120536678	2.0205338	1	1	0	0	1	13647	1	0	Ilaita 3	1	1	1	1	11.23846149	3.352381468	0.177960306
211	7	0.239315659	-0.970941842	2.0205338	0	0	0	0	1	914	1	0	Ilaita 3	1	1	0	0	0	0	0.164271042
212	1	-3.22E-16	-1	1.514031529	0	0	0	0	0	0	0	0	Sunuhu 2	0	0	0	0	0	0	0.161533192
212	2	-0.822983861	-0.568064749	1.514031529	0	0	0	0	0	0	0	0	Sunuhu 2	0	0	0	0	11.4140625	3.378470421	0.175222456
212	3	-0.885456026	0.46472317	1.514031529	0	0	0	0	1	1312	1	0	Sunuhu 2	0	0	0	0	7.024038792	2.650290251	0.142368242
212	4	-0.120536678	0.992708862	1.514031529	0	0	0	0	1	69	1	0	Sunuhu 2	0	0	0	0	17.3928566	4.170474529	0.172484607
212	5	0.748510718	0.663122654	1.514031529	1	1	0	0	1	1467	1	0	Sunuhu 2	1	1	1	1	13.0446434	3.611737013	0.153319642
212	6	0.970941842	-0.239315659	1.514031529	0	0	0	0	0	4323	1	0	Sunuhu 2	0	0	0	0	0	0	0.175222456
212	7	0.239315659	-0.970941842	1.514031529	0	0	0	0	0	0	0	0	Sunuhu 2	0	0	0	0	0	0	0.167008892
213	1	-3.22E-16	-1	1.341546893	0	0	0	0	1	577	1	0	Sunuhu 2	0	0	0	0	30.95339012	5.563577175	0.161533192
213	2	-0.822983861	-0.568064749	1.341546893	0	0	0	0	1	12119	1	0	Sunuhu 2	0	0	0	0	18.26250076	4.27346468	0.164271042
213	3	-0.885456026	0.46472317	1.341546893	0	0	0	0	1	12514	1	0	Sunuhu 2	0	1	0	0	19.22368431	4.384482384	0.156057492
213	4	-0.120536678	0.992708862	1.341546893	2	1	1	0	0	0	0	0	Sunuhu 2	1	1	1	1	11.78225803	3.432529449	0.169746742
213	5	0.748510718	0.663122654	1.341546893	0	0	0	0	1	2802	1	0	Sunuhu 2	1	1	0	0	58.7008934	7.661650658	0.153319642
213	6	0.970941842	-0.239315659	1.341546893	0	0	0	0	1	6750	1	0	Sunuhu 2	0	0	0	0	5.619230747	2.370491743	0.177960306
213	7	0.239315659	-0.970941842	1.341546893	0	0	0	0	1	0	0	0	Sunuhu 2	0	0	0	0	0	0	0.164271042
214	1	0.239315659	-0.970941842	3.060917139	0	0	0	0	1	139	1	1	Ilaita 2	0	0	0	0	6.640908718	2.576996088	0.150581792
214	2	-0.663122654	-0.748510718	3.060917139	0	0	0	0	1	466	1	1	Ilaita 2	0	0	0	0	21.48529434	4.635223389	0.186173856
214	3	-0.935016215	0.3546049	3.060917139	0	0	0	0	1	1037	1	1	Ilaita 2	0	0	0	0	0	0	0.145106092
214	4	-0.239315659	0.970941842	3.060917139	0	0	0	0	0	0	0	1	Ilaita 2	1	1	0	0	32.22794342	5.67696619	0.186173856
214	5	0.663122654	0.748510718	3.060917139	0	0	0	0	1	1098	1	1	Ilaita 2	0	0	0	0	14.90816307	3.861109018	0.134154692
214	6	1	-1.61E-16	3.060917139	0	0	0	0	1	416	1	1	Ilaita 2	0	0	0	0	5.70703125	2.388939381	0.175222456
214	7	0.46472317	-0.885456026	3.060917139	0	0	0	0	1	40	1	1	Ilaita 2	0	0	0	0	5.987704754	2.446978807	0.167008892
217	1	0.120536678	-0.992708862	1.697467446	0	0	0	0	1	0	0	1	Ilaita 6	0	0	0	0	0	0	0.150581792
217	2	-0.748510718	-0.663122654	1.697467446	1	1	1	1	0	0	0	1	Ilaita 6	1	1	1	1	11.4140625	3.378470421	0.175222456
217	3	-0.935016215	0.3546049	1.697467446	0	0	0	0	0	0	0	1	Ilaita 6	0	0	0	0	6.763888836	2.600747824	0.147843942
217	4	-0.3546049	0.935016215	1.697467446	0	0	0	0	1	1913	1	1	Ilaita 6	0	0	0	0	12.81578922	3.579914808	0.156057492
217	6	1	-1.61E-16	1.697467446	0	0	0	0	0	0	0	1	Ilaita 6	0	1	0	0	0	0	0.172484607
217	7	0.46472317	-0.885456026	1.697467446	0	0	0	0	0	0	0	1	Ilaita 6	0	0	0	0	0	0	0.169746742
218	1	0.239315659	-0.970941842	0.944558501	1	1	1	0	0	0	0	1	Ilaita 6	1	1	1	1	6.522321701	2.553883553	0.153319642
218	2	-0.663122654	-0.748510718	0.944558501	0	0	0	0	0	0	0	1	Ilaita 6	0	0	0	0	0	0	0.177960306
218	3	-0.935016215	0.3546049	0.944558501	0	0	0	0	0	0	0	1	Ilaita 6	0	0	0	0	0	0	0.147843942
218	4	-0.3546049	0.935016215	0.944558501	0	0	0	0	0	0	0	1	Ilaita 6	0	0	0	0	0	0	0.172484607
218	5	0.568064749	0.822983861	0.944558501	2	1	1	1	1	0	0	1	Ilaita 6	1	1	1	1	19.5669651	4.423456192	0.153319642
218	6	1	-1.61E-16	0.944558501	0	0	0	0	0	0	0	1	Ilaita 6	0	0	0	0	0	0	0.172484607
218	7	0.46472317	-0.885456026	0.944558501	0	0	0	0	0	0	0	1	Ilaita 6	0	0	0	0	0	0	0.169746742
219	1	0.239315659	-0.970941842	0.974674881	1	1	1	0	0	0	0	0.5	Ilaita 6	1	1	1	1	6.522321701	2.553883553	0.153319642
219	2	-0.663122654	-0.748510718	0.974674881	0	0	0	0	0	0	0	0.5	Ilaita 6	0	0	0	0	0	0	0.172484607
219	3	-0.970941842	0.239315659	0.974674881	0	0	0	0	0	0	0	0.5	Ilaita 6	0	0	0	0	0	0	0.153319642
219	4	-0.3546049	0.935016215	0.974674881	2	2	2	1	0	0	0	0.5	Ilaita 6	1	1	1	1	11.59523869	3.405178308	0.172484607
219	5	0.568064749	0.822983861	0.974674881	0	0	0	0	1	7274	1	0.5	Ilaita 6	0	1	0	0	6.522321701	2.553883553	0.153319642
219	6	1	-1.61E-16	0.974674881	2	2	2	1	1	4804	1	0.5	Ilaita 6	1	1	1	1	5.891129017	2.427164793	0.169746742
219	7	0.46472317	-0.885456026	0.974674881	1	1	1	0	0	0	0	0.5	Ilaita 6	1	1	1	1	0	0	0.172484607
220	1	0.120536678	-0.992708862	0.974674881	0	0	0	0	1	14082	1	1	Ilaita 5	0	0	0	0	19.5669651	4.423456192	0.153319642
220	2	-0.748510718	-0.663122654	0.974674881	1	1	1	1	1	1230	1	1	Ilaita 5	1	1	1	1	11.59523869	3.405178308	0.172484607
220	3	-0.935016215	0.3546049	0.974674881	1	0	0	0	0	0	0	1	Ilaita 5	1	1	0	1	0	0	0.156057492
220	5	0.663122654	0.748510718	0.974674881	0	0	0	0	1	120	1	1	Ilaita 5	0	1	0	0	13.0446434	3.611737013	0.153319642
220	6	0.992708862	-0.120536678	0.974674881	1	1	0	0	1	2215	1	1	Ilaita 5	1	1	1	1	17.3928566	4.170474529	0.172484607
220	7	0.3546049	-0.935016215	0.974674881	0	0	0	0	1	918	1	1	Ilaita 5	0	0	0	0	5.891129017	2.427164793	0.169746742
221	1	0.120536678	-0.992708862	0.99657768	0	0	0	0	0	0	0	1	Ilaita 5	0	0	0	0	0	0	0.153319642
221	2	-0.748510718	-0.663122654	0.99657768	0	0	0	0	0	0	0	1	Ilaita 5	0	0	0	0	0	0	0.172484607
221	3	-0.935016215	0.3546049	0.99657768	0	0	0	0	0	0	0	1	Ilaita 5	0	0	0	0	0	0	0.153319642
221	4	-0.239315659	0.970941842	0.99657768	0	0	0	0	0	0	0	1	Ilaita 5	0	0	0	0	11.4140625	3.378470421	0.175222456
221	5	0.663122654	0.748510718	0.99657768	0	0	0	0	1	9756	1	1	Ilaita 5	0	1	0	0	0	0	0.150581792
221	6	0.992708862	-0.120536678	0.99657768	0	0	0	0	0	0	0	1	Ilaita 5	0	0	0	0	0	0	0.175222456
221	7	0.3546049	-0.935016215	0.99657768	0	0	0	0	0	0	0	1	Ilaita 5	0	0	0	0	0	0	0.167008892
222	1	0.120536678	-0.992708862		0	0	0	0	0	0	0	0	Sunuhu 1	1	1	0	0	6.522321701	2.553883553	0.153319642
222	2	-0.748510718	-0.663122654		1	0	0	0	0	0	0	0	Sunuhu 1	0	1	0	1	11.59523869	3.405178308	0.172484607
222	3	-0.935016215	0.3546049		0	0	0	0	1	0	0	0	Sunuhu 1	0	0	0	0	0	0	0.153319642
222	4	-0.239315659	0.970941842		1	0	0	0	0	0	0	0	Sunuhu 1	0	1	0	1	0	0	0.177960306
222	5	0.663122654	0.748510718		0	0	0	0	0	0	0	0	Sunuhu 1	0	0	0	0	19.5669651	4.423456192	0.153319642
222	6	0.992708862	-0.120536678		0	0	0	0	1	11836	1	0	Sunuhu 1	1	1	0	0	11.97540951	3.460550547	0.167008892
222	7	0.3546049	-0.935016215		0	0	0	0	1	299	1	0	Sunuhu 1	0	0	0	0	17.67338562	4.203972816	0.169746742
223	1	0.120536678	-0.992708862		0	0	0	0	1	2683	1	0	Sunuhu 1	1	1	0	0	26.0892868	5.107767105	0.153319642
223	2	-0.748510718	-0.663122654		1	1	1	1	1	318	1	0	Sunuhu 1	1	1	1	1	23.19047737	4.815649033	0.172484607
223	3	-0.935016215	0.3546049		1	0	0	0	1	11811	1	0	Sunuhu 1	0	1	0	1	26.0892868	5.107767105	0.153319642
223	4	-0.239315659	0.970941842		0	0	0	0	1	785	1	0	Sunuhu 1	0	0	0	0	23.19047737	4.815649033	0.172484607
223	5	0.663122654	0.748510718		0	0	0	0	1	5345	1	0	Sunuhu 1	0	0	0	0	0	0	0.156057492
225	1	0.120536678	-0.992708862	0.955509901	0	0	0	0	0	0	0	0.379999995	Ilaita 2	0	0	0	0	0	0	0.156057492
225	2	-0.748510718	-0.663122654	0.955509901	0	0	0	0	0	0	0	0.379999995	Ilaita 2	0	0	0	0	0	0	0.161533192
225	3	-0.970941842	0.239315659	0.955509901	0	0	0	0	0	0	0	0.379999995	Ilaita 2	0	0	0	0	0	0	0.153319642
225	4	-0.3546049	0.935016215	0.955509901	1	1	0	0	1	0	0	0.379999995	Ilaita 2	1	1	1	1	11.59523869	3.405178308	0.172484607
225	5	0.568064749	0.822983861	0.955509901	0	0	0	0	1	891	1	0.379999995	Ilaita 2	1	1	0	0	0	0	0.153319642
225	6	1	-1.61E-16	0.955509901	1	1	0	0	1	0	0	0.379999995	Ilaita 2	1	1	1	1	5.797619343	2.407824516	0.172484607
225	7	0.46472317	-0.885456026	0.955509901	0	0	0	0	0	0	0	0.379999995	Ilaita 2	0	0	0	0	0	0	0.169746742
226	1	-3.22E-16	-1	1.782340884	0	0	0	0	1	0	0	0	Sunuhu 2	0	0	0	0	6.407894611	2.531381845	0.156057492
226	2	-0.822983861	-0.568064749	1.782340884	0	0	0	0	1	0	0	0	Sunuhu 2	0	0	0	0	41.23790359	6.421674728	0.169746742
226	3	-0.885456026	0.46472317	1.782340884	0	0	0	0	1	0	0	0	Sunuhu 2	1	1	0	0	26.0892868	5.107767105	0.153319642
226	4	-0.120536678	0.992708862	1.782340884	0	0	0	0	1	980	1	0	Sunuhu 2	1	1	0	0	17.3928566	4.170474529	0.172484607
226	5	0.748510718	0.663122654	1.782340884	0	0	0	0	0	0	0	0	Sunuhu 2	1	1	0	0	0	0	0.153319642
226	6	0.970941842	-0.239315659	1.782340884	0	0	0	0	0	0	0	0	Sunuhu 2	0	0	0	0	0	0	0.175222456
226	7	0.239315659	-0.970941842	1.782340884	0	0	0	0	0	0	0	0	Sunuhu 2	1	1	0	0	0	0	0.167008892
227	1	-3.22E-16	-1	1.048596859	0	0	0	0	1	495	1	0	Sunuhu 2	0	0	0	0	6.19067812	2.488107443	0.161533192
227	2	-3.22E-16	-1	1.048596859	1	1	1	0	1	644	1	0	Sunuhu 2	1	1	1	1	24.76271248	4.976214886	0.161533192
227	3	-0.885456026	0.46472317	1.048596859	0	0	0	0	1	6649	1	0	Sunuhu 2	1	1	0	0	65.2232132	8.076088905	0.153319642
227	4	-0.120536678	0.992708862	1.048596859	0	0	0	0	1	834	1	0	Sunuhu 2	0	0	0	0	11.59523869	3.405178308	0.172484607
227	5	0.748510718	0.663122654	1.048596859	1	1	1	1	1	550	1	0	Sunuhu 2	1	1	1	1	26.0892868	5.107767105	0.153319642
227	6	0.970941842	-0.239315659	1.048596859	0	0	0	0	1	40	1	0	Sunuhu 2	1	1	0	0	22.828125	4.777878761	0.175222456
227	7	0.239315659	-0.970941842	1.048596859	0	0	0	0	1	4732	1	0	Sunuhu 2	0	0	0	0	17.96311569	4.23829174	0.167008892
228	2	-0.748510718	-0.663122654	2.294318914	0	0	0	0	0	0	0	0.140000001	Ilaita 7	0	0	0	0	12.59482765	3.548919201	0.158795342
228	3	-0.970941842	0.239315659	2.294318914	0	0	0	0	1	449	1	0.140000001	Ilaita 7	1	1	0	0	6.522321701	2.553883553	0.153319642
228	4	-0.3546049	0.935016215	2.294318914	0	0	0	0	1	844	1	0.140000001	Ilaita 7	0	0	0	0	36.52500153	6.043591976	0.191649556
228	5	0.663122654	0.748510718	2.294318914	1	0	0	0	1	0	0	0.140000001	Ilaita 7	0	1	0	1	0	0	0.153319642
228	6	0.992708862	-0.120536678	2.294318914	0	0	0	0	1	0	0	0.140000001	Ilaita 7	0	0	0	0	28.98809624	5.384059429	0.172484607
228	7	0.3546049	-0.935016215	2.294318914	0	0	0	0	1	179	1	0.140000001	Ilaita 7	1	1	0	0	11.78225803	3.432529449	0.169746742
229	2	-0.822983861	-0.568064749	2.127310038	0	0	0	0	0	0	0	0.800000012	Ilaita 4	0	0	0	0	0	0	0.169746742
229	3	-0.935016215	0.3546049	2.127310038	0	0	0	0	0	0	0	0.800000012	Ilaita 4	0	0	0	0	0	0	0.153319642
229	4	-0.239315659	0.970941842	2.127310038	1	0	0	0	0	0	0	0.800000012	Ilaita 4	1	1	0	1	12.81578922	3.579914808	0.156057492
229	6	0.992708862	-0.120536678	2.127310038	0	0	0	0	1	1891	1	0.800000012	Ilaita 4	0	0	0	0	0	0	0.156057492
230	2	-0.663122654	-0.748510718	1.182751536	0	0	0	0	0	0	0	0.860000014	Ilaita 1	0	0	0	0	11.23846149	3.352381468	0.177960306
230	3	-0.935016215	0.3546049	1.182751536	0	0	0	0	1	98	1	0.860000014	Ilaita 1	0	0	0	0	20.29166603	4.504627228	0.147843942
230	4	-0.3546049	0.935016215	1.182751536	1	1	1	0	1	5227	1	0.860000014	Ilaita 1	1	1	1	1	5.619230747	2.370491743	0.177960306
230	5	0.663122654	0.748510718	1.182751536	0	0	0	0	0	0	0	0.860000014	Ilaita 1	0	0	0	0	13.52777767	3.678012848	0.147843942
230	6	1	-1.61E-16	1.182751536	0	0	0	0	0	0	0	0.860000014	Ilaita 1	0	0	0	0	5.891129017	2.427164793	0.169746742
230	7	0.46472317	-0.885456026	1.182751536	0	0	0	0	1	0	0	0.860000014	Ilaita 1	0	0	0	0	0	0	0.172484607
231	2	-0.822983861	-0.568064749	1.144421577	2	2	1	1	1	0	0	0	Kamakor	1	1	1	1	40.58333206	6.370504856	0.172484607
231	3	-0.885456026	0.46472317	1.144421577	1	0	0	0	1	0	0	0	Kamakor	1	1	0	1	12.81578922	3.579914808	0.156057492
231	4	-0.120536678	0.992708862	1.144421577	0	0	0	0	1	358	1	0	Kamakor	0	1	0	0	0	0	0.169746742
231	5	0.748510718	0.663122654	1.144421577	1	1	1	0	1	0	0	0	Kamakor	1	1	1	1	26.0892868	5.107767105	0.153319642
231	6	0.970941842	-0.239315659	1.144421577	0	0	0	0	1	19971	1	0	Kamakor	0	0	0	0	17.12109375	4.137764454	0.175222456
231	7	0.239315659	-0.970941842	1.144421577	0	0	0	0	1	253	1	0	Kamakor	1	1	0	0	0	0	0.167008892
232	1	-3.22E-16	-1	1.201916456	0	0	0	0	1	0	0	0.25	Kamakor	1	1	0	0	0	0	0.153319642
232	2	-0.822983861	-0.568064749	1.201916456	0	0	0	0	1	0	0	0.25	Kamakor	0	0	0	0	52.17857361	7.223474026	0.172484607
232	3	-0.885456026	0.46472317	1.201916456	0	0	0	0	1	1568	1	0.25	Kamakor	1	1	0	0	0	0	0.153319642
232	4	-0.120536678	0.992708862	1.201916456	2	1	1	0	0	0	0	0.25	Kamakor	1	1	1	1	17.3928566	4.170474529	0.172484607
232	5	0.748510718	0.663122654	1.201916456	0	0	0	0	1	240	1	0.25	Kamakor	0	0	0	0	19.5669651	4.423456192	0.153319642
232	6	0.970941842	-0.239315659	1.201916456	0	0	0	0	1	740	1	0.25	Kamakor	1	1	0	0	0	0	0.177960306
232	7	0.239315659	-0.970941842	1.201916456	0	0	0	0	0	0	0	0.25	Kamakor	0	0	0	0	0	0	0.164271042
234	1	-3.22E-16	-1	1.607118368	0	0	0	0	1	0	0	0	Kamakor	0	0	0	0	0	0	0.153319642
234	2	-0.822983861	-0.568064749	1.607118368	0	0	0	0	0	0	0	0	Kamakor	0	0	0	0	0	0	0.186173856
234	3	-0.885456026	0.46472317	1.607118368	1	0	0	0	0	0	0	0	Kamakor	1	1	0	1	21.48529434	4.635223389	0.139630392
234	4	-0.120536678	0.992708862	1.607118368	0	0	0	0	1	126	1	0	Kamakor	1	1	0	0	0	0	0.172484607
234	5	0.748510718	0.663122654	1.607118368	0	0	0	0	0	0	0	0	Kamakor	0	0	0	0	0	0	0.153319642
234	6	0.970941842	-0.239315659	1.607118368	0	0	0	0	1	0	0	0	Kamakor	0	0	0	0	22.47692299	4.740983486	0.177960306
234	7	0.239315659	-0.970941842	1.607118368	0	0	0	0	1	578	1	0	Kamakor	0	0	0	0	0	0	0.164271042
235	1	-3.22E-16	-1	3.214236736	0	0	0	0	1	797	1	0.670000017	Kamakor	0	0	0	0	39.13393021	6.255712032	0.153319642
235	2	-0.822983861	-0.568064749	3.214236736	0	0	0	0	1	473	1	0.670000017	Kamakor	0	1	0	0	17.3928566	4.170474529	0.172484607
235	3	-0.885456026	0.46472317	3.214236736	0	0	0	0	1	3970	1	0.670000017	Kamakor	1	1	0	0	0	0	0.153319642
235	4	-0.120536678	0.992708862	3.214236736	0	0	0	0	0	0	0	0.670000017	Kamakor	1	1	0	0	0	0	0.172484607
235	5	0.748510718	0.663122654	3.214236736	0	0	0	0	0	0	0	0.670000017	Kamakor	1	1	0	0	13.0446434	3.611737013	0.153319642
235	6	0.970941842	-0.239315659	3.214236736	1	1	0	0	1	0	0	0.670000017	Kamakor	1	1	1	1	5.70703125	2.388939381	0.175222456
235	7	0.239315659	-0.970941842	3.214236736	0	0	0	0	1	560	1	0.670000017	Kamakor	1	1	0	0	0	0	0.167008892
236	1	-3.22E-16	-1	1.932922602	0	0	0	0	1	14389	1	0	Kamakor	0	0	0	0	0	0	0.164271042
236	2	-0.822983861	-0.568064749	1.932922602	0	0	0	0	0	0	0	0	Kamakor	0	0	0	0	6.087500095	2.467285872	0.164271042
236	3	-0.885456026	0.46472317	1.932922602	1	1	0	0	1	617	1	0	Kamakor	1	1	1	1	19.92272758	4.463488102	0.150581792
236	4	-0.120536678	0.992708862	1.932922602	2	1	1	1	1	0	0	0	Kamakor	1	1	1	1	28.98809624	5.384059429	0.172484607
236	5	0.748510718	0.663122654	1.932922602	1	0	0	0	1	57	1	0	Kamakor	0	1	0	1	0	0	0.153319642
236	6	0.970941842	-0.239315659	1.932922602	0	0	0	0	1	69	1	0	Kamakor	0	0	0	0	11.4140625	3.378470421	0.175222456
236	7	0.239315659	-0.970941842	1.932922602	0	0	0	0	1	339	1	0	Kamakor	0	0	0	0	11.97540951	3.460550547	0.167008892
237	1	-3.22E-16	-1	1.51676929	0	0	0	0	1	539	1	0	Kamakor	0	0	0	0	26.0892868	5.107767105	0.153319642
237	2	-0.822983861	-0.568064749	1.51676929	0	0	0	0	1	6924	1	0	Kamakor	0	0	0	0	11.59523869	3.405178308	0.172484607
237	3	-0.885456026	0.46472317	1.51676929	1	1	1	0	1	4391	1	0	Kamakor	1	1	1	1	6.522321701	2.553883553	0.153319642
237	4	-0.120536678	0.992708862	1.51676929	1	1	1	0	0	0	0	0	Kamakor	1	1	1	1	28.98809624	5.384059429	0.172484607
237	5	0.748510718	0.663122654	1.51676929	0	0	0	0	1	2038	1	0	Kamakor	1	1	0	0	0	0	0.153319642
237	6	0.970941842	-0.239315659	1.51676929	0	0	0	0	0	0	0	0	Kamakor	0	0	0	0	0	0	0.177960306
237	7	0.239315659	-0.970941842	1.51676929	0	0	0	0	0	0	0	0	Kamakor	1	1	0	0	0	0	0.164271042
238	2	-0.822983861	-0.568064749	2.855578423	0	0	0	0	1	57	1	0	Kamakor	1	1	0	0	22.828125	4.777878761	0.175222456
238	3	-0.885456026	0.46472317	2.855578423	0	0	0	0	1	40	1	0	Kamakor	0	1	0	0	0	0	0.150581792
238	4	-0.120536678	0.992708862	2.855578423	0	0	0	0	0	0	0	0	Kamakor	1	1	0	0	17.3928566	4.170474529	0.172484607
238	5	0.748510718	0.663122654	2.855578423	1	1	1	1	1	0	0	0	Kamakor	1	1	1	1	19.22368431	4.384482384	0.156057492
238	6	0.970941842	-0.239315659	2.855578423	0	0	0	0	1	221	1	0	Kamakor	0	0	0	0	0	0	0.169746742
238	7	0.239315659	-0.970941842	2.855578423	0	0	0	0	1	0	0	0	Kamakor	0	0	0	0	0	0	0.169746742
239	2	-0.822983861	-0.568064749	2.48049283	0	0	0	0	0	0	0	0.670000017	Kamakor	1	1	0	0	0	0	0.172484607
239	3	-0.885456026	0.46472317	2.48049283	1	1	0	0	0	0	0	0.670000017	Kamakor	1	1	1	1	39.84545517	6.312325478	0.150581792
239	4	-0.239315659	0.970941842	2.48049283	0	0	0	0	1	1109	1	0.670000017	Kamakor	1	1	0	0	0	0	0.175222456
239	5	0.748510718	0.663122654	2.48049283	0	0	0	0	0	0	0	0.670000017	Kamakor	0	0	0	0	0	0	0.156057492
239	7	0.239315659	-0.970941842	2.48049283	0	0	0	0	1	400	1	0.670000017	Kamakor	0	0	0	0	17.67338562	4.203972816	0.169746742
240	1	0.120536678	-0.992708862	0.98562628	0	0	0	0	0	0	0	1	Ilaita 7	0	0	0	0	0	0	0.150581792
240	2	-0.748510718	-0.663122654	0.98562628	0	0	0	0	0	0	0	1	Ilaita 7	0	0	0	0	0	0	0.172484607
240	3	-0.935016215	0.3546049	0.98562628	0	0	0	0	0	0	0	1	Ilaita 7	1	1	0	0	0	0	0.153319642
240	4	-0.239315659	0.970941842	0.98562628	0	0	0	0	1	0	0	1	Ilaita 7	0	0	0	0	0	0	0.172484607
240	5	0.663122654	0.748510718	0.98562628	0	0	0	0	1	0	0	1	Ilaita 7	0	0	0	0	0	0	0.153319642
240	6	0.992708862	-0.120536678	0.98562628	1	1	1	1	0	0	0	1	Ilaita 7	1	1	1	1	5.797619343	2.407824516	0.172484607
240	7	0.3546049	-0.935016215	0.98562628	0	0	0	0	0	0	0	1	Ilaita 7	0	0	0	0	0	0	0.169746742
242	2	-0.822983861	-0.568064749	2.507871389	0	0	0	0	0	0	0	0.140000001	Kamakor	0	0	0	0	17.3928566	4.170474529	0.172484607
242	3	-0.885456026	0.46472317	2.507871389	0	0	0	0	1	718	1	0.140000001	Kamakor	0	1	0	0	19.92272758	4.463488102	0.150581792
242	4	-0.120536678	0.992708862	2.507871389	0	0	0	0	1	496	1	0.140000001	Kamakor	1	1	0	0	5.891129017	2.427164793	0.169746742
242	5	0.663122654	0.748510718	2.507871389	0	0	0	0	1	0	0	0.140000001	Kamakor	1	1	0	0	74.28813171	8.619056702	0.161533192
242	6	0.970941842	-0.239315659	2.507871389	0	0	0	0	1	80	1	0.140000001	Kamakor	0	1	0	0	0	0	0.169746742
242	7	0.239315659	-0.970941842	2.507871389	0	0	0	0	0	0	0	0.140000001	Kamakor	0	0	0	0	41.9139328	6.474097252	0.167008892
244	2	-0.822983861	-0.568064749	2.694045067	0	0	0	0	0	0	0	0	Kamakor	0	0	0	0	17.12109375	4.137764454	0.175222456
244	3	-0.822983861	-0.568064749	2.694045067	0	0	0	0	1	0	0	0	Kamakor	0	0	0	0	6.763888836	2.600747824	0.147843942
244	4	-0.120536678	0.992708862	2.694045067	0	0	0	0	0	0	0	0	Kamakor	0	0	0	0	28.53515625	5.34183073	0.175222456
244	5	0.748510718	0.663122654	2.694045067	0	0	0	0	1	420	1	0	Kamakor	1	1	0	0	19.92272758	4.463488102	0.150581792
244	6	0.970941842	-0.239315659	2.694045067	0	0	0	0	1	98	1	0	Kamakor	1	1	0	0	0	0	0.172484607
244	7	0.239315659	-0.970941842	2.694045067	0	0	0	0	0	0	0	0	Kamakor	0	1	0	0	0	0	0.169746742
248	1	-3.22E-16	-1	1.50581789	1	1	0	0	1	4533	1	0	Kamakor	1	1	1	1	26.56363487	5.153992176	0.150581792
248	2	-0.822983861	-0.568064749	1.50581789	0	0	0	0	1	80	1	0	Kamakor	0	0	0	0	10.58695698	3.253760338	0.188911706
248	3	-0.885456026	0.46472317	1.50581789	1	0	0	0	1	69	1	0	Kamakor	0	1	0	1	14.60999966	3.822302818	0.136892542
248	4	-0.120536678	0.992708862	1.50581789	0	0	0	0	1	480	1	0	Kamakor	0	0	0	0	5.797619343	2.407824516	0.172484607
248	5	0.748510718	0.663122654	1.50581789	0	0	0	0	1	0	0	0	Kamakor	0	0	0	0	19.5669651	4.423456192	0.153319642
248	6	0.970941842	-0.239315659	1.50581789	0	0	0	0	1	2716	1	0	Kamakor	1	1	0	0	11.23846149	3.352381468	0.177960306
248	7	0.239315659	-0.970941842	1.50581789	0	0	0	0	0	0	0	0	Kamakor	0	0	0	0	12.17500019	3.489269257	0.164271042
249	1	-3.22E-16	-1	1.382614613	0	0	0	0	1	253	1	0	Kamakor	0	0	0	0	19.92272758	4.463488102	0.150581792
249	2	-0.822983861	-0.568064749	1.382614613	0	0	0	0	1	139	1	0	Kamakor	0	0	0	0	23.19047737	4.815649033	0.172484607
249	3	-0.885456026	0.46472317	1.382614613	1	1	1	1	1	2319	1	0	Kamakor	1	1	1	1	6.297413826	2.509464741	0.158795342
249	4	-0.120536678	0.992708862	1.382614613	0	0	0	0	1	10473	1	0	Kamakor	1	1	0	0	47.90163803	6.921101093	0.167008892
249	5	0.748510718	0.663122654	1.382614613	0	0	0	0	1	431	1	0	Kamakor	1	1	0	0	39.13393021	6.255712032	0.153319642
249	6	0.970941842	-0.239315659	1.382614613	0	0	0	0	1	1840	1	0	Kamakor	1	1	0	0	0	0	0.175222456
249	7	0.239315659	-0.970941842	1.382614613	0	0	0	0	1	0	0	0	Kamakor	1	1	0	0	29.93852425	5.471610546	0.167008892
250	1	-3.22E-16	-1	3.071868658	0	0	0	0	1	379	1	0	Kamakor	0	0	0	0	19.92272758	4.463488102	0.150581792
250	2	-0.822983861	-0.568064749	3.071868658	0	0	0	0	1	160	1	0	Kamakor	1	1	0	0	0	0	0.172484607
250	3	-0.885456026	0.46472317	3.071868658	0	0	0	0	0	0	0	0	Kamakor	1	1	0	0	58.7008934	7.661650658	0.153319642
250	4	-0.120536678	0.992708862	3.071868658	1	0	0	0	1	3766	1	0	Kamakor	1	1	0	1	17.3928566	4.170474529	0.172484607
250	5	0.748510718	0.663122654	3.071868658	0	0	0	0	1	0	0	0	Kamakor	1	1	0	0	0	0	0.153319642
250	6	0.970941842	-0.239315659	3.071868658	1	0	0	0	0	0	0	0	Kamakor	1	1	0	1	28.53515625	5.34183073	0.175222456
250	7	0.239315659	-0.970941842	3.071868658	2	1	1	1	1	69	1	0	Kamakor	1	1	1	1	17.96311569	4.23829174	0.167008892
251	2	-0.822983861	-0.568064749	2.151950836	0	0	0	0	1	24908	1	0	Kamakor	0	0	0	0	0	0	0.169746742
251	3	-0.885456026	0.46472317	2.151950836	0	0	0	0	0	0	0	0	Kamakor	0	1	0	0	0	0	0.150581792
251	4	-0.120536678	0.992708862	2.151950836	0	0	0	0	0	0	0	0	Kamakor	0	0	0	0	5.797619343	2.407824516	0.172484607
251	5	0.748510718	0.663122654	2.151950836	0	0	0	0	1	551	1	0	Kamakor	0	0	0	0	26.0892868	5.107767105	0.153319642
251	6	0.970941842	-0.239315659	2.151950836	0	0	0	0	1	1340	1	0	Kamakor	0	0	0	0	0	0	0.175222456
251	7	0.239315659	-0.970941842	2.151950836	0	0	0	0	0	0	0	0	Kamakor	0	1	0	0	17.96311569	4.23829174	0.167008892
252	2	-0.822983861	-0.568064749		1	1	1	0	1	1869	1	0	Kamakor	1	1	1	1	11.06818199	3.326887846	0.180698156
252	3	-0.885456026	0.46472317		1	0	0	0	0	0	0	0	Kamakor	0	1	0	1	28.64706039	5.352294922	0.139630392
252	4	-0.120536678	0.992708862		0	0	0	0	1	0	0	0	Kamakor	1	1	0	0	11.4140625	3.378470421	0.175222456
252	5	0.748510718	0.663122654		0	0	0	0	1	0	0	0	Kamakor	0	0	0	0	0	0	0.156057492
253	2	-0.822983861	-0.568064749	2.283367634	1	1	1	0	1	0	0	0	Kamakor	1	1	1	1	17.96311569	4.23829174	0.167008892
253	3	-0.885456026	0.46472317	2.283367634	0	0	0	0	1	2217	1	0	Kamakor	0	0	0	0	0	0	0.156057492
253	5	0.748510718	0.663122654	2.283367634	0	0	0	0	1	259	1	0	Kamakor	0	0	0	0	6.297413826	2.509464741	0.158795342
253	6	0.970941842	-0.239315659	2.283367634	0	0	0	0	0	0	0	0	Kamakor	0	0	0	0	17.12109375	4.137764454	0.175222456
253	7	0.239315659	-0.970941842	2.283367634	1	0	0	0	1	400	1	0	Kamakor	0	1	0	1	30.95339012	5.563577175	0.161533192
254	2	-0.822983861	-0.568064749	1.697467446	0	0	0	0	1	14077	1	0	Kamakor	0	0	0	0	23.19047737	4.815649033	0.172484607
254	3	-0.885456026	0.46472317	1.697467446	2	2	2	0	1	11689	1	0	Kamakor	1	1	1	1	45.65625	6.756940842	0.153319642
254	4	-0.120536678	0.992708862	1.697467446	0	0	0	0	1	3036	1	0	Kamakor	1	1	0	0	0	0	0.172484607
254	5	0.748510718	0.663122654	1.697467446	1	1	0	0	0	0	0	0	Kamakor	1	1	1	1	32.6116066	5.71065712	0.153319642
254	6	0.970941842	-0.239315659	1.697467446	1	0	0	0	1	1174	1	0	Kamakor	1	1	0	1	17.12109375	4.137764454	0.175222456
254	7	0.239315659	-0.970941842	1.697467446	0	0	0	0	0	0	0	0	Kamakor	1	1	0	0	0	0	0.167008892
255	3	-0.885456026	0.46472317	2.551676989	0	0	0	0	0	0	0	0	Kamakor	0	0	0	0	38.44736862	6.200594425	0.156057492
255	4	-0.120536678	0.992708862	2.551676989	0	0	0	0	1	98	1	0	Kamakor	1	1	0	0	0	0	0.169746742
255	5	0.748510718	0.663122654	2.551676989	0	0	0	0	1	0	0	0	Kamakor	0	1	0	0	0	0	0.153319642
255	6	0.970941842	-0.239315659	2.551676989	0	0	0	0	0	0	0	0	Kamakor	0	0	0	0	5.797619343	2.407824516	0.172484607
255	7	0.239315659	-0.970941842	2.551676989	0	0	0	0	1	1632	1	0	Kamakor	0	0	0	0	0	0	0.169746742
256	2	-0.822983861	-0.568064749	2.03422308	0	0	0	0	1	419	1	0.140000001	Kamakor	0	0	0	0	38.16044998	6.177414417	0.183436006
256	3	-0.885456026	0.46472317	2.03422308	0	0	0	0	1	2701	1	0.140000001	Kamakor	0	0	0	0	50.13235474	7.080420494	0.139630392
256	4	-0.120536678	0.992708862	2.03422308	0	0	0	0	1	6276	1	0.140000001	Kamakor	0	0	0	0	23.19047737	4.815649033	0.172484607
256	5	0.748510718	0.663122654	2.03422308	0	0	0	0	1	0	0	0.140000001	Kamakor	1	1	0	0	31.48707008	5.611333847	0.158795342
256	6	0.970941842	-0.239315659	2.03422308	1	0	0	0	1	1220	1	0.140000001	Kamakor	0	1	0	1	17.67338562	4.203972816	0.169746742
256	7	0.239315659	-0.970941842	2.03422308	0	0	0	0	1	310	1	0.140000001	Kamakor	0	0	0	0	5.987704754	2.446978807	0.167008892
258	3	-0.935016215	0.3546049		2	2	2	2	0	0	0	0	Kamakor	1	1	1	1	25.1896553	5.018929482	0.158795342
258	4	-0.120536678	0.992708862		0	0	0	0	1	16100	1	0	Kamakor	1	1	0	0	17.67338562	4.203972816	0.169746742
258	5	0.748510718	0.663122654		0	0	0	0	0	0	0	0	Kamakor	0	0	0	0	12.59482765	3.548919201	0.158795342
258	6	0.970941842	-0.239315659		1	1	1	0	1	69	1	0	Kamakor	1	1	1	1	12.81578922	3.579914808	0.156057492
259	3	-0.970941842	0.239315659	1.081451058	0	0	0	0	1	416	1	1	Ilaita 6	0	0	0	0	0	0	0.153319642
259	4	-0.3546049	0.935016215	1.081451058	0	0	0	0	0	0	0	1	Ilaita 6	0	0	0	0	0	0	0.172484607
259	5	0.568064749	0.822983861	1.081451058	1	1	0	0	0	0	0	1	Ilaita 6	1	1	1	1	6.522321701	2.553883553	0.153319642
259	6	1	-1.61E-16	1.081451058	0	0	0	0	0	0	0	1	Ilaita 6	1	1	0	0	5.797619343	2.407824516	0.172484607
259	7	0.46472317	-0.885456026	1.081451058	0	0	0	0	1	0	0	1	Ilaita 6	0	0	0	0	0	0	0.169746742
260	3	-0.935016215	0.3546049	1.957563281	0	0	0	0	1	655	1	0.800000012	Ingambils	0	0	0	0	0	0	0.153319642
260	4	-0.239315659	0.970941842	1.957563281	0	0	0	0	1	379	1	0.800000012	Ingambils	1	1	0	0	12.81578922	3.579914808	0.156057492
260	6	0.992708862	-0.120536678	1.957563281	0	0	0	0	0	0	0	0.800000012	Ingambils	0	1	0	0	5.797619343	2.407824516	0.172484607
260	7	0.3546049	-0.935016215	1.957563281	0	0	0	0	1	0	0	0.800000012	Ingambils	0	0	0	0	11.78225803	3.432529449	0.169746742
261	3	-0.935016215	0.3546049	1.029431939	0	0	0	0	1	0	0	1	Ingambils	0	0	0	0	0	0	0.153319642
261	4	-0.239315659	0.970941842	1.029431939	0	0	0	0	0	0	0	1	Ingambils	0	0	0	0	5.797619343	2.407824516	0.172484607
261	5	0.663122654	0.748510718	1.029431939	1	1	1	1	1	0	0	1	Ingambils	1	1	1	1	6.522321701	2.553883553	0.153319642
261	6	0.992708862	-0.120536678	1.029431939	1	1	1	0	1	0	0	1	Ingambils	1	1	1	1	11.59523869	3.405178308	0.172484607
261	7	0.3546049	-0.935016215	1.029431939	0	0	0	0	0	0	0	1	Ingambils	0	0	0	0	0	0	0.169746742
262	3	-0.935016215	0.3546049	0.958247781	0	0	0	0	0	0	0	0	Ingambils	0	0	0	0	0	0	0.153319642
262	4	-0.239315659	0.970941842	0.958247781	0	0	0	0	0	0	0	0	Ingambils	1	1	0	0	0	0	0.172484607
262	5	0.663122654	0.748510718	0.958247781	0	0	0	0	1	0	0	0	Ingambils	0	0	0	0	0	0	0.153319642
262	6	0.992708862	-0.120536678	0.958247781	1	0	0	0	1	0	0	0	Ingambils	0	1	0	1	17.3928566	4.170474529	0.172484607
262	7	0.3546049	-0.935016215	0.958247781	0	0	0	0	0	0	0	0	Ingambils	1	1	0	0	0	0	0.169746742
263	3	-0.935016215	0.3546049	2.559890509	0	0	0	0	1	0	0	0	Ingambils	0	1	0	0	0	0	0.153319642
263	4	-0.239315659	0.970941842	2.559890509	1	1	0	0	1	0	0	0	Ingambils	1	1	1	1	17.3928566	4.170474529	0.172484607
263	5	0.663122654	0.748510718	2.559890509	0	0	0	0	1	1140	1	0	Ingambils	0	0	0	0	0	0	0.153319642
263	6	0.992708862	-0.120536678	2.559890509	0	0	0	0	0	0	0	0	Ingambils	0	1	0	0	0	0	0.172484607
263	7	0.3546049	-0.935016215	2.559890509	0	0	0	0	0	0	0	0	Ingambils	0	0	0	0	23.56451607	4.854329586	0.169746742
264	2	-0.822983861	-0.568064749	1.037645459	0	0	0	0	1	98	1	0	Kamakor	0	0	0	0	5.891129017	2.427164793	0.169746742
264	3	-0.885456026	0.46472317	1.037645459	1	1	1	1	1	10715	1	0	Kamakor	1	1	1	1	0	0	0.150581792
264	4	-0.120536678	0.992708862	1.037645459	0	0	0	0	0	0	0	0	Kamakor	0	0	0	0	11.59523869	3.405178308	0.172484607
264	5	0.748510718	0.663122654	1.037645459	0	0	0	0	1	5425	1	0	Kamakor	1	1	0	0	6.522321701	2.553883553	0.153319642
264	6	0.970941842	-0.239315659	1.037645459	0	0	0	0	0	0	0	0	Kamakor	1	1	0	0	0	0	0.175222456
264	7	0.239315659	-0.970941842	1.037645459	0	0	0	0	1	0	0	0	Kamakor	0	0	0	0	5.987704754	2.446978807	0.167008892
265	3	-0.935016215	0.3546049	0.914442182	1	1	1	0	1	27702	1	0	Ingambils	1	1	1	1	19.5669651	4.423456192	0.153319642
265	4	-0.239315659	0.970941842	0.914442182	1	1	1	1	1	155	1	0	Ingambils	1	1	1	1	11.59523869	3.405178308	0.172484607
265	5	0.663122654	0.748510718	0.914442182	0	0	0	0	1	0	0	0	Ingambils	0	0	0	0	0	0	0.153319642
265	6	0.992708862	-0.120536678	0.914442182	0	0	0	0	0	0	0	0	Ingambils	0	0	0	0	0	0	0.172484607
265	7	0.3546049	-0.935016215	0.914442182	2	2	1	0	0	0	0	0	Ingambils	1	1	1	1	5.891129017	2.427164793	0.169746742
267	3	-0.935016215	0.3546049	1.949349761	1	0	0	0	1	0	0	0	Ingambils	1	1	0	1	39.13393021	6.255712032	0.153319642
267	4	-0.239315659	0.970941842	1.949349761	0	0	0	0	1	0	0	0	Ingambils	0	1	0	0	5.797619343	2.407824516	0.172484607
267	5	0.663122654	0.748510718	1.949349761	0	0	0	0	1	40	1	0	Ingambils	0	0	0	0	0	0	0.153319642
267	6	0.992708862	-0.120536678	1.949349761	0	0	0	0	0	0	0	0	Ingambils	0	0	0	0	28.98809624	5.384059429	0.172484607
267	7	0.3546049	-0.935016215	1.949349761	1	0	0	0	1	1977	1	0	Ingambils	0	1	0	1	5.891129017	2.427164793	0.169746742
268	3	-0.935016215	0.3546049		0	0	0	0	0	14487	1	0.670000017	Ingambils	0	0	0	0	0	0	0.153319642
268	4	-0.239315659	0.970941842		0	0	0	0	0	0	0	0.670000017	Ingambils	0	0	0	0	17.3928566	4.170474529	0.172484607
268	5	0.663122654	0.748510718		0	0	0	0	1	5869	1	0.670000017	Ingambils	0	0	0	0	39.13393021	6.255712032	0.153319642
268	6	0.992708862	-0.120536678		0	0	0	0	1	459	1	0.670000017	Ingambils	0	0	0	0	11.59523869	3.405178308	0.172484607
268	7	0.3546049	-0.935016215		0	0	0	0	1	0	0	0.670000017	Ingambils	0	0	0	0	0	0	0.169746742
269	3	-0.935016215	0.3546049	1.472963691	1	1	0	0	1	11168	1	0	Ingambils	1	1	1	1	6.522321701	2.553883553	0.153319642
269	4	-0.239315659	0.970941842	1.472963691	0	0	0	0	0	0	0	0	Ingambils	0	0	0	0	0	0	0.156057492
269	7	0.3546049	-0.935016215	1.472963691	0	0	0	0	1	9596	1	0	Ingambils	0	0	0	0	5.619230747	2.370491743	0.177960306
271	3	-0.935016215	0.3546049	1.968514681	0	0	0	0	0	0	0	0.170000002	Ingambils	0	0	0	0	39.13393021	6.255712032	0.153319642
271	4	-0.239315659	0.970941842	1.968514681	0	0	0	0	1	816	1	0.170000002	Ingambils	0	0	0	0	0	0	0.172484607
271	5	0.663122654	0.748510718	1.968514681	0	0	0	0	0	0	0	0.170000002	Ingambils	0	0	0	0	19.5669651	4.423456192	0.153319642
271	6	0.992708862	-0.120536678	1.968514681	0	0	0	0	1	738	1	0.170000002	Ingambils	1	1	0	0	17.3928566	4.170474529	0.172484607
271	7	0.3546049	-0.935016215	1.968514681	0	0	0	0	1	98	1	0.170000002	Ingambils	0	0	0	0	23.56451607	4.854329586	0.169746742
272	3	-0.935016215	0.3546049	1.442847371	1	0	0	0	1	2126	1	0	Ingambils	0	1	0	1	19.5669651	4.423456192	0.153319642
272	4	-0.239315659	0.970941842	1.442847371	0	0	0	0	1	120	1	0	Ingambils	0	0	0	0	23.19047737	4.815649033	0.172484607
272	5	0.663122654	0.748510718	1.442847371	0	0	0	0	1	219	1	0	Ingambils	0	0	0	0	0	0	0.153319642
272	6	0.992708862	-0.120536678	1.442847371	0	0	0	0	1	0	0	0	Ingambils	0	0	0	0	34.7857132	5.897941589	0.172484607
272	7	0.3546049	-0.935016215	1.442847371	0	0	0	0	1	326	1	0	Ingambils	0	0	0	0	5.891129017	2.427164793	0.169746742
273	3	-0.885456026	0.46472317	1.163586617	2	0	0	0	0	0	0	0	Kamakor	0	1	0	1	52.17857361	7.223474026	0.153319642
273	4	-0.120536678	0.992708862	1.163586617	0	0	0	0	1	240	1	0	Kamakor	0	0	0	0	0	0	0.172484607
273	5	0.748510718	0.663122654	1.163586617	0	0	0	0	1	0	0	0	Kamakor	1	1	0	0	0	0	0.153319642
273	6	0.970941842	-0.239315659	1.163586617	0	0	0	0	0	0	0	0	Kamakor	0	0	0	0	5.70703125	2.388939381	0.175222456
273	7	0.239315659	-0.970941842	1.163586617	0	0	0	0	0	0	0	0	Kamakor	0	0	0	0	0	0	0.167008892
274	3	-0.885456026	0.46472317	2.737850904	0	0	0	0	1	444	1	0.200000003	Ingambils	0	0	0	0	0	0	0.153319642
274	4	-0.120536678	0.992708862	2.737850904	0	0	0	0	1	0	0	0.200000003	Ingambils	1	1	0	0	28.98809624	5.384059429	0.172484607
274	5	0.748510718	0.663122654	2.737850904	0	0	0	0	1	594	1	0.200000003	Ingambils	1	1	0	0	26.0892868	5.107767105	0.153319642
274	6	0.970941842	-0.239315659	2.737850904	0	0	0	0	1	80	1	0.200000003	Ingambils	0	0	0	0	0	0	0.156057492
275	3	-0.885456026	0.46472317	2.781656504	0	0	0	0	0	0	0	0.200000003	Ingambils	0	0	0	0			0.153319642
275	4	-0.120536678	0.992708862	2.781656504	0	0	0	0	1	0	0	0.200000003	Ingambils	1	1	0	0			0.172484607
275	5	0.748510718	0.663122654	2.781656504	0	0	0	0	0	0	0	0.200000003	Ingambils	1	1	0	0			0.153319642
275	6	0.970941842	-0.239315659	2.781656504	0	0	0	0	0	0	0	0.200000003	Ingambils	0	0	0	0			0.156057492
276	3	-0.885456026	0.46472317	2.628336668	0	0	0	0	1	98	1	0	Ingambils	0	1	0	0	0	0	0.158795342
276	4	-0.120536678	0.992708862	2.628336668	0	0	0	0	0	0	0	0	Ingambils	0	0	0	0	0	0	0.167008892
276	5	0.748510718	0.663122654	2.628336668	0	0	0	0	0	0	0	0	Ingambils	0	0	0	0	32.6116066	5.71065712	0.153319642
276	6	0.970941842	-0.239315659	2.628336668	0	0	0	0	1	436	1	0	Ingambils	0	0	0	0	0	0	0.180698156
276	7	0.239315659	-0.970941842	2.628336668	0	0	0	0	1	0	0	0	Ingambils	0	0	0	0	0	0	0.161533192
277	3	-0.885456026	0.46472317	2.275154114	0	0	0	0	1	183	1	0	Ingambils	0	0	0	0	13.52777767	3.678012848	0.147843942
277	4	-0.239315659	0.970941842	2.275154114	0	0	0	0	1	0	0	0	Ingambils	0	0	0	0	23.19047737	4.815649033	0.172484607
277	5	0.663122654	0.748510718	2.275154114	0	0	0	0	1	0	0	0	Ingambils	1	1	0	0	0	0	0.153319642
277	6	0.992708862	-0.120536678	2.275154114	0	0	0	0	0	0	0	0	Ingambils	0	0	0	0	23.19047737	4.815649033	0.172484607
277	7	0.3546049	-0.935016215	2.275154114	0	0	0	0	1	0	0	0	Ingambils	0	0	0	0	0	0	0.169746742
278	3	-0.885456026	0.46472317	2.704996586	0	0	0	0	0	2048	1	0.170000002	Ingambils	0	0	0	0	40.58333206	6.370504856	0.147843942
278	4	-0.239315659	0.970941842	2.704996586	0	0	0	0	1	537	1	0.170000002	Ingambils	1	1	0	0	11.59523869	3.405178308	0.172484607
278	5	0.663122654	0.748510718	2.704996586	1	0	0	0	1	179	1	0.170000002	Ingambils	1	1	0	1	32.6116066	5.71065712	0.153319642
278	6	0.992708862	-0.120536678	2.704996586	0	0	0	0	1	551	1	0.170000002	Ingambils	0	0	0	0	5.797619343	2.407824516	0.172484607
278	7	0.3546049	-0.935016215	2.704996586	0	0	0	0	0	0	0	0.170000002	Ingambils	0	0	0	0	0	0	0.169746742
279	3	-0.885456026	0.46472317	1.117043138	1	1	0	0	0	0	0	0.829999983	Ingambils	1	1	1	1	20.29166603	4.504627228	0.147843942
279	4	-0.239315659	0.970941842	1.117043138	0	0	0	0	1	735	1	0.829999983	Ingambils	0	0	0	0	5.797619343	2.407824516	0.172484607
279	5	0.663122654	0.748510718	1.117043138	0	0	0	0	1	4056	1	0.829999983	Ingambils	0	0	0	0	19.5669651	4.423456192	0.153319642
279	6	0.992708862	-0.120536678	1.117043138	1	1	0	0	1	1159	1	0.829999983	Ingambils	1	1	1	1	5.797619343	2.407824516	0.172484607
279	7	0.3546049	-0.935016215	1.117043138	0	0	0	0	1	635	1	0.829999983	Ingambils	0	0	0	0	0	0	0.169746742
280	3	-0.885456026	0.46472317	2.707734346	0	0	0	0	1	299	1	0	Ingambils	0	0	0	0	0	0	0.153319642
280	4	-0.120536678	0.992708862	2.707734346	0	0	0	0	1	0	0	0	Ingambils	0	0	0	0	11.59523869	3.405178308	0.172484607
280	5	0.748510718	0.663122654	2.707734346	0	0	0	0	1	40	1	0	Ingambils	0	0	0	0	6.522321701	2.553883553	0.153319642
280	6	0.970941842	-0.239315659	2.707734346	0	0	0	0	1	1658	1	0	Ingambils	0	0	0	0	0	0	0.180698156
280	7	0.239315659	-0.970941842	2.707734346	1	0	0	0	0	0	0	0	Ingambils	0	1	0	1	12.38135624	3.518715143	0.161533192
281	3	-0.822983861	-0.568064749	1.037645459	0	0	0	0	0	1751	1	0	Ingambils	0	0	0	0	6.763888836	2.600747824	0.147843942
281	4	-0.120536678	0.992708862	1.037645459	0	0	0	0	1	330	1	0	Ingambils	1	1	0	0	5.797619343	2.407824516	0.172484607
281	5	0.748510718	0.663122654	1.037645459	0	0	0	0	0	0	0	0	Ingambils	0	0	0	0	6.407894611	2.531381845	0.156057492
281	6	0.970941842	-0.239315659	1.037645459	0	0	0	0	1	18867	1	0	Ingambils	0	0	0	0	16.85769272	4.105812073	0.177960306
281	7	0.239315659	-0.970941842	1.037645459	0	0	0	0	1	518	1	0	Ingambils	1	1	0	0	6.19067812	2.488107443	0.161533192
282	3	-0.885456026	0.46472317	1.620807648	0	0	0	0	0	1216	1	1	Ingambils	0	0	0	0	0	0	0.153319642
282	4	-0.120536678	0.992708862	1.620807648	0	0	0	0	0	0	0	1	Ingambils	0	0	0	0	5.797619343	2.407824516	0.172484607
282	5	0.748510718	0.663122654	1.620807648	0	0	0	0	1	0	0	1	Ingambils	0	0	0	0	26.0892868	5.107767105	0.153319642
282	6	0.970941842	-0.239315659	1.620807648	0	0	0	0	1	80	1	1	Ingambils	0	0	0	0	5.534090996	2.352464914	0.180698156
282	7	0.239315659	-0.970941842	1.620807648	0	0	0	0	1	69	1	1	Ingambils	0	0	0	0	12.38135624	3.518715143	0.161533192
283	3	-0.885456026	0.46472317	2.50239563	1	0	0	0	0	0	0	0.829999983	Ingambils	0	1	0	1	19.5669651	4.423456192	0.153319642
283	4	-0.120536678	0.992708862	2.50239563	1	0	0	0	1	139	1	0.829999983	Ingambils	0	1	0	1	0	0	0.172484607
283	5	0.748510718	0.663122654	2.50239563	0	0	0	0	1	733	1	0.829999983	Ingambils	0	0	0	0	6.522321701	2.553883553	0.153319642
283	6	0.970941842	-0.239315659	2.50239563	0	0	0	0	1	57	1	0.829999983	Ingambils	0	0	0	0	5.534090996	2.352464914	0.180698156
283	7	0.239315659	-0.970941842	2.50239563	0	0	0	0	1	253	1	0.829999983	Ingambils	0	0	0	0	0	0	0.161533192
285	3	-0.885456026	0.46472317	1.727583885	1	1	1	0	1	1332	1	0	Ingambils	1	1	1	1	13.0446434	3.611737013	0.153319642
285	4	-0.120536678	0.992708862	1.727583885	1	1	0	0	1	0	0	0	Ingambils	1	1	1	1	17.3928566	4.170474529	0.172484607
285	5	0.748510718	0.663122654	1.727583885	1	0	0	0	1	546	1	0	Ingambils	1	1	0	1	19.5669651	4.423456192	0.153319642
285	6	0.970941842	-0.239315659	1.727583885	0	0	0	0	1	663	1	0	Ingambils	0	0	0	0	11.06818199	3.326887846	0.180698156
285	7	0.239315659	-0.970941842	1.727583885	0	0	0	0	1	438	1	0	Ingambils	0	0	0	0	12.38135624	3.518715143	0.161533192
286	3	-0.885456026	0.46472317	1.820670724	1	0	0	0	1	759	1	0	Ingambils	0	1	0	1	6.763888836	2.600747824	0.147843942
286	4	-0.239315659	0.970941842	1.820670724	0	0	0	0	1	155	1	0	Ingambils	1	1	0	0	11.59523869	3.405178308	0.172484607
286	5	0.663122654	0.748510718	1.820670724	0	0	0	0	1	297	1	0	Ingambils	0	0	0	0	26.0892868	5.107767105	0.153319642
286	6	0.992708862	-0.120536678	1.820670724	0	0	0	0	1	183	1	0	Ingambils	0	0	0	0	5.797619343	2.407824516	0.172484607
286	7	0.3546049	-0.935016215	1.820670724	0	0	0	0	1	444	1	0	Ingambils	0	0	0	0	17.67338562	4.203972816	0.169746742
287	3	-0.885456026	0.46472317	1.883641362	0	0	0	0	0	1173	1	0	Ingambils	0	0	0	0	58.7008934	7.661650658	0.153319642
287	4	-0.120536678	0.992708862	1.883641362	0	0	0	0	1	120	1	0	Ingambils	1	1	0	0	11.59523869	3.405178308	0.172484607
287	5	0.748510718	0.663122654	1.883641362	0	0	0	0	1	1914	1	0	Ingambils	0	0	0	0	26.0892868	5.107767105	0.153319642
287	6	0.970941842	-0.239315659	1.883641362	0	0	0	0	1	420	1	0	Ingambils	0	0	0	0	0	0	0.156057492
288	3	-0.885456026	0.46472317	1.50855577	0	0	0	0	1	639	1	0.170000002	Ingambils	0	0	0	0	40.58333206	6.370504856	0.147843942
288	4	-0.239315659	0.970941842	1.50855577	0	0	0	0	1	777	1	0.170000002	Ingambils	0	0	0	0	11.59523869	3.405178308	0.172484607
288	5	0.663122654	0.748510718	1.50855577	0	0	0	0	1	0	0	0.170000002	Ingambils	0	0	0	0	13.0446434	3.611737013	0.153319642
288	6	0.992708862	-0.120536678	1.50855577	1	0	0	0	1	522	1	0.170000002	Ingambils	0	1	0	1	11.59523869	3.405178308	0.172484607
288	7	0.3546049	-0.935016215	1.50855577	0	0	0	0	1	310	1	0.170000002	Ingambils	1	1	0	0	0	0	0.169746742
289	3	-0.885456026	0.46472317	1.155372977	1	1	1	0	0	0	0	1	Ingambils	1	1	1	1	26.0892868	5.107767105	0.153319642
289	4	-0.120536678	0.992708862	1.155372977	0	0	0	0	1	0	0	1	Ingambils	0	0	0	0	5.70703125	2.388939381	0.175222456
289	5	0.748510718	0.663122654	1.155372977	1	1	1	0	1	9502	1	1	Ingambils	1	1	1	1	13.28181744	3.64442277	0.150581792
289	6	0.970941842	-0.239315659	1.155372977	0	0	0	0	1	617	1	1	Ingambils	0	0	0	0	16.60227394	4.074588776	0.180698156
289	7	0.239315659	-0.970941842	1.155372977	0	0	0	0	1	57	1	1	Ingambils	0	0	0	0	0	0	0.161533192
290	3	-0.885456026	0.46472317	1.393566012	0	0	0	0	1	121	1	0	Ingambils	0	0	0	0	19.92272758	4.463488102	0.150581792
290	4	-0.120536678	0.992708862	1.393566012	0	0	0	0	1	196	1	0	Ingambils	0	0	0	0	40.58333206	6.370504856	0.172484607
290	5	0.748510718	0.663122654	1.393566012	0	0	0	0	1	0	0	0	Ingambils	0	0	0	0	19.5669651	4.423456192	0.153319642
290	6	0.970941842	-0.239315659	1.393566012	0	0	0	0	1	4314	1	0	Ingambils	0	0	0	0	0	0	0.180698156
290	7	0.239315659	-0.970941842	1.393566012	0	0	0	0	0	0	0	0	Ingambils	1	1	0	0	30.95339012	5.563577175	0.161533192
291	3	-0.885456026	0.46472317	1.051334739	0	0	0	0	1	0	0	0.800000012	Ingambils	0	0	0	0	0	0	0.156057492
291	5	0.748510718	0.663122654	1.051334739	0	0	0	0	1	4243	1	0.800000012	Ingambils	0	0	0	0	0	0	0.150581792
291	6	0.992708862	-0.120536678	1.051334739	0	0	0	0	1	865	1	0.800000012	Ingambils	0	0	0	0	0	0	0.183436006
291	7	0.239315659	-0.970941842	1.051334739	0	0	0	0	0	0	0	0.800000012	Ingambils	0	0	0	0	0	0	0.161533192
292	3	-0.885456026	0.46472317	2.269678354	1	1	0	0	1	294	1	1	Ingambils	1	1	1	1	19.92272758	4.463488102	0.150581792
292	4	-0.120536678	0.992708862	2.269678354	0	0	0	0	1	1369	1	1	Ingambils	0	0	0	0	28.98809624	5.384059429	0.172484607
292	5	0.748510718	0.663122654	2.269678354	0	0	0	0	1	727	1	1	Ingambils	0	0	0	0	26.0892868	5.107767105	0.153319642
292	6	0.970941842	-0.239315659	2.269678354	0	0	0	0	1	1576	1	1	Ingambils	0	0	0	0	22.13636398	4.704929829	0.180698156
292	7	0.239315659	-0.970941842	2.269678354	0	0	0	0	1	277	1	1	Ingambils	1	1	0	0	0	0	0.161533192
293	3	-0.885456026	0.46472317	2.48049283	1	1	1	1	1	1138	1	1	Ingambils	1	1	1	1	6.640908718	2.576996088	0.150581792
293	4	-0.120536678	0.992708862	2.48049283	1	0	0	0	0	0	0	1	Ingambils	0	1	0	1	17.3928566	4.170474529	0.172484607
293	5	0.748510718	0.663122654	2.48049283	0	0	0	0	1	98	1	1	Ingambils	0	0	0	0	26.0892868	5.107767105	0.153319642
293	6	0.970941842	-0.239315659	2.48049283	0	0	0	0	1	4626	1	1	Ingambils	1	1	0	0	5.534090996	2.352464914	0.180698156
293	7	0.239315659	-0.970941842	2.48049283	1	1	1	0	1	57	1	1	Ingambils	1	1	1	1	6.19067812	2.488107443	0.161533192
294	3	-0.885456026	0.46472317	2.138261557	0	0	0	0	1	6046	1	0	Sunuhu 2	1	1	0	0	13.0446434	3.611737013	0.153319642
294	4	-0.120536678	0.992708862	2.138261557	2	1	1	0	1	0	0	0	Sunuhu 2	1	1	1	1	23.19047737	4.815649033	0.172484607
294	5	0.748510718	0.663122654	2.138261557	0	0	0	0	1	0	0	0	Sunuhu 2	0	0	0	0	26.0892868	5.107767105	0.153319642
294	6	0.970941842	-0.239315659	2.138261557	1	1	0	0	1	2340	1	0	Sunuhu 2	1	1	1	1	16.85769272	4.105812073	0.177960306
294	7	0.239315659	-0.970941842	2.138261557	0	0	0	0	0	0	0	0	Sunuhu 2	0	0	0	0	17.96311569	4.23829174	0.167008892
